# Supplementary material for: Genome-wide identification of the restorer-of-fertility-like (RFL) gene family in Brassica napus and expression analysis in Shaan2A cytoplasmic male sterility
Source: BMC Genomics. 2020 Nov 4;21:765. doi: 10.1186/s12864-020-07163-z (PMC7641866; doi:10.1186/s12864-020-07163-z)
Supplement: Supplementary file 3 — Additional file 3 Non-synonymous (Ka) and synonymous (Ks) nucleotide substitution rates of the coding sequence of RFL genes in A. thaliana and B. napus. [file 12864_2020_7163_MOESM3_ESM.xls]

## Sheet: out
Seq_1	Seq_2	Ka	Ks	Ka_Ks	EffectiveLen	AverageS-sites	AverageN-sites
At1g06580	BnRFL1	0.209923	0.685884	0.306061	1467	335.583	1131.42
At1g12300	BnRFL2	0.155711	0.588868	0.264424	1905	426.917	1478.08
At1g12300	BnRFL3	0.170711	0.547283	0.311925	1905	424.75	1480.25
At1g12300	BnRFL4	0.159813	0.588569	0.271527	1908	425.833	1482.17
At1g12300	BnRFL5	0.169657	0.519458	0.326604	1875	414	1461
At1g12300	BnRFL6	0.17922	0.570251	0.314283	1881	421.5	1459.5
At1g12300	BnRFL7	0.173813	0.628335	0.276624	1869	414.417	1454.58
At1g12300	BnRFL8	0.170844	0.539086	0.316914	1845	410.5	1434.5
At1g12620	BnRFL9	0.157911	0.725304	0.217717	1830	413.75	1416.25
At1g12620	BnRFL10	0.189837	0.596088	0.318471	1863	421.083	1441.92
At1g12620	BnRFL11	0.193754	0.594439	0.325945	1863	420.833	1442.17
At1g12620	BnRFL12	0.168253	0.702911	0.239366	1818	409.167	1408.83
At1g12620	BnRFL13	0.198432	0.603344	0.328887	1863	417.167	1445.83
At1g12620	BnRFL14	0.181514	0.670408	0.270752	963	208.333	754.667
At1g12620	BnRFL15	0.132413	0.491036	0.26966	645	141.083	503.917
At1g12700	BnRFL16	0.140634	0.615257	0.228577	1806	395.833	1410.17
At1g12700	BnRFL17	0.150037	0.589277	0.254613	1806	394.667	1411.33
At1g62680	BnRFL18	0.10086	0.645539	0.156242	1608	361.167	1246.83
At1g62680	BnRFL19	0.114552	0.611376	0.187367	1599	359.583	1239.42
At1g62680	BnRFL20	0.157871	0.798364	0.197742	1548	345.667	1202.33
At1g62680	BnRFL21	0.24911	0.808785	0.308005	1308	285.417	1022.58
At1g62720	BnRFL22	0.174443	0.555722	0.313903	1446	324.833	1121.17
At1g62930	BnRFL23	0.1548	0.591625	0.261653	1461	325.417	1135.58
At1g62930	BnRFL24	0.151912	0.540003	0.281316	534	119.5	414.5
At1g63070	BnRFL25	0.143232	0.650529	0.220177	564	123	441
At1g63080	BnRFL26	0.176424	0.578142	0.305157	321	71.3333	249.667
At1g63080	BnRFL27	0.176424	0.578142	0.305157	321	71.3333	249.667
At1g63400	BnRFL28	0.674972	2.50422	0.269534	1662	371.167	1290.83
At1g63400	BnRFL29	0.695905	3.55164	0.195939	1662	370.25	1291.75
At1g64100	BnRFL30	0.300036	0.753503	0.398189	1839	404.417	1434.58
At1g64100	BnRFL31	0.300036	0.753503	0.398189	1839	404.417	1434.58
At1g64100	BnRFL32	0.300372	0.719058	0.41773	1845	406.333	1438.67
At1g64580	BnRFL33	0.156685	0.616751	0.25405	1500	347.25	1152.75
At1g64580	BnRFL34	0.151847	0.610233	0.248834	1317	299.75	1017.25
At1g64580	BnRFL35	0.278883	0.883913	0.31551	1464	331.917	1132.08
At1g64580	BnRFL36	0.278623	0.976719	0.285264	1464	332.833	1131.17
At1g64580	BnRFL37	0.151847	0.610233	0.248834	1317	299.75	1017.25
At3g16710	BnRFL39	0.190577	0.767415	0.248337	1341	315	1026
At3g22470	BnRFL40	0.172321	0.907985	0.189784	1848	412	1436
At3g22470	BnRFL41	0.201535	0.792705	0.254237	1854	407.333	1446.67
At3g22470	BnRFL42	0.207539	0.811007	0.255903	1857	411.417	1445.58
At3g22470	BnRFL43	0.151787	0.884197	0.171667	1278	278.583	999.417
At3g22470	BnRFL44	0.126154	0.719083	0.175437	681	149.917	531.083
At3g22470	BnRFL45	0.203509	1.49791	0.135862	495	114.417	380.583
At4g26800	BnRFL46	0.29685	0.462808	0.641411	1092	242.5	849.5
At4g26800	BnRFL47	0.29925	0.436549	0.68549	1092	244	848
At5g16640	BnRFL48	0.155043	1.28226	0.120914	1485	333.167	1151.83
At5g16640	BnRFL49	0.161827	1.21305	0.133405	1482	336.417	1145.58
At5g41170	BnRFL50	0.151055	0.783501	0.192795	1437	321.75	1115.25
At5g41170	BnRFL51	0.146091	0.788183	0.185352	1419	317.25	1101.75
At5g41170	BnRFL52	0.749218	1.99981	0.374644	1572	348.917	1223.08
At5g41170	BnRFL53	0.780473	2.33257	0.334599	1572	351.917	1220.08
