# Supplementary material for: Genome-wide identification of the restorer-of-fertility-like (RFL) gene family in Brassica napus and expression analysis in Shaan2A cytoplasmic male sterility
Source: BMC Genomics. 2020 Nov 4;21:765. doi: 10.1186/s12864-020-07163-z (PMC7641866; doi:10.1186/s12864-020-07163-z)
Supplement: Supplementary file 4 — Additional file 4. List of the interaction proteins. [file 12864_2020_7163_MOESM4_ESM.xls]

## Sheet: sheet 1
SUID	automated_textmining	coexpression	combined_score	database_annotated	experimentally_determined_interaction	gene_fusion	homology	interaction	name	neighborhood_on_chromosome	node1_external_id	node1_string_internal_id	node2_external_id	node2_string_internal_id	phylogenetic_cooccurrence	selected	shared interaction	shared name
205	0	0.424	0.424	0	0	0	0	interacts with	AT3G57580 (interacts with) AT3G22470	0	3702.AT3G57580.1	131435	3702.AT3G22470.1	128972	0	FALSE	interacts with	AT3G57580 (interacts with) AT3G22470
206	0	0.437	0.437	0	0	0	0	interacts with	AT4G08790 (interacts with) AT3G48810	0	3702.AT4G08790.1	132755	3702.AT3G48810.1	130499	0	FALSE	interacts with	AT4G08790 (interacts with) AT3G48810
207	0	0.437	0.437	0	0	0	0	interacts with	AT4G08790 (interacts with) AT1G12300	0	3702.AT4G08790.1	132755	3702.AT1G12300.1	116519	0	FALSE	interacts with	AT4G08790 (interacts with) AT1G12300
208	0	0.436	0.436	0	0	0	0	interacts with	AT5G28000 (interacts with) IQD25	0	3702.AT5G28000.1	138871	3702.AT4G29150.1	135010	0	FALSE	interacts with	AT5G28000 (interacts with) IQD25
209	0	0.437	0.437	0	0	0	0	interacts with	AT5G28000 (interacts with) CYP714A2	0	3702.AT5G28000.1	138871	3702.AT5G24900.1	138571	0	FALSE	interacts with	AT5G28000 (interacts with) CYP714A2
210	0	0.438	0.438	0	0	0	0	interacts with	AT5G28000 (interacts with) RTFL22	0	3702.AT5G28000.1	138871	3702.AT1G64585.1	120685	0	FALSE	interacts with	AT5G28000 (interacts with) RTFL22
211	0	0.438	0.438	0	0	0	0	interacts with	AT5G28000 (interacts with) AT5G07160	0	3702.AT5G28000.1	138871	3702.AT5G07160.1	136842	0	FALSE	interacts with	AT5G28000 (interacts with) AT5G07160
212	0	0.438	0.438	0	0	0	0	interacts with	CYP714A2 (interacts with) RTFL22	0	3702.AT5G24900.1	138571	3702.AT1G64585.1	120685	0	FALSE	interacts with	CYP714A2 (interacts with) RTFL22
213	0	0.438	0.438	0	0	0	0	interacts with	CYP714A2 (interacts with) AT5G07160	0	3702.AT5G24900.1	138571	3702.AT5G07160.1	136842	0	FALSE	interacts with	CYP714A2 (interacts with) AT5G07160
214	0	0.438	0.438	0	0	0	0	interacts with	CYP714A2 (interacts with) IQD25	0	3702.AT5G24900.1	138571	3702.AT4G29150.1	135010	0	FALSE	interacts with	CYP714A2 (interacts with) IQD25
215	0	0.435	0.435	0	0	0	0	interacts with	AT5G63085 (interacts with) IQD25	0	3702.AT5G63085.1	142013	3702.AT4G29150.1	135010	0	FALSE	interacts with	AT5G63085 (interacts with) IQD25
216	0	0.436	0.436	0	0	0	0	interacts with	AT5G63085 (interacts with) AT5G28000	0	3702.AT5G63085.1	142013	3702.AT5G28000.1	138871	0	FALSE	interacts with	AT5G63085 (interacts with) AT5G28000
217	0	0.436	0.436	0	0	0	0	interacts with	AT5G63085 (interacts with) AT5G50090	0	3702.AT5G63085.1	142013	3702.AT5G50090.1	140617	0	FALSE	interacts with	AT5G63085 (interacts with) AT5G50090
218	0	0.437	0.437	0	0	0	0	interacts with	AT5G63085 (interacts with) AT5G38180	0	3702.AT5G63085.1	142013	3702.AT5G38180.1	139304	0	FALSE	interacts with	AT5G63085 (interacts with) AT5G38180
219	0	0.437	0.437	0	0	0	0	interacts with	AT5G63085 (interacts with) CYP714A2	0	3702.AT5G63085.1	142013	3702.AT5G24900.1	138571	0	FALSE	interacts with	AT5G63085 (interacts with) CYP714A2
220	0	0.438	0.438	0	0	0	0	interacts with	AT5G63085 (interacts with) AT5G47550	0	3702.AT5G63085.1	142013	3702.AT5G47550.1	140340	0	FALSE	interacts with	AT5G63085 (interacts with) AT5G47550
221	0	0.438	0.438	0	0	0	0	interacts with	AT5G63085 (interacts with) AT5G38170	0	3702.AT5G63085.1	142013	3702.AT5G38170.1	139303	0	FALSE	interacts with	AT5G63085 (interacts with) AT5G38170
222	0	0.438	0.438	0	0	0	0	interacts with	AT5G63085 (interacts with) AT5G07160	0	3702.AT5G63085.1	142013	3702.AT5G07160.1	136842	0	FALSE	interacts with	AT5G63085 (interacts with) AT5G07160
223	0	0.438	0.438	0	0	0	0	interacts with	AT5G63085 (interacts with) AT5G38160	0	3702.AT5G63085.1	142013	3702.AT5G38160.1	139302	0	FALSE	interacts with	AT5G63085 (interacts with) AT5G38160
224	0	0.438	0.438	0	0	0	0	interacts with	AT5G63085 (interacts with) RTFL22	0	3702.AT5G63085.1	142013	3702.AT1G64585.1	120685	0	FALSE	interacts with	AT5G63085 (interacts with) RTFL22
225	0	0.437	0.437	0	0	0	0	interacts with	AT5G47550 (interacts with) AT5G38180	0	3702.AT5G47550.1	140340	3702.AT5G38180.1	139304	0	FALSE	interacts with	AT5G47550 (interacts with) AT5G38180
226	0	0.438	0.438	0	0	0	0	interacts with	AT5G47550 (interacts with) AT5G38160	0	3702.AT5G47550.1	140340	3702.AT5G38160.1	139302	0	FALSE	interacts with	AT5G47550 (interacts with) AT5G38160
227	0	0.438	0.438	0	0	0	0	interacts with	AT5G47550 (interacts with) AT5G28000	0	3702.AT5G47550.1	140340	3702.AT5G28000.1	138871	0	FALSE	interacts with	AT5G47550 (interacts with) AT5G28000
228	0	0.438	0.438	0	0	0	0	interacts with	AT5G47550 (interacts with) AT5G38170	0	3702.AT5G47550.1	140340	3702.AT5G38170.1	139303	0	FALSE	interacts with	AT5G47550 (interacts with) AT5G38170
229	0	0.438	0.438	0	0	0	0	interacts with	AT5G47550 (interacts with) AT5G07160	0	3702.AT5G47550.1	140340	3702.AT5G07160.1	136842	0	FALSE	interacts with	AT5G47550 (interacts with) AT5G07160
230	0	0.438	0.438	0	0	0	0	interacts with	AT5G47550 (interacts with) IQD25	0	3702.AT5G47550.1	140340	3702.AT4G29150.1	135010	0	FALSE	interacts with	AT5G47550 (interacts with) IQD25
231	0	0.438	0.438	0	0	0	0	interacts with	AT5G47550 (interacts with) CYP714A2	0	3702.AT5G47550.1	140340	3702.AT5G24900.1	138571	0	FALSE	interacts with	AT5G47550 (interacts with) CYP714A2
232	0	0.438	0.438	0	0	0	0	interacts with	AT5G47550 (interacts with) RTFL22	0	3702.AT5G47550.1	140340	3702.AT1G64585.1	120685	0	FALSE	interacts with	AT5G47550 (interacts with) RTFL22
233	0	0.435	0.435	0	0	0	0	interacts with	AT5G50090 (interacts with) AT5G38170	0	3702.AT5G50090.1	140617	3702.AT5G38170.1	139303	0	FALSE	interacts with	AT5G50090 (interacts with) AT5G38170
234	0	0.437	0.437	0	0	0	0	interacts with	AT5G50090 (interacts with) AT5G38180	0	3702.AT5G50090.1	140617	3702.AT5G38180.1	139304	0	FALSE	interacts with	AT5G50090 (interacts with) AT5G38180
235	0	0.437	0.437	0	0	0	0	interacts with	AT5G50090 (interacts with) AT5G38160	0	3702.AT5G50090.1	140617	3702.AT5G38160.1	139302	0	FALSE	interacts with	AT5G50090 (interacts with) AT5G38160
236	0	0.438	0.438	0	0	0	0	interacts with	AT5G50090 (interacts with) AT5G28000	0	3702.AT5G50090.1	140617	3702.AT5G28000.1	138871	0	FALSE	interacts with	AT5G50090 (interacts with) AT5G28000
237	0	0.438	0.438	0	0	0	0	interacts with	AT5G50090 (interacts with) AT5G47550	0	3702.AT5G50090.1	140617	3702.AT5G47550.1	140340	0	FALSE	interacts with	AT5G50090 (interacts with) AT5G47550
238	0	0.438	0.438	0	0	0	0	interacts with	AT5G50090 (interacts with) CYP714A2	0	3702.AT5G50090.1	140617	3702.AT5G24900.1	138571	0	FALSE	interacts with	AT5G50090 (interacts with) CYP714A2
239	0	0.438	0.438	0	0	0	0	interacts with	AT5G50090 (interacts with) IQD25	0	3702.AT5G50090.1	140617	3702.AT4G29150.1	135010	0	FALSE	interacts with	AT5G50090 (interacts with) IQD25
240	0	0.438	0.438	0	0	0	0	interacts with	AT5G50090 (interacts with) RTFL22	0	3702.AT5G50090.1	140617	3702.AT1G64585.1	120685	0	FALSE	interacts with	AT5G50090 (interacts with) RTFL22
241	0	0.438	0.438	0	0	0	0	interacts with	AT5G50090 (interacts with) AT5G07160	0	3702.AT5G50090.1	140617	3702.AT5G07160.1	136842	0	FALSE	interacts with	AT5G50090 (interacts with) AT5G07160
242	0	0.438	0.438	0	0	0	0	interacts with	IQD25 (interacts with) RTFL22	0	3702.AT4G29150.1	135010	3702.AT1G64585.1	120685	0	FALSE	interacts with	IQD25 (interacts with) RTFL22
243	0	0.438	0.438	0	0	0	0	interacts with	AT5G07160 (interacts with) RTFL22	0	3702.AT5G07160.1	136842	3702.AT1G64585.1	120685	0	FALSE	interacts with	AT5G07160 (interacts with) RTFL22
244	0	0.438	0.438	0	0	0	0	interacts with	AT5G07160 (interacts with) IQD25	0	3702.AT5G07160.1	136842	3702.AT4G29150.1	135010	0	FALSE	interacts with	AT5G07160 (interacts with) IQD25
245	0	0.407	0.407	0	0	0	0	interacts with	AT3G22470 (interacts with) AT3G22220	0	3702.AT3G22470.1	128972	3702.AT3G22220.1	128942	0	FALSE	interacts with	AT3G22470 (interacts with) AT3G22220
246	0.38	0	0.433	0	0.124	0	0	interacts with	AT3G22470 (interacts with) AT1G02410	0	3702.AT3G22470.1	128972	3702.AT1G02410.1	115455	0	FALSE	interacts with	AT3G22470 (interacts with) AT1G02410
247	0.445	0.049	0.449	0	0	0	0	interacts with	AT3G22470 (interacts with) SURF1	0	3702.AT3G22470.1	128972	3702.AT3G17910.1	128470	0	FALSE	interacts with	AT3G22470 (interacts with) SURF1
248	0.445	0.049	0.449	0	0	0	0	interacts with	AT3G22470 (interacts with) AT1G48510	0	3702.AT3G22470.1	128972	3702.AT1G48510.1	119182	0	FALSE	interacts with	AT3G22470 (interacts with) AT1G48510
249	0.38	0	0.433	0	0.124	0	0	interacts with	AT1G64100 (interacts with) AT1G02410	0	3702.AT1G64100.2	120630	3702.AT1G02410.1	115455	0	FALSE	interacts with	AT1G64100 (interacts with) AT1G02410
250	0.445	0.049	0.449	0	0	0	0	interacts with	AT1G64100 (interacts with) AT1G48510	0	3702.AT1G64100.2	120630	3702.AT1G48510.1	119182	0	FALSE	interacts with	AT1G64100 (interacts with) AT1G48510
251	0.38	0	0.433	0	0.124	0	0	interacts with	AT3G48810 (interacts with) AT1G02410	0	3702.AT3G48810.1	130499	3702.AT1G02410.1	115455	0	FALSE	interacts with	AT3G48810 (interacts with) AT1G02410
252	0	0.438	0.438	0	0	0	0.774	interacts with	AT3G48810 (interacts with) AT1G12300	0	3702.AT3G48810.1	130499	3702.AT1G12300.1	116519	0	FALSE	interacts with	AT3G48810 (interacts with) AT1G12300
253	0.445	0.049	0.449	0	0	0	0	interacts with	AT3G48810 (interacts with) AT1G48510	0	3702.AT3G48810.1	130499	3702.AT1G48510.1	119182	0	FALSE	interacts with	AT3G48810 (interacts with) AT1G48510
254	0.445	0.049	0.449	0	0	0	0	interacts with	AT3G48810 (interacts with) SURF1	0	3702.AT3G48810.1	130499	3702.AT3G17910.1	128470	0	FALSE	interacts with	AT3G48810 (interacts with) SURF1
255	0.4	0	0.4	0	0	0	0	interacts with	atp6-1 (interacts with) AT1G48510	0	3702.AT2G07741.1	122929	3702.AT1G48510.1	119182	0	FALSE	interacts with	atp6-1 (interacts with) AT1G48510
256	0	0.436	0.436	0	0	0	0	interacts with	AT5G38180 (interacts with) IQD25	0	3702.AT5G38180.1	139304	3702.AT4G29150.1	135010	0	FALSE	interacts with	AT5G38180 (interacts with) IQD25
257	0	0.436	0.436	0	0	0	0	interacts with	AT5G38180 (interacts with) CYP714A2	0	3702.AT5G38180.1	139304	3702.AT5G24900.1	138571	0	FALSE	interacts with	AT5G38180 (interacts with) CYP714A2
258	0	0.438	0.438	0	0	0	0	interacts with	AT5G38180 (interacts with) RTFL22	0	3702.AT5G38180.1	139304	3702.AT1G64585.1	120685	0	FALSE	interacts with	AT5G38180 (interacts with) RTFL22
259	0	0.438	0.438	0	0	0	0	interacts with	AT5G38180 (interacts with) AT5G07160	0	3702.AT5G38180.1	139304	3702.AT5G07160.1	136842	0	FALSE	interacts with	AT5G38180 (interacts with) AT5G07160
260	0	0.466	0.465	0	0	0	0.901	interacts with	AT5G38180 (interacts with) AT5G38170	0	3702.AT5G38180.1	139304	3702.AT5G38170.1	139303	0	FALSE	interacts with	AT5G38180 (interacts with) AT5G38170
261	0	0.47	0.47	0	0	0	0.901	interacts with	AT5G38180 (interacts with) AT5G38160	0	3702.AT5G38180.1	139304	3702.AT5G38160.1	139302	0	FALSE	interacts with	AT5G38180 (interacts with) AT5G38160
262	0.401	0	0.4	0	0	0	0	interacts with	IVD (interacts with) RPF3	0	3702.AT3G45300.1	130137	3702.AT1G62930.1	120505	0	FALSE	interacts with	IVD (interacts with) RPF3
263	0.421	0	0.42	0	0	0	0	interacts with	IVD (interacts with) AT1G63070	0	3702.AT3G45300.1	130137	3702.AT1G63070.1	120524	0	FALSE	interacts with	IVD (interacts with) AT1G63070
264	0.421	0	0.42	0	0	0	0	interacts with	IVD (interacts with) RPF2	0	3702.AT3G45300.1	130137	3702.AT1G62670.1	120478	0	FALSE	interacts with	IVD (interacts with) RPF2
265	0.475	0	0.475	0	0	0	0	interacts with	IVD (interacts with) AT1G64580	0	3702.AT3G45300.1	130137	3702.AT1G64580.1	120683	0	FALSE	interacts with	IVD (interacts with) AT1G64580
266	0.475	0	0.475	0	0	0	0	interacts with	IVD (interacts with) AT1G62680	0	3702.AT3G45300.1	130137	3702.AT1G62680.1	120479	0	FALSE	interacts with	IVD (interacts with) AT1G62680
267	0.38	0	0.433	0	0.124	0	0	interacts with	AT4G26800 (interacts with) AT1G02410	0	3702.AT4G26800.1	134753	3702.AT1G02410.1	115455	0	FALSE	interacts with	AT4G26800 (interacts with) AT1G02410
268	0.445	0.049	0.449	0	0	0	0	interacts with	AT4G26800 (interacts with) AT1G48510	0	3702.AT4G26800.1	134753	3702.AT1G48510.1	119182	0	FALSE	interacts with	AT4G26800 (interacts with) AT1G48510
269	0.445	0.1	0.479	0	0	0	0	interacts with	AT4G26800 (interacts with) SURF1	0	3702.AT4G26800.1	134753	3702.AT3G17910.1	128470	0	FALSE	interacts with	AT4G26800 (interacts with) SURF1
270	0	0.435	0.435	0	0	0	0	interacts with	AT5G38160 (interacts with) AT5G28000	0	3702.AT5G38160.1	139302	3702.AT5G28000.1	138871	0	FALSE	interacts with	AT5G38160 (interacts with) AT5G28000
271	0	0.436	0.436	0	0	0	0	interacts with	AT5G38160 (interacts with) AT5G07160	0	3702.AT5G38160.1	139302	3702.AT5G07160.1	136842	0	FALSE	interacts with	AT5G38160 (interacts with) AT5G07160
272	0	0.436	0.436	0	0	0	0	interacts with	AT5G38160 (interacts with) IQD25	0	3702.AT5G38160.1	139302	3702.AT4G29150.1	135010	0	FALSE	interacts with	AT5G38160 (interacts with) IQD25
273	0	0.438	0.438	0	0	0	0	interacts with	AT5G38160 (interacts with) CYP714A2	0	3702.AT5G38160.1	139302	3702.AT5G24900.1	138571	0	FALSE	interacts with	AT5G38160 (interacts with) CYP714A2
274	0	0.438	0.438	0	0	0	0	interacts with	AT5G38160 (interacts with) RTFL22	0	3702.AT5G38160.1	139302	3702.AT1G64585.1	120685	0	FALSE	interacts with	AT5G38160 (interacts with) RTFL22
275	0	0.424	0.424	0	0	0	0	interacts with	AT5G38170 (interacts with) IQD25	0	3702.AT5G38170.1	139303	3702.AT4G29150.1	135010	0	FALSE	interacts with	AT5G38170 (interacts with) IQD25
276	0	0.436	0.436	0	0	0	0	interacts with	AT5G38170 (interacts with) CYP714A2	0	3702.AT5G38170.1	139303	3702.AT5G24900.1	138571	0	FALSE	interacts with	AT5G38170 (interacts with) CYP714A2
277	0	0.436	0.436	0	0	0	0	interacts with	AT5G38170 (interacts with) AT5G07160	0	3702.AT5G38170.1	139303	3702.AT5G07160.1	136842	0	FALSE	interacts with	AT5G38170 (interacts with) AT5G07160
278	0	0.438	0.438	0	0	0	0	interacts with	AT5G38170 (interacts with) RTFL22	0	3702.AT5G38170.1	139303	3702.AT1G64585.1	120685	0	FALSE	interacts with	AT5G38170 (interacts with) RTFL22
279	0	0.494	0.493	0	0	0	0.969	interacts with	AT5G38170 (interacts with) AT5G38160	0	3702.AT5G38170.1	139303	3702.AT5G38160.1	139302	0	FALSE	interacts with	AT5G38170 (interacts with) AT5G38160
280	0	0	0.493	0	0.493	0	0	interacts with	HXK2 (interacts with) RFC2	0	3702.AT2G19860.1	123606	3702.AT1G63160.1	120534	0	FALSE	interacts with	HXK2 (interacts with) RFC2
281	0.449	0	0.449	0	0	0	0	interacts with	At5g53660 (interacts with) SPL13B	0	3702.AT5G53660.1	141004	3702.AT5G50670.1	140686	0	FALSE	interacts with	At5g53660 (interacts with) SPL13B
282	0.45	0.063	0.462	0	0	0	0	interacts with	At5g53660 (interacts with) MIR162A	0	3702.AT5G53660.1	141004	3702.AT5G08185.2	136951	0	FALSE	interacts with	At5g53660 (interacts with) MIR162A
283	0.499	0	0.499	0	0	0	0	interacts with	At5g53660 (interacts with) AT1G63150	0	3702.AT5G53660.1	141004	3702.AT1G63150.1	120533	0	FALSE	interacts with	At5g53660 (interacts with) AT1G63150
284	0.556	0	0.556	0	0	0	0	interacts with	CCMH (interacts with) RPF1	0	3702.AT1G15220.1	116834	3702.AT1G12700.1	116561	0	FALSE	interacts with	CCMH (interacts with) RPF1
285	0.558	0	0.558	0	0	0	0	interacts with	AT1G67750 (interacts with) AT1G63130	0	3702.AT1G67750.1	121019	3702.AT1G63130.1	120531	0	FALSE	interacts with	AT1G67750 (interacts with) AT1G63130
286	0.557	0	0.557	0	0	0	0	interacts with	RING (interacts with) AT1G12300	0	3702.AT4G19700.1	133985	3702.AT1G12300.1	116519	0	FALSE	interacts with	RING (interacts with) AT1G12300
287	0.558	0	0.558	0	0	0	0	interacts with	RING (interacts with) AT1G12620	0	3702.AT4G19700.1	133985	3702.AT1G12620.1	116552	0	FALSE	interacts with	RING (interacts with) AT1G12620
288	0.403	0	0.403	0	0	0	0	interacts with	CSD3 (interacts with) AT1G63080	0	3702.AT5G18100.1	137916	3702.AT1G63080.1	120525	0	FALSE	interacts with	CSD3 (interacts with) AT1G63080
289	0.421	0	0.42	0	0	0	0	interacts with	CSD3 (interacts with) AT1G63150	0	3702.AT5G18100.1	137916	3702.AT1G63150.1	120533	0	FALSE	interacts with	CSD3 (interacts with) AT1G63150
290	0.427	0	0.426	0	0	0	0	interacts with	CSD3 (interacts with) PRMT7	0	3702.AT5G18100.1	137916	3702.AT4G16570.1	133638	0	FALSE	interacts with	CSD3 (interacts with) PRMT7
291	0.442	0	0.442	0	0	0	0	interacts with	CSD3 (interacts with) AT3G27200	0	3702.AT5G18100.1	137916	3702.AT3G27200.1	129496	0	FALSE	interacts with	CSD3 (interacts with) AT3G27200
292	0.447	0	0.447	0	0	0	0	interacts with	CSD3 (interacts with) PFA-DSP5	0	3702.AT5G18100.1	137916	3702.AT5G16480.1	137744	0	FALSE	interacts with	CSD3 (interacts with) PFA-DSP5
293	0.448	0	0.448	0	0	0	0	interacts with	CSD3 (interacts with) AT1G62590	0	3702.AT5G18100.1	137916	3702.AT1G62590.1	120471	0	FALSE	interacts with	CSD3 (interacts with) AT1G62590
294	0.557	0	0.557	0	0	0	0	interacts with	CSD3 (interacts with) AT1G63400	0	3702.AT5G18100.1	137916	3702.AT1G63400.1	120562	0	FALSE	interacts with	CSD3 (interacts with) AT1G63400
295	0.557	0	0.557	0	0	0	0	interacts with	CSD3 (interacts with) AT1G63330	0	3702.AT5G18100.1	137916	3702.AT1G63330.1	120555	0	FALSE	interacts with	CSD3 (interacts with) AT1G63330
296	0.557	0	0.557	0	0	0	0	interacts with	CSD3 (interacts with) AT5G16640	0	3702.AT5G18100.1	137916	3702.AT5G16640.1	137762	0	FALSE	interacts with	CSD3 (interacts with) AT5G16640
297	0.557	0	0.557	0	0	0	0	interacts with	CSD3 (interacts with) AT1G26460	0	3702.AT5G18100.1	137916	3702.AT1G26460.1	117912	0	FALSE	interacts with	CSD3 (interacts with) AT1G26460
298	0.558	0	0.558	0	0	0	0	interacts with	CSD3 (interacts with) AT1G53190	0	3702.AT5G18100.1	137916	3702.AT1G53190.1	119660	0	FALSE	interacts with	CSD3 (interacts with) AT1G53190
299	0.375	0	0.402	0	0.083	0	0	interacts with	ACT7 (interacts with) AT2G21130	0	3702.AT5G09810.1	137088	3702.AT2G21130.1	123751	0	FALSE	interacts with	ACT7 (interacts with) AT2G21130
300	0.427	0	0.426	0	0	0	0	interacts with	ACT7 (interacts with) AT3G16710	0	3702.AT5G09810.1	137088	3702.AT3G16710.1	128338	0	FALSE	interacts with	ACT7 (interacts with) AT3G16710
301	0.386	0.102	0.427	0	0.045	0	0	interacts with	ACT7 (interacts with) HXK1	0	3702.AT5G09810.1	137088	3702.AT4G29130.1	135008	0	FALSE	interacts with	ACT7 (interacts with) HXK1
302	0.091	0	0.592	0	0.57	0	0	interacts with	ACT7 (interacts with) GRP7	0	3702.AT5G09810.1	137088	3702.AT2G21660.1	123807	0	FALSE	interacts with	ACT7 (interacts with) GRP7
303	0	0.434	0.434	0	0	0	0	interacts with	emb1427 (interacts with) AT1G62680	0	3702.AT1G80260.1	122307	3702.AT1G62680.1	120479	0	FALSE	interacts with	emb1427 (interacts with) AT1G62680
304	0	0.435	0.435	0	0	0	0	interacts with	AT5G66960 (interacts with) GAF1	0	3702.AT5G66960.1	142437	3702.AT5G59980.2	141686	0	FALSE	interacts with	AT5G66960 (interacts with) GAF1
305	0.183	0.431	0.515	0	0	0	0	interacts with	AT5G66960 (interacts with) AT1G13030	0	3702.AT5G66960.1	142437	3702.AT1G13030.1	116597	0	FALSE	interacts with	AT5G66960 (interacts with) AT1G13030
306	0.608	0	0.608	0	0	0	0	interacts with	AT5G66960 (interacts with) NG1	0	3702.AT5G66960.1	142437	3702.AT1G62720.1	120483	0	FALSE	interacts with	AT5G66960 (interacts with) NG1
307	0.424	0	0.424	0	0	0	0	interacts with	NAD9 (interacts with) AT1G64580	0	3702.ATMG00070.1	142604	3702.AT1G64580.1	120683	0	FALSE	interacts with	NAD9 (interacts with) AT1G64580
308	0.424	0	0.424	0	0	0	0	interacts with	NAD9 (interacts with) AT1G62680	0	3702.ATMG00070.1	142604	3702.AT1G62680.1	120479	0	FALSE	interacts with	NAD9 (interacts with) AT1G62680
309	0.449	0	0.449	0	0	0	0	interacts with	NAD9 (interacts with) CCMH	0	3702.ATMG00070.1	142604	3702.AT1G15220.1	116834	0	FALSE	interacts with	NAD9 (interacts with) CCMH
310	0.125	0.401	0.469	0	0	0	0	interacts with	NAD9 (interacts with) atp6-1	0.066	3702.ATMG00070.1	142604	3702.AT2G07741.1	122929	0	FALSE	interacts with	NAD9 (interacts with) atp6-1
311	0.063	0.074	0.603	0	0.58	0	0	interacts with	NAD9 (interacts with) SURF1	0	3702.ATMG00070.1	142604	3702.AT3G17910.1	128470	0	FALSE	interacts with	NAD9 (interacts with) SURF1
312	0.063	0.074	0.603	0	0.58	0	0	interacts with	NAD9 (interacts with) AT1G48510	0	3702.ATMG00070.1	142604	3702.AT1G48510.1	119182	0	FALSE	interacts with	NAD9 (interacts with) AT1G48510
313	0.609	0	0.609	0	0	0	0	interacts with	NAD9 (interacts with) RPF2	0	3702.ATMG00070.1	142604	3702.AT1G62670.1	120478	0	FALSE	interacts with	NAD9 (interacts with) RPF2
314	0.343	0.126	0.401	0	0	0	0	interacts with	AT5G39840 (interacts with) NG1	0	3702.AT5G39840.1	139483	3702.AT1G62720.1	120483	0	FALSE	interacts with	AT5G39840 (interacts with) NG1
315	0.343	0.151	0.419	0	0	0	0	interacts with	AT5G39840 (interacts with) AT1G63400	0	3702.AT5G39840.1	139483	3702.AT1G63400.1	120562	0	FALSE	interacts with	AT5G39840 (interacts with) AT1G63400
316	0	0.421	0.42	0	0	0	0	interacts with	AT5G39840 (interacts with) CIP4.1	0	3702.AT5G39840.1	139483	3702.AT4G00930.1	132176	0	FALSE	interacts with	AT5G39840 (interacts with) CIP4.1
317	0.343	0.196	0.449	0	0	0	0	interacts with	AT5G39840 (interacts with) AT1G62680	0	3702.AT5G39840.1	139483	3702.AT1G62680.1	120479	0	FALSE	interacts with	AT5G39840 (interacts with) AT1G62680
318	0.343	0.198	0.45	0	0	0	0	interacts with	AT5G39840 (interacts with) AT4G26800	0	3702.AT5G39840.1	139483	3702.AT4G26800.1	134753	0	FALSE	interacts with	AT5G39840 (interacts with) AT4G26800
319	0	0.452	0.452	0	0	0	0	interacts with	AT5G39840 (interacts with) AT1G13030	0	3702.AT5G39840.1	139483	3702.AT1G13030.1	116597	0	FALSE	interacts with	AT5G39840 (interacts with) AT1G13030
320	0.343	0.221	0.466	0	0	0	0	interacts with	AT5G39840 (interacts with) AT1G64580	0	3702.AT5G39840.1	139483	3702.AT1G64580.1	120683	0	FALSE	interacts with	AT5G39840 (interacts with) AT1G64580
321	0.365	0.315	0.546	0	0	0	0	interacts with	AT5G39840 (interacts with) AT3G26560	0	3702.AT5G39840.1	139483	3702.AT3G26560.1	129420	0	FALSE	interacts with	AT5G39840 (interacts with) AT3G26560
322	0.603	0	0.603	0	0	0	0	interacts with	AT5G39840 (interacts with) MAGO	0	3702.AT5G39840.1	139483	3702.AT1G02140.1	115424	0	FALSE	interacts with	AT5G39840 (interacts with) MAGO
323	0.343	0.442	0.617	0	0	0	0	interacts with	AT5G39840 (interacts with) AT1G26460	0	3702.AT5G39840.1	139483	3702.AT1G26460.1	117912	0	FALSE	interacts with	AT5G39840 (interacts with) AT1G26460
324	0.45	0	0.45	0	0	0	0	interacts with	AT1G49380 (interacts with) AT1G26460	0	3702.AT1G49380.1	119268	3702.AT1G26460.1	117912	0	FALSE	interacts with	AT1G49380 (interacts with) AT1G26460
325	0	0.43	0.43	0	0	0	0	interacts with	GAF1 (interacts with) AT4G26800	0	3702.AT5G59980.2	141686	3702.AT4G26800.1	134753	0	FALSE	interacts with	GAF1 (interacts with) AT4G26800
326	0	0.447	0.447	0	0	0	0	interacts with	GAF1 (interacts with) AT5G39840	0	3702.AT5G59980.2	141686	3702.AT5G39840.1	139483	0	FALSE	interacts with	GAF1 (interacts with) AT5G39840
327	0	0.312	0.634	0	0.104	0	0	interacts with	GAF1 (interacts with) IMP4	0.454	3702.AT5G59980.2	141686	3702.AT1G63780.1	120599	0	FALSE	interacts with	GAF1 (interacts with) IMP4
328	0.349	0.089	0.478	0	0.191	0	0	interacts with	AT5G45620 (interacts with) EVE1	0	3702.AT5G45620.1	140130	3702.AT4G03350.1	132453	0	FALSE	interacts with	AT5G45620 (interacts with) EVE1
329	0.602	0	0.602	0	0	0	0	interacts with	AT5G45620 (interacts with) RPF2	0	3702.AT5G45620.1	140130	3702.AT1G62670.1	120478	0	FALSE	interacts with	AT5G45620 (interacts with) RPF2
330	0.607	0	0.607	0	0	0	0	interacts with	AT5G45620 (interacts with) AT1G06580	0	3702.AT5G45620.1	140130	3702.AT1G06580.1	115897	0	FALSE	interacts with	AT5G45620 (interacts with) AT1G06580
331	0.635	0	0.635	0	0	0	0	interacts with	AT5G45620 (interacts with) NG1	0	3702.AT5G45620.1	140130	3702.AT1G62720.1	120483	0	FALSE	interacts with	AT5G45620 (interacts with) NG1
332	0.38	0	0.433	0	0.124	0	0	interacts with	RPF2 (interacts with) AT1G02410	0	3702.AT1G62670.1	120478	3702.AT1G02410.1	115455	0	FALSE	interacts with	RPF2 (interacts with) AT1G02410
333	0.445	0.049	0.449	0	0	0	0	interacts with	RPF2 (interacts with) AT1G48510	0	3702.AT1G62670.1	120478	3702.AT1G48510.1	119182	0	FALSE	interacts with	RPF2 (interacts with) AT1G48510
334	0.605	0	0.605	0	0	0	0	interacts with	RPF2 (interacts with) AT1G54870	0	3702.AT1G62670.1	120478	3702.AT1G54870.1	119842	0	FALSE	interacts with	RPF2 (interacts with) AT1G54870
335	0.632	0	0.632	0	0	0	0	interacts with	RPF2 (interacts with) AT1G15890	0	3702.AT1G62670.1	120478	3702.AT1G15890.1	116903	0	FALSE	interacts with	RPF2 (interacts with) AT1G15890
336	0.42	0	0.42	0	0	0	0	interacts with	PGGT-I (interacts with) RPF1	0	3702.AT2G39550.1	125706	3702.AT1G12700.1	116561	0	FALSE	interacts with	PGGT-I (interacts with) RPF1
337	0.636	0	0.636	0	0	0	0	interacts with	PGGT-I (interacts with) AT1G12620	0	3702.AT2G39550.1	125706	3702.AT1G12620.1	116552	0	FALSE	interacts with	PGGT-I (interacts with) AT1G12620
338	0.636	0	0.636	0	0	0	0	interacts with	PGGT-I (interacts with) AT1G12300	0	3702.AT2G39550.1	125706	3702.AT1G12300.1	116519	0	FALSE	interacts with	PGGT-I (interacts with) AT1G12300
339	0.42	0	0.42	0	0	0	0	interacts with	RCI1A (interacts with) SDG40	0	3702.AT5G38480.1	139342	3702.AT5G17240.1	137825	0	FALSE	interacts with	RCI1A (interacts with) SDG40
340	0.449	0	0.449	0	0	0	0	interacts with	RCI1A (interacts with) AT1G63080	0	3702.AT5G38480.1	139342	3702.AT1G63080.1	120525	0	FALSE	interacts with	RCI1A (interacts with) AT1G63080
341	0.473	0	0.473	0	0	0	0	interacts with	RCI1A (interacts with) AT1G62910	0	3702.AT5G38480.1	139342	3702.AT1G62910.1	120502	0	FALSE	interacts with	RCI1A (interacts with) AT1G62910
342	0.49	0	0.489	0	0	0	0	interacts with	RCI1A (interacts with) AT1G63150	0	3702.AT5G38480.1	139342	3702.AT1G63150.1	120533	0	FALSE	interacts with	RCI1A (interacts with) AT1G63150
343	0.492	0	0.491	0	0	0	0	interacts with	RCI1A (interacts with) PRMT7	0	3702.AT5G38480.1	139342	3702.AT4G16570.1	133638	0	FALSE	interacts with	RCI1A (interacts with) PRMT7
344	0.501	0	0.501	0	0	0	0	interacts with	RCI1A (interacts with) AT3G27200	0	3702.AT5G38480.1	139342	3702.AT3G27200.1	129496	0	FALSE	interacts with	RCI1A (interacts with) AT3G27200
345	0.366	0.195	0.501	0	0.099	0	0	interacts with	RCI1A (interacts with) ACT7	0	3702.AT5G38480.1	139342	3702.AT5G09810.1	137088	0	FALSE	interacts with	RCI1A (interacts with) ACT7
346	0.55	0	0.55	0	0	0	0	interacts with	RCI1A (interacts with) PFA-DSP5	0	3702.AT5G38480.1	139342	3702.AT5G16480.1	137744	0	FALSE	interacts with	RCI1A (interacts with) PFA-DSP5
347	0.552	0	0.552	0	0	0	0	interacts with	RCI1A (interacts with) AT1G62590	0	3702.AT5G38480.1	139342	3702.AT1G62590.1	120471	0	FALSE	interacts with	RCI1A (interacts with) AT1G62590
348	0.633	0	0.633	0	0	0	0	interacts with	RCI1A (interacts with) AT1G63400	0	3702.AT5G38480.1	139342	3702.AT1G63400.1	120562	0	FALSE	interacts with	RCI1A (interacts with) AT1G63400
349	0.633	0	0.633	0	0	0	0	interacts with	RCI1A (interacts with) AT1G63330	0	3702.AT5G38480.1	139342	3702.AT1G63330.1	120555	0	FALSE	interacts with	RCI1A (interacts with) AT1G63330
350	0.633	0	0.633	0	0	0	0	interacts with	RCI1A (interacts with) AT5G16640	0	3702.AT5G38480.1	139342	3702.AT5G16640.1	137762	0	FALSE	interacts with	RCI1A (interacts with) AT5G16640
351	0.635	0	0.636	0	0.045	0	0	interacts with	RCI1A (interacts with) AT1G53190	0	3702.AT5G38480.1	139342	3702.AT1G53190.1	119660	0	FALSE	interacts with	RCI1A (interacts with) AT1G53190
352	0.633	0.063	0.641	0	0	0	0	interacts with	RCI1A (interacts with) AT1G26460	0	3702.AT5G38480.1	139342	3702.AT1G26460.1	117912	0	FALSE	interacts with	RCI1A (interacts with) AT1G26460
353	0.444	0	0.444	0	0	0	0	interacts with	SPL13B (interacts with) AT1G10120	0	3702.AT5G50670.1	140686	3702.AT1G10120.1	116279	0	FALSE	interacts with	SPL13B (interacts with) AT1G10120
354	0.445	0	0.445	0	0	0	0	interacts with	SPL13B (interacts with) AT1G63130	0	3702.AT5G50670.1	140686	3702.AT1G63130.1	120531	0	FALSE	interacts with	SPL13B (interacts with) AT1G63130
355	0.473	0	0.473	0	0	0	0	interacts with	SPL13B (interacts with) RPF3	0	3702.AT5G50670.1	140686	3702.AT1G62930.1	120505	0	FALSE	interacts with	SPL13B (interacts with) RPF3
356	0.67	0	0.67	0	0	0	0	interacts with	SPL13B (interacts with) AT1G63150	0	3702.AT5G50670.1	140686	3702.AT1G63150.1	120533	0	FALSE	interacts with	SPL13B (interacts with) AT1G63150
357	0.421	0	0.42	0	0	0	0	interacts with	ATAN11 (interacts with) RPF1	0	3702.AT1G12910.1	116585	3702.AT1G12700.1	116561	0	FALSE	interacts with	ATAN11 (interacts with) RPF1
358	0.67	0	0.67	0	0	0	0	interacts with	ATAN11 (interacts with) AT1G12300	0	3702.AT1G12910.1	116585	3702.AT1G12300.1	116519	0	FALSE	interacts with	ATAN11 (interacts with) AT1G12300
359	0.67	0	0.67	0	0	0	0	interacts with	ATAN11 (interacts with) AT1G12620	0	3702.AT1G12910.1	116585	3702.AT1G12620.1	116552	0	FALSE	interacts with	ATAN11 (interacts with) AT1G12620
360	0.38	0	0.433	0	0.124	0	0	interacts with	AT1G63130 (interacts with) AT1G02410	0	3702.AT1G63130.1	120531	3702.AT1G02410.1	115455	0	FALSE	interacts with	AT1G63130 (interacts with) AT1G02410
361	0.445	0.049	0.449	0	0	0	0	interacts with	AT1G63130 (interacts with) AT1G48510	0	3702.AT1G63130.1	120531	3702.AT1G48510.1	119182	0	FALSE	interacts with	AT1G63130 (interacts with) AT1G48510
362	0.635	0	0.635	0	0	0	0	interacts with	AT1G63130 (interacts with) AT1G53190	0	3702.AT1G63130.1	120531	3702.AT1G53190.1	119660	0	FALSE	interacts with	AT1G63130 (interacts with) AT1G53190
363	0.637	0	0.637	0	0	0	0	interacts with	AT1G63130 (interacts with) AT1G61230	0	3702.AT1G63130.1	120531	3702.AT1G61230.1	120328	0	FALSE	interacts with	AT1G63130 (interacts with) AT1G61230
364	0.637	0	0.637	0	0	0	0	interacts with	AT1G63130 (interacts with) AT1G57570	0	3702.AT1G63130.1	120531	3702.AT1G57570.1	120046	0	FALSE	interacts with	AT1G63130 (interacts with) AT1G57570
365	0.421	0.09	0.451	0	0	0	0	interacts with	AT4G31570 (interacts with) UPF3	0	3702.AT4G31570.1	135273	3702.AT1G33980.2	118655	0	FALSE	interacts with	AT4G31570 (interacts with) UPF3
366	0.6	0.063	0.609	0	0	0	0	interacts with	AT4G31570 (interacts with) RPF3	0	3702.AT4G31570.1	135273	3702.AT1G62930.1	120505	0	FALSE	interacts with	AT4G31570 (interacts with) RPF3
367	0.67	0	0.67	0	0	0	0	interacts with	AT4G31570 (interacts with) AT1G58050	0	3702.AT4G31570.1	135273	3702.AT1G58050.1	120084	0	FALSE	interacts with	AT4G31570 (interacts with) AT1G58050
368	0.449	0	0.449	0	0	0	0	interacts with	SUN1 (interacts with) RPF1	0	3702.AT5G04990.1	136615	3702.AT1G12700.1	116561	0	FALSE	interacts with	SUN1 (interacts with) RPF1
369	0.448	0	0.483	0	0.103	0	0	interacts with	SUN1 (interacts with) AT4G16960	0	3702.AT5G04990.1	136615	3702.AT4G16960.1	133683	0	FALSE	interacts with	SUN1 (interacts with) AT4G16960
370	0.672	0	0.672	0	0	0	0	interacts with	SUN1 (interacts with) AT1G12160	0	3702.AT5G04990.1	136615	3702.AT1G12160.1	116503	0	FALSE	interacts with	SUN1 (interacts with) AT1G12160
371	0.38	0	0.433	0	0.124	0	0	interacts with	AT1G06580 (interacts with) AT1G02410	0	3702.AT1G06580.1	115897	3702.AT1G02410.1	115455	0	FALSE	interacts with	AT1G06580 (interacts with) AT1G02410
372	0.421	0	0.42	0	0	0	0	interacts with	AT1G13030 (interacts with) RPF1	0	3702.AT1G13030.1	116597	3702.AT1G12700.1	116561	0	FALSE	interacts with	AT1G13030 (interacts with) RPF1
373	0.649	0	0.649	0	0	0	0	interacts with	AT1G13030 (interacts with) AT1G12300	0	3702.AT1G13030.1	116597	3702.AT1G12300.1	116519	0	FALSE	interacts with	AT1G13030 (interacts with) AT1G12300
374	0.659	0.071	0.669	0	0	0	0	interacts with	AT1G13030 (interacts with) AT1G12620	0	3702.AT1G13030.1	116597	3702.AT1G12620.1	116552	0	FALSE	interacts with	AT1G13030 (interacts with) AT1G12620
375	0.672	0	0.672	0	0	0	0	interacts with	CIP4.1 (interacts with) AT1G06580	0	3702.AT4G00930.1	132176	3702.AT1G06580.1	115897	0	FALSE	interacts with	CIP4.1 (interacts with) AT1G06580
376	0.496	0.386	0.677	0	0	0	0	interacts with	CIP4.1 (interacts with) AT1G13030	0	3702.AT4G00930.1	132176	3702.AT1G13030.1	116597	0	FALSE	interacts with	CIP4.1 (interacts with) AT1G13030
377	0.427	0	0.426	0	0	0	0	interacts with	TRZ1 (interacts with) AT1G62910	0	3702.AT1G74700.1	121742	3702.AT1G62910.1	120502	0	FALSE	interacts with	TRZ1 (interacts with) AT1G62910
378	0.43	0	0.43	0	0	0	0	interacts with	TRZ1 (interacts with) AT1G63080	0	3702.AT1G74700.1	121742	3702.AT1G63080.1	120525	0	FALSE	interacts with	TRZ1 (interacts with) AT1G63080
379	0.492	0	0.491	0	0	0	0	interacts with	TRZ1 (interacts with) AT1G62590	0	3702.AT1G74700.1	121742	3702.AT1G62590.1	120471	0	FALSE	interacts with	TRZ1 (interacts with) AT1G62590
380	0.515	0	0.515	0	0	0	0	interacts with	TRZ1 (interacts with) AT1G64620	0	3702.AT1G74700.1	121742	3702.AT1G64620.1	120689	0	FALSE	interacts with	TRZ1 (interacts with) AT1G64620
381	0.559	0	0.559	0	0	0	0	interacts with	TRZ1 (interacts with) AT1G63070	0	3702.AT1G74700.1	121742	3702.AT1G63070.1	120524	0	FALSE	interacts with	TRZ1 (interacts with) AT1G63070
382	0.636	0.078	0.65	0	0	0	0	interacts with	TRZ1 (interacts with) AT1G62680	0	3702.AT1G74700.1	121742	3702.AT1G62680.1	120479	0	FALSE	interacts with	TRZ1 (interacts with) AT1G62680
383	0.636	0.153	0.678	0	0	0	0	interacts with	TRZ1 (interacts with) AT1G64580	0	3702.AT1G74700.1	121742	3702.AT1G64580.1	120683	0	FALSE	interacts with	TRZ1 (interacts with) AT1G64580
384	0.38	0	0.433	0	0.124	0	0	interacts with	AT1G12300 (interacts with) AT1G02410	0	3702.AT1G12300.1	116519	3702.AT1G02410.1	115455	0	FALSE	interacts with	AT1G12300 (interacts with) AT1G02410
385	0.38	0	0.433	0	0.124	0	0	interacts with	AT1G12620 (interacts with) AT1G02410	0	3702.AT1G12620.1	116552	3702.AT1G02410.1	115455	0	FALSE	interacts with	AT1G12620 (interacts with) AT1G02410
386	0.42	0	0.42	0	0	0	0	interacts with	AT5G38850 (interacts with) RDR6	0	3702.AT5G38850.1	139380	3702.AT3G49500.1	130571	0	FALSE	interacts with	AT5G38850 (interacts with) RDR6
387	0.491	0	0.491	0	0	0	0	interacts with	AT5G38850 (interacts with) SGS3	0	3702.AT5G38850.1	139380	3702.AT5G23570.1	138426	0	FALSE	interacts with	AT5G38850 (interacts with) SGS3
388	0.558	0	0.558	0	0	0	0	interacts with	AT5G38850 (interacts with) AT1G62910	0	3702.AT5G38850.1	139380	3702.AT1G62910.1	120502	0	FALSE	interacts with	AT5G38850 (interacts with) AT1G62910
389	0.559	0	0.559	0	0	0	0	interacts with	AT5G38850 (interacts with) AT1G63080	0	3702.AT5G38850.1	139380	3702.AT1G63080.1	120525	0	FALSE	interacts with	AT5G38850 (interacts with) AT1G63080
390	0.609	0	0.625	0	0.079	0	0	interacts with	AT5G38850 (interacts with) EVE1	0	3702.AT5G38850.1	139380	3702.AT4G03350.1	132453	0	FALSE	interacts with	AT5G38850 (interacts with) EVE1
391	0.67	0	0.67	0	0	0	0	interacts with	AT5G38850 (interacts with) AT4G17910	0	3702.AT5G38850.1	139380	3702.AT4G17910.1	133786	0	FALSE	interacts with	AT5G38850 (interacts with) AT4G17910
392	0.67	0	0.67	0	0	0	0	interacts with	AT5G38850 (interacts with) AT5G27650	0	3702.AT5G38850.1	139380	3702.AT5G27650.1	138833	0	FALSE	interacts with	AT5G38850 (interacts with) AT5G27650
393	0.095	0	0.689	0	0.671	0	0	interacts with	AT5G38850 (interacts with) AT3G26560	0	3702.AT5G38850.1	139380	3702.AT3G26560.1	129420	0	FALSE	interacts with	AT5G38850 (interacts with) AT3G26560
394	0.444	0	0.444	0	0	0	0	interacts with	K9E15.1 (interacts with) RPF1	0	3702.AT5G45250.1	140090	3702.AT1G12700.1	116561	0	FALSE	interacts with	K9E15.1 (interacts with) RPF1
395	0.602	0	0.602	0	0	0	0	interacts with	K9E15.1 (interacts with) emb1427	0	3702.AT5G45250.1	140090	3702.AT1G80260.1	122307	0	FALSE	interacts with	K9E15.1 (interacts with) emb1427
396	0.672	0	0.672	0	0	0	0	interacts with	K9E15.1 (interacts with) AT1G12160	0	3702.AT5G45250.1	140090	3702.AT1G12160.1	116503	0	FALSE	interacts with	K9E15.1 (interacts with) AT1G12160
397	0.095	0	0.689	0	0.671	0	0	interacts with	K9E15.1 (interacts with) AT3G26560	0	3702.AT5G45250.1	140090	3702.AT3G26560.1	129420	0	FALSE	interacts with	K9E15.1 (interacts with) AT3G26560
398	0.048	0.121	0.535	0	0.489	0	0	interacts with	AT1G58050 (interacts with) AT1G52325	0	3702.AT1G58050.1	120084	3702.AT1G52325.1	119565	0	FALSE	interacts with	AT1G58050 (interacts with) AT1G52325
399	0.381	0.121	0.561	0	0.258	0	0	interacts with	AT1G58050 (interacts with) EMB1586	0	3702.AT1G58050.1	120084	3702.AT1G12770.1	116567	0	FALSE	interacts with	AT1G58050 (interacts with) EMB1586
400	0.638	0	0.638	0	0	0	0	interacts with	AT1G58050 (interacts with) AT1G47770	0	3702.AT1G58050.1	120084	3702.AT1G47770.1	119107	0	FALSE	interacts with	AT1G58050 (interacts with) AT1G47770
401	0.38	0	0.433	0	0.124	0	0	interacts with	RPF3 (interacts with) AT1G02410	0	3702.AT1G62930.1	120505	3702.AT1G02410.1	115455	0	FALSE	interacts with	RPF3 (interacts with) AT1G02410
402	0.445	0.049	0.449	0	0	0	0	interacts with	RPF3 (interacts with) AT1G48510	0	3702.AT1G62930.1	120505	3702.AT1G48510.1	119182	0	FALSE	interacts with	RPF3 (interacts with) AT1G48510
403	0.556	0	0.556	0	0	0	0	interacts with	RPF3 (interacts with) AT1G47770	0	3702.AT1G62930.1	120505	3702.AT1G47770.1	119107	0	FALSE	interacts with	RPF3 (interacts with) AT1G47770
404	0.67	0	0.67	0	0	0	0	interacts with	RPF3 (interacts with) AT1G53190	0	3702.AT1G62930.1	120505	3702.AT1G53190.1	119660	0	FALSE	interacts with	RPF3 (interacts with) AT1G53190
405	0.676	0.085	0.69	0	0	0	0	interacts with	RPF3 (interacts with) AT1G58050	0	3702.AT1G62930.1	120505	3702.AT1G58050.1	120084	0	FALSE	interacts with	RPF3 (interacts with) AT1G58050
406	0.421	0	0.42	0	0	0	0	interacts with	SDG40 (interacts with) AT1G63130	0	3702.AT5G17240.1	137825	3702.AT1G63130.1	120531	0	FALSE	interacts with	SDG40 (interacts with) AT1G63130
407	0.442	0	0.442	0	0	0	0	interacts with	SDG40 (interacts with) RPF3	0	3702.AT5G17240.1	137825	3702.AT1G62930.1	120505	0	FALSE	interacts with	SDG40 (interacts with) RPF3
408	0.472	0.065	0.485	0	0	0	0	interacts with	SDG40 (interacts with) AT1G06580	0	3702.AT5G17240.1	137825	3702.AT1G06580.1	115897	0	FALSE	interacts with	SDG40 (interacts with) AT1G06580
409	0.607	0.086	0.625	0	0	0	0	interacts with	SDG40 (interacts with) AT1G62910	0	3702.AT5G17240.1	137825	3702.AT1G62910.1	120502	0	FALSE	interacts with	SDG40 (interacts with) AT1G62910
410	0.63	0	0.63	0	0	0	0	interacts with	SDG40 (interacts with) AT1G63080	0	3702.AT5G17240.1	137825	3702.AT1G63080.1	120525	0	FALSE	interacts with	SDG40 (interacts with) AT1G63080
411	0.637	0.071	0.648	0	0	0	0	interacts with	SDG40 (interacts with) AT1G63150	0	3702.AT5G17240.1	137825	3702.AT1G63150.1	120533	0	FALSE	interacts with	SDG40 (interacts with) AT1G63150
412	0.67	0	0.67	0	0	0	0	interacts with	SDG40 (interacts with) AT3G27200	0	3702.AT5G17240.1	137825	3702.AT3G27200.1	129496	0	FALSE	interacts with	SDG40 (interacts with) AT3G27200
413	0.671	0	0.671	0	0	0	0	interacts with	SDG40 (interacts with) PFA-DSP5	0	3702.AT5G17240.1	137825	3702.AT5G16480.1	137744	0	FALSE	interacts with	SDG40 (interacts with) PFA-DSP5
414	0.67	0.093	0.687	0	0	0	0	interacts with	SDG40 (interacts with) AT1G62590	0	3702.AT5G17240.1	137825	3702.AT1G62590.1	120471	0	FALSE	interacts with	SDG40 (interacts with) AT1G62590
415	0.67	0.144	0.705	0	0	0	0	interacts with	SDG40 (interacts with) PRMT7	0	3702.AT5G17240.1	137825	3702.AT4G16570.1	133638	0	FALSE	interacts with	SDG40 (interacts with) PRMT7
416	0.734	0	0.734	0	0	0	0	interacts with	SDG40 (interacts with) AT1G63400	0	3702.AT5G17240.1	137825	3702.AT1G63400.1	120562	0	FALSE	interacts with	SDG40 (interacts with) AT1G63400
417	0.734	0	0.734	0	0	0	0	interacts with	SDG40 (interacts with) AT1G26460	0	3702.AT5G17240.1	137825	3702.AT1G26460.1	117912	0	FALSE	interacts with	SDG40 (interacts with) AT1G26460
418	0.734	0	0.734	0	0	0	0	interacts with	SDG40 (interacts with) AT1G63330	0	3702.AT5G17240.1	137825	3702.AT1G63330.1	120555	0	FALSE	interacts with	SDG40 (interacts with) AT1G63330
419	0.734	0	0.734	0	0	0	0	interacts with	SDG40 (interacts with) AT5G16640	0	3702.AT5G17240.1	137825	3702.AT5G16640.1	137762	0	FALSE	interacts with	SDG40 (interacts with) AT5G16640
420	0.736	0	0.736	0	0	0	0	interacts with	SDG40 (interacts with) AT1G53190	0	3702.AT5G17240.1	137825	3702.AT1G53190.1	119660	0	FALSE	interacts with	SDG40 (interacts with) AT1G53190
421	0.556	0	0.556	0	0	0	0	interacts with	AT3G32260 (interacts with) RPF3	0	3702.AT3G32260.1	129853	3702.AT1G62930.1	120505	0	FALSE	interacts with	AT3G32260 (interacts with) RPF3
422	0.638	0	0.638	0	0	0	0	interacts with	AT3G32260 (interacts with) AT1G58050	0	3702.AT3G32260.1	129853	3702.AT1G58050.1	120084	0	FALSE	interacts with	AT3G32260 (interacts with) AT1G58050
423	0.372	0.289	0.69	0.168	0.266	0	0	interacts with	AT3G32260 (interacts with) RFC2	0	3702.AT3G32260.1	129853	3702.AT1G63160.1	120534	0	FALSE	interacts with	AT3G32260 (interacts with) RFC2
424	0.737	0	0.737	0	0	0	0	interacts with	AT3G32260 (interacts with) AT1G47770	0	3702.AT3G32260.1	129853	3702.AT1G47770.1	119107	0	FALSE	interacts with	AT3G32260 (interacts with) AT1G47770
425	0.737	0	0.737	0	0	0	0	interacts with	AT3G32260 (interacts with) AT2G07190	0	3702.AT3G32260.1	129853	3702.AT2G07190.1	122871	0	FALSE	interacts with	AT3G32260 (interacts with) AT2G07190
426	0.556	0	0.556	0	0	0	0	interacts with	AT2G07190 (interacts with) RPF3	0	3702.AT2G07190.1	122871	3702.AT1G62930.1	120505	0	FALSE	interacts with	AT2G07190 (interacts with) RPF3
427	0.638	0	0.638	0	0	0	0	interacts with	AT2G07190 (interacts with) AT1G58050	0	3702.AT2G07190.1	122871	3702.AT1G58050.1	120084	0	FALSE	interacts with	AT2G07190 (interacts with) AT1G58050
428	0.737	0	0.737	0	0	0	0	interacts with	AT2G07190 (interacts with) AT1G47770	0	3702.AT2G07190.1	122871	3702.AT1G47770.1	119107	0	FALSE	interacts with	AT2G07190 (interacts with) AT1G47770
429	0.378	0.105	0.419	0	0	0	0	interacts with	MLH3 (interacts with) AT1G64100	0	3702.AT4G35520.1	135704	3702.AT1G64100.2	120630	0	FALSE	interacts with	MLH3 (interacts with) AT1G64100
430	0.378	0.128	0.434	0	0	0	0	interacts with	MLH3 (interacts with) AT1G62680	0	3702.AT4G35520.1	135704	3702.AT1G62680.1	120479	0	FALSE	interacts with	MLH3 (interacts with) AT1G62680
431	0.378	0.18	0.468	0	0	0	0	interacts with	MLH3 (interacts with) AT4G26800	0	3702.AT4G35520.1	135704	3702.AT4G26800.1	134753	0	FALSE	interacts with	MLH3 (interacts with) AT4G26800
432	0.378	0.261	0.521	0	0	0	0	interacts with	MLH3 (interacts with) AT1G26460	0	3702.AT4G35520.1	135704	3702.AT1G26460.1	117912	0	FALSE	interacts with	MLH3 (interacts with) AT1G26460
433	0.097	0.238	0.748	0	0.655	0	0	interacts with	MLH3 (interacts with) RFC2	0.063	3702.AT4G35520.1	135704	3702.AT1G63160.1	120534	0	FALSE	interacts with	MLH3 (interacts with) RFC2
434	0.37	0.08	0.426	0	0.09	0	0	interacts with	EVE1 (interacts with) EMB1586	0	3702.AT4G03350.1	132453	3702.AT1G12770.1	116567	0	FALSE	interacts with	EVE1 (interacts with) EMB1586
435	0.67	0	0.67	0	0	0	0	interacts with	EVE1 (interacts with) AT1G62910	0	3702.AT4G03350.1	132453	3702.AT1G62910.1	120502	0	FALSE	interacts with	EVE1 (interacts with) AT1G62910
436	0.423	0	0.422	0	0	0	0	interacts with	MIR162A (interacts with) AT1G63150	0	3702.AT5G08185.2	136951	3702.AT1G63150.1	120533	0	FALSE	interacts with	MIR162A (interacts with) AT1G63150
437	0.443	0	0.443	0	0	0	0	interacts with	MIR162A (interacts with) RDR6	0	3702.AT5G08185.2	136951	3702.AT3G49500.1	130571	0	FALSE	interacts with	MIR162A (interacts with) RDR6
438	0.777	0	0.777	0	0	0	0	interacts with	MIR162A (interacts with) AT3G16710	0	3702.AT5G08185.2	136951	3702.AT3G16710.1	128338	0	FALSE	interacts with	MIR162A (interacts with) AT3G16710
439	0.453	0	0.453	0	0	0	0	interacts with	ABI4 (interacts with) HXK2	0	3702.AT2G40220.1	125784	3702.AT2G19860.1	123606	0	FALSE	interacts with	ABI4 (interacts with) HXK2
440	0.425	0	0.424	0	0	0	0	interacts with	AT1G62910 (interacts with) GolS4	0	3702.AT1G62910.1	120502	3702.AT1G60470.1	120245	0	FALSE	interacts with	AT1G62910 (interacts with) GolS4
441	0.91	0.419	0.427	0	0	0	0.984	interacts with	AT1G62910 (interacts with) AT1G62590	0	3702.AT1G62910.1	120502	3702.AT1G62590.1	120471	0	FALSE	interacts with	AT1G62910 (interacts with) AT1G62590
442	0.38	0	0.433	0	0.124	0	0	interacts with	AT1G62910 (interacts with) AT1G02410	0	3702.AT1G62910.1	120502	3702.AT1G02410.1	115455	0	FALSE	interacts with	AT1G62910 (interacts with) AT1G02410
443	0.445	0.049	0.449	0	0	0	0	interacts with	AT1G62910 (interacts with) AT1G48510	0	3702.AT1G62910.1	120502	3702.AT1G48510.1	119182	0	FALSE	interacts with	AT1G62910 (interacts with) AT1G48510
444	0.801	0	0.801	0	0	0	0	interacts with	AT1G62910 (interacts with) AT1G53190	0	3702.AT1G62910.1	120502	3702.AT1G53190.1	119660	0	FALSE	interacts with	AT1G62910 (interacts with) AT1G53190
445	0.428	0	0.428	0	0	0	0	interacts with	AT1G63080 (interacts with) GolS4	0	3702.AT1G63080.1	120525	3702.AT1G60470.1	120245	0	FALSE	interacts with	AT1G63080 (interacts with) GolS4
446	0.38	0	0.433	0	0.124	0	0	interacts with	AT1G63080 (interacts with) AT1G02410	0	3702.AT1G63080.1	120525	3702.AT1G02410.1	115455	0	FALSE	interacts with	AT1G63080 (interacts with) AT1G02410
447	0.445	0.049	0.449	0	0	0	0	interacts with	AT1G63080 (interacts with) AT1G48510	0	3702.AT1G63080.1	120525	3702.AT1G48510.1	119182	0	FALSE	interacts with	AT1G63080 (interacts with) AT1G48510
448	0.803	0	0.803	0	0	0	0	interacts with	AT1G63080 (interacts with) AT1G53190	0	3702.AT1G63080.1	120525	3702.AT1G53190.1	119660	0	FALSE	interacts with	AT1G63080 (interacts with) AT1G53190
449	0.38	0	0.433	0	0.124	0	0	interacts with	NG1 (interacts with) AT1G02410	0	3702.AT1G62720.1	120483	3702.AT1G02410.1	115455	0	FALSE	interacts with	NG1 (interacts with) AT1G02410
450	0.445	0.049	0.449	0	0	0	0	interacts with	NG1 (interacts with) AT1G48510	0	3702.AT1G62720.1	120483	3702.AT1G48510.1	119182	0	FALSE	interacts with	NG1 (interacts with) AT1G48510
451	0.637	0	0.637	0	0	0	0	interacts with	NG1 (interacts with) AT1G54870	0	3702.AT1G62720.1	120483	3702.AT1G54870.1	119842	0	FALSE	interacts with	NG1 (interacts with) AT1G54870
452	0.807	0	0.807	0	0	0	0	interacts with	NG1 (interacts with) AT1G30845	0	3702.AT1G62720.1	120483	3702.AT1G30845.1	118359	0	FALSE	interacts with	NG1 (interacts with) AT1G30845
453	0.631	0	0.631	0	0	0	0	interacts with	AT1G54870 (interacts with) AT1G06580	0	3702.AT1G54870.1	119842	3702.AT1G06580.1	115897	0	FALSE	interacts with	AT1G54870 (interacts with) AT1G06580
454	0.38	0	0.433	0	0.124	0	0	interacts with	AT1G63150 (interacts with) AT1G02410	0	3702.AT1G63150.1	120533	3702.AT1G02410.1	115455	0	FALSE	interacts with	AT1G63150 (interacts with) AT1G02410
455	0.445	0.049	0.449	0	0	0	0	interacts with	AT1G63150 (interacts with) AT1G48510	0	3702.AT1G63150.1	120533	3702.AT1G48510.1	119182	0	FALSE	interacts with	AT1G63150 (interacts with) AT1G48510
456	0.49	0	0.489	0	0	0	0	interacts with	AT1G63150 (interacts with) AT1G10120	0	3702.AT1G63150.1	120533	3702.AT1G10120.1	116279	0	FALSE	interacts with	AT1G63150 (interacts with) AT1G10120
457	0.809	0	0.809	0	0	0	0	interacts with	AT1G63150 (interacts with) AT1G53190	0	3702.AT1G63150.1	120533	3702.AT1G53190.1	119660	0	FALSE	interacts with	AT1G63150 (interacts with) AT1G53190
458	0.493	0.15	0.55	0	0	0	0	interacts with	PRMT7 (interacts with) AT1G63130	0	3702.AT4G16570.1	133638	3702.AT1G63130.1	120531	0	FALSE	interacts with	PRMT7 (interacts with) AT1G63130
459	0.555	0	0.555	0	0	0	0	interacts with	PRMT7 (interacts with) RPF3	0	3702.AT4G16570.1	133638	3702.AT1G62930.1	120505	0	FALSE	interacts with	PRMT7 (interacts with) RPF3
460	0.6	0.077	0.615	0	0	0	0	interacts with	PRMT7 (interacts with) AT1G06580	0	3702.AT4G16570.1	133638	3702.AT1G06580.1	115897	0	FALSE	interacts with	PRMT7 (interacts with) AT1G06580
461	0.674	0	0.674	0	0	0	0	interacts with	PRMT7 (interacts with) AT1G63080	0	3702.AT4G16570.1	133638	3702.AT1G63080.1	120525	0	FALSE	interacts with	PRMT7 (interacts with) AT1G63080
462	0.678	0	0.678	0	0	0	0	interacts with	PRMT7 (interacts with) AT1G62910	0	3702.AT4G16570.1	133638	3702.AT1G62910.1	120502	0	FALSE	interacts with	PRMT7 (interacts with) AT1G62910
463	0.705	0	0.705	0	0	0	0	interacts with	PRMT7 (interacts with) AT1G63150	0	3702.AT4G16570.1	133638	3702.AT1G63150.1	120533	0	FALSE	interacts with	PRMT7 (interacts with) AT1G63150
464	0.733	0	0.733	0	0	0	0	interacts with	PRMT7 (interacts with) AT3G27200	0	3702.AT4G16570.1	133638	3702.AT3G27200.1	129496	0	FALSE	interacts with	PRMT7 (interacts with) AT3G27200
465	0.737	0	0.737	0	0	0	0	interacts with	PRMT7 (interacts with) AT1G62590	0	3702.AT4G16570.1	133638	3702.AT1G62590.1	120471	0	FALSE	interacts with	PRMT7 (interacts with) AT1G62590
466	0.81	0	0.81	0	0	0	0	interacts with	PRMT7 (interacts with) AT1G63400	0	3702.AT4G16570.1	133638	3702.AT1G63400.1	120562	0	FALSE	interacts with	PRMT7 (interacts with) AT1G63400
467	0.81	0	0.81	0	0	0	0	interacts with	PRMT7 (interacts with) AT1G63330	0	3702.AT4G16570.1	133638	3702.AT1G63330.1	120555	0	FALSE	interacts with	PRMT7 (interacts with) AT1G63330
468	0.81	0.117	0.825	0	0	0	0	interacts with	PRMT7 (interacts with) AT1G26460	0	3702.AT4G16570.1	133638	3702.AT1G26460.1	117912	0	FALSE	interacts with	PRMT7 (interacts with) AT1G26460
469	0.83	0	0.83	0	0	0	0	interacts with	PRMT7 (interacts with) AT1G53190	0	3702.AT4G16570.1	133638	3702.AT1G53190.1	119660	0	FALSE	interacts with	PRMT7 (interacts with) AT1G53190
470	0.633	0	0.633	0	0	0	0	interacts with	AT5G49870 (interacts with) RPF2	0	3702.AT5G49870.1	140592	3702.AT1G62670.1	120478	0	FALSE	interacts with	AT5G49870 (interacts with) RPF2
471	0.636	0	0.636	0	0	0	0	interacts with	AT5G49870 (interacts with) AT1G06580	0	3702.AT5G49870.1	140592	3702.AT1G06580.1	115897	0	FALSE	interacts with	AT5G49870 (interacts with) AT1G06580
472	0.67	0	0.67	0	0	0	0	interacts with	AT5G49870 (interacts with) NG1	0	3702.AT5G49870.1	140592	3702.AT1G62720.1	120483	0	FALSE	interacts with	AT5G49870 (interacts with) NG1
473	0.809	0	0.809	0	0	0	0	interacts with	AT5G49870 (interacts with) AT1G54870	0	3702.AT5G49870.1	140592	3702.AT1G54870.1	119842	0	FALSE	interacts with	AT5G49870 (interacts with) AT1G54870
474	0.83	0	0.83	0	0	0	0	interacts with	AT5G49870 (interacts with) AT5G40050	0	3702.AT5G49870.1	140592	3702.AT5G40050.1	139505	0	FALSE	interacts with	AT5G49870 (interacts with) AT5G40050
475	0.83	0	0.83	0	0	0	0	interacts with	AT5G49870 (interacts with) AT1G70985	0	3702.AT5G49870.1	140592	3702.AT1G70985.1	121365	0	FALSE	interacts with	AT5G49870 (interacts with) AT1G70985
476	0.83	0	0.83	0	0	0	0	interacts with	AT5G49870 (interacts with) AT4G09940	0	3702.AT5G49870.1	140592	3702.AT4G09940.1	132871	0	FALSE	interacts with	AT5G49870 (interacts with) AT4G09940
477	0.83	0	0.83	0	0	0	0	interacts with	AT5G49870 (interacts with) ATSRL1	0	3702.AT5G49870.1	140592	3702.AT5G37370.1	139221	0	FALSE	interacts with	AT5G49870 (interacts with) ATSRL1
478	0.83	0	0.83	0	0	0	0	interacts with	AT5G49870 (interacts with) AT2G14660	0	3702.AT5G49870.1	140592	3702.AT2G14660.1	123113	0	FALSE	interacts with	AT5G49870 (interacts with) AT2G14660
479	0	0	0.493	0	0.493	0	0	interacts with	ATHXK4 (interacts with) RFC2	0	3702.AT3G20040.1	128704	3702.AT1G63160.1	120534	0	FALSE	interacts with	ATHXK4 (interacts with) RFC2
480	0.863	0	0.804	0.8	0	0	0.983	interacts with	ATHXK4 (interacts with) HKL1	0	3702.AT3G20040.1	128704	3702.AT1G50460.1	119372	0.527	FALSE	interacts with	ATHXK4 (interacts with) HKL1
481	0.866	0	0.821	0.8	0	0	0.921	interacts with	ATHXK4 (interacts with) HXK3	0	3702.AT3G20040.1	128704	3702.AT1G47840.1	119116	0.527	FALSE	interacts with	ATHXK4 (interacts with) HXK3
482	0	0	0.493	0	0.493	0	0	interacts with	HKL3 (interacts with) RFC2	0	3702.AT4G37840.1	135952	3702.AT1G63160.1	120534	0	FALSE	interacts with	HKL3 (interacts with) RFC2
483	0.473	0	0.806	0.8	0	0	0.923	interacts with	HKL3 (interacts with) HXK1	0	3702.AT4G37840.1	135952	3702.AT4G29130.1	135008	0	FALSE	interacts with	HKL3 (interacts with) HXK1
484	0.81	0	0.82	0.8	0	0	0.871	interacts with	HKL3 (interacts with) HKL1	0	3702.AT4G37840.1	135952	3702.AT1G50460.1	119372	0	FALSE	interacts with	HKL3 (interacts with) HKL1
485	0.808	0	0.824	0.8	0	0	0.848	interacts with	HKL3 (interacts with) HXK3	0	3702.AT4G37840.1	135952	3702.AT1G47840.1	119116	0	FALSE	interacts with	HKL3 (interacts with) HXK3
486	0.956	0	0.831	0.8	0	0	0.835	interacts with	HKL3 (interacts with) ATHXK4	0	3702.AT4G37840.1	135952	3702.AT3G20040.1	128704	0	FALSE	interacts with	HKL3 (interacts with) ATHXK4
487	0.504	0	0.504	0	0	0	0	interacts with	AT3G27200 (interacts with) AT1G63130	0	3702.AT3G27200.1	129496	3702.AT1G63130.1	120531	0	FALSE	interacts with	AT3G27200 (interacts with) AT1G63130
488	0.558	0	0.558	0	0	0	0	interacts with	AT3G27200 (interacts with) RPF3	0	3702.AT3G27200.1	129496	3702.AT1G62930.1	120505	0	FALSE	interacts with	AT3G27200 (interacts with) RPF3
489	0.602	0	0.602	0	0	0	0	interacts with	AT3G27200 (interacts with) AT1G06580	0	3702.AT3G27200.1	129496	3702.AT1G06580.1	115897	0	FALSE	interacts with	AT3G27200 (interacts with) AT1G06580
490	0.634	0	0.634	0	0	0	0	interacts with	AT3G27200 (interacts with) AT1G49380	0	3702.AT3G27200.1	129496	3702.AT1G49380.1	119268	0	FALSE	interacts with	AT3G27200 (interacts with) AT1G49380
491	0.675	0	0.675	0	0	0	0	interacts with	AT3G27200 (interacts with) AT1G62910	0	3702.AT3G27200.1	129496	3702.AT1G62910.1	120502	0	FALSE	interacts with	AT3G27200 (interacts with) AT1G62910
492	0.676	0	0.676	0	0	0	0	interacts with	AT3G27200 (interacts with) AT1G63080	0	3702.AT3G27200.1	129496	3702.AT1G63080.1	120525	0	FALSE	interacts with	AT3G27200 (interacts with) AT1G63080
493	0.71	0	0.71	0	0	0	0	interacts with	AT3G27200 (interacts with) AT1G63150	0	3702.AT3G27200.1	129496	3702.AT1G63150.1	120533	0	FALSE	interacts with	AT3G27200 (interacts with) AT1G63150
494	0.739	0	0.739	0	0	0	0	interacts with	AT3G27200 (interacts with) AT1G62590	0	3702.AT3G27200.1	129496	3702.AT1G62590.1	120471	0	FALSE	interacts with	AT3G27200 (interacts with) AT1G62590
495	0.841	0	0.841	0	0	0	0	interacts with	AT3G27200 (interacts with) AT1G63330	0	3702.AT3G27200.1	129496	3702.AT1G63330.1	120555	0	FALSE	interacts with	AT3G27200 (interacts with) AT1G63330
496	0.841	0	0.841	0	0	0	0	interacts with	AT3G27200 (interacts with) AT1G63400	0	3702.AT3G27200.1	129496	3702.AT1G63400.1	120562	0	FALSE	interacts with	AT3G27200 (interacts with) AT1G63400
497	0.841	0	0.841	0	0	0	0	interacts with	AT3G27200 (interacts with) AT1G26460	0	3702.AT3G27200.1	129496	3702.AT1G26460.1	117912	0	FALSE	interacts with	AT3G27200 (interacts with) AT1G26460
498	0.842	0	0.842	0	0	0	0	interacts with	AT3G27200 (interacts with) AT1G53190	0	3702.AT3G27200.1	129496	3702.AT1G53190.1	119660	0	FALSE	interacts with	AT3G27200 (interacts with) AT1G53190
499	0.38	0	0.433	0	0.124	0	0	interacts with	AT1G63070 (interacts with) AT1G02410	0	3702.AT1G63070.1	120524	3702.AT1G02410.1	115455	0	FALSE	interacts with	AT1G63070 (interacts with) AT1G02410
500	0.445	0.049	0.449	0	0	0	0	interacts with	AT1G63070 (interacts with) AT1G48510	0	3702.AT1G63070.1	120524	3702.AT1G48510.1	119182	0	FALSE	interacts with	AT1G63070 (interacts with) AT1G48510
501	0.558	0	0.558	0	0	0	0	interacts with	AT1G63070 (interacts with) GolS4	0	3702.AT1G63070.1	120524	3702.AT1G60470.1	120245	0	FALSE	interacts with	AT1G63070 (interacts with) GolS4
502	0.559	0	0.559	0	0	0	0	interacts with	AT5G39370 (interacts with) AT1G63130	0	3702.AT5G39370.1	139432	3702.AT1G63130.1	120531	0	FALSE	interacts with	AT5G39370 (interacts with) AT1G63130
503	0.597	0	0.597	0	0	0	0	interacts with	AT5G39370 (interacts with) RPF3	0	3702.AT5G39370.1	139432	3702.AT1G62930.1	120505	0	FALSE	interacts with	AT5G39370 (interacts with) RPF3
504	0.632	0	0.632	0	0	0	0	interacts with	AT5G39370 (interacts with) RFC2	0	3702.AT5G39370.1	139432	3702.AT1G63160.1	120534	0	FALSE	interacts with	AT5G39370 (interacts with) RFC2
505	0.733	0	0.733	0	0	0	0	interacts with	AT5G39370 (interacts with) AT1G63080	0	3702.AT5G39370.1	139432	3702.AT1G63080.1	120525	0	FALSE	interacts with	AT5G39370 (interacts with) AT1G63080
506	0.845	0	0.845	0	0	0	0	interacts with	AT5G39370 (interacts with) AT1G63070	0	3702.AT5G39370.1	139432	3702.AT1G63070.1	120524	0	FALSE	interacts with	AT5G39370 (interacts with) AT1G63070
507	0.38	0	0.433	0	0.124	0	0	interacts with	AT1G62590 (interacts with) AT1G02410	0	3702.AT1G62590.1	120471	3702.AT1G02410.1	115455	0	FALSE	interacts with	AT1G62590 (interacts with) AT1G02410
508	0.445	0.049	0.449	0	0	0	0	interacts with	AT1G62590 (interacts with) AT1G48510	0	3702.AT1G62590.1	120471	3702.AT1G48510.1	119182	0	FALSE	interacts with	AT1G62590 (interacts with) AT1G48510
509	0.491	0	0.491	0	0	0	0	interacts with	AT1G62590 (interacts with) GolS4	0	3702.AT1G62590.1	120471	3702.AT1G60470.1	120245	0	FALSE	interacts with	AT1G62590 (interacts with) GolS4
510	0.861	0	0.861	0	0	0	0	interacts with	AT1G62590 (interacts with) AT1G53190	0	3702.AT1G62590.1	120471	3702.AT1G53190.1	119660	0	FALSE	interacts with	AT1G62590 (interacts with) AT1G53190
511	0.635	0	0.635	0	0	0	0	interacts with	AT4G09940 (interacts with) RPF2	0	3702.AT4G09940.1	132871	3702.AT1G62670.1	120478	0	FALSE	interacts with	AT4G09940 (interacts with) RPF2
512	0.638	0	0.638	0	0	0	0	interacts with	AT4G09940 (interacts with) AT1G06580	0	3702.AT4G09940.1	132871	3702.AT1G06580.1	115897	0	FALSE	interacts with	AT4G09940 (interacts with) AT1G06580
513	0.67	0	0.67	0	0	0	0	interacts with	AT4G09940 (interacts with) NG1	0	3702.AT4G09940.1	132871	3702.AT1G62720.1	120483	0	FALSE	interacts with	AT4G09940 (interacts with) NG1
514	0.808	0	0.808	0	0	0	0	interacts with	AT4G09940 (interacts with) AT1G54870	0	3702.AT4G09940.1	132871	3702.AT1G54870.1	119842	0	FALSE	interacts with	AT4G09940 (interacts with) AT1G54870
515	0.861	0	0.861	0	0	0	0	interacts with	AT4G09940 (interacts with) AT2G14660	0	3702.AT4G09940.1	132871	3702.AT2G14660.1	123113	0	FALSE	interacts with	AT4G09940 (interacts with) AT2G14660
516	0.861	0	0.861	0	0	0	0	interacts with	AT4G09940 (interacts with) AT1G70985	0	3702.AT4G09940.1	132871	3702.AT1G70985.1	121365	0	FALSE	interacts with	AT4G09940 (interacts with) AT1G70985
517	0.635	0	0.635	0	0	0	0	interacts with	AT2G14660 (interacts with) RPF2	0	3702.AT2G14660.1	123113	3702.AT1G62670.1	120478	0	FALSE	interacts with	AT2G14660 (interacts with) RPF2
518	0.638	0	0.638	0	0	0	0	interacts with	AT2G14660 (interacts with) AT1G06580	0	3702.AT2G14660.1	123113	3702.AT1G06580.1	115897	0	FALSE	interacts with	AT2G14660 (interacts with) AT1G06580
519	0.67	0	0.67	0	0	0	0	interacts with	AT2G14660 (interacts with) NG1	0	3702.AT2G14660.1	123113	3702.AT1G62720.1	120483	0	FALSE	interacts with	AT2G14660 (interacts with) NG1
520	0.808	0	0.808	0	0	0	0	interacts with	AT2G14660 (interacts with) AT1G54870	0	3702.AT2G14660.1	123113	3702.AT1G54870.1	119842	0	FALSE	interacts with	AT2G14660 (interacts with) AT1G54870
521	0.861	0	0.861	0	0	0	0	interacts with	AT2G14660 (interacts with) AT1G70985	0	3702.AT2G14660.1	123113	3702.AT1G70985.1	121365	0	FALSE	interacts with	AT2G14660 (interacts with) AT1G70985
522	0.635	0	0.635	0	0	0	0	interacts with	ATSRL1 (interacts with) RPF2	0	3702.AT5G37370.1	139221	3702.AT1G62670.1	120478	0	FALSE	interacts with	ATSRL1 (interacts with) RPF2
523	0.638	0.125	0.669	0	0	0	0	interacts with	ATSRL1 (interacts with) AT1G06580	0	3702.AT5G37370.1	139221	3702.AT1G06580.1	115897	0	FALSE	interacts with	ATSRL1 (interacts with) AT1G06580
524	0.67	0	0.67	0	0	0	0	interacts with	ATSRL1 (interacts with) NG1	0	3702.AT5G37370.1	139221	3702.AT1G62720.1	120483	0	FALSE	interacts with	ATSRL1 (interacts with) NG1
525	0.808	0	0.808	0	0	0	0	interacts with	ATSRL1 (interacts with) AT1G54870	0	3702.AT5G37370.1	139221	3702.AT1G54870.1	119842	0	FALSE	interacts with	ATSRL1 (interacts with) AT1G54870
526	0.861	0	0.861	0	0	0	0	interacts with	ATSRL1 (interacts with) AT4G09940	0	3702.AT5G37370.1	139221	3702.AT4G09940.1	132871	0	FALSE	interacts with	ATSRL1 (interacts with) AT4G09940
527	0.861	0	0.861	0	0	0	0	interacts with	ATSRL1 (interacts with) AT1G70985	0	3702.AT5G37370.1	139221	3702.AT1G70985.1	121365	0	FALSE	interacts with	ATSRL1 (interacts with) AT1G70985
528	0.861	0	0.861	0	0	0	0	interacts with	ATSRL1 (interacts with) AT2G14660	0	3702.AT5G37370.1	139221	3702.AT2G14660.1	123113	0	FALSE	interacts with	ATSRL1 (interacts with) AT2G14660
529	0.38	0	0.433	0	0.124	0	0	interacts with	AT3G16710 (interacts with) AT1G02410	0	3702.AT3G16710.1	128338	3702.AT1G02410.1	115455	0	FALSE	interacts with	AT3G16710 (interacts with) AT1G02410
530	0.445	0.049	0.449	0	0	0	0	interacts with	AT3G16710 (interacts with) AT1G48510	0	3702.AT3G16710.1	128338	3702.AT1G48510.1	119182	0	FALSE	interacts with	AT3G16710 (interacts with) AT1G48510
531	0.67	0	0.67	0	0	0	0	interacts with	AT3G16710 (interacts with) SPL4	0	3702.AT3G16710.1	128338	3702.AT1G53160.1	119655	0	FALSE	interacts with	AT3G16710 (interacts with) SPL4
532	0.861	0	0.861	0	0	0	0	interacts with	AT3G16710 (interacts with) AT2G19920	0	3702.AT3G16710.1	128338	3702.AT2G19920.1	123613	0	FALSE	interacts with	AT3G16710 (interacts with) AT2G19920
533	0.635	0	0.635	0	0	0	0	interacts with	AT1G70985 (interacts with) RPF2	0	3702.AT1G70985.1	121365	3702.AT1G62670.1	120478	0	FALSE	interacts with	AT1G70985 (interacts with) RPF2
534	0.638	0	0.638	0	0	0	0	interacts with	AT1G70985 (interacts with) AT1G06580	0	3702.AT1G70985.1	121365	3702.AT1G06580.1	115897	0	FALSE	interacts with	AT1G70985 (interacts with) AT1G06580
535	0.67	0	0.67	0	0	0	0	interacts with	AT1G70985 (interacts with) NG1	0	3702.AT1G70985.1	121365	3702.AT1G62720.1	120483	0	FALSE	interacts with	AT1G70985 (interacts with) NG1
536	0.808	0	0.808	0	0	0	0	interacts with	AT1G70985 (interacts with) AT1G54870	0	3702.AT1G70985.1	121365	3702.AT1G54870.1	119842	0	FALSE	interacts with	AT1G70985 (interacts with) AT1G54870
537	0.635	0	0.635	0	0	0	0	interacts with	AT5G40050 (interacts with) RPF2	0	3702.AT5G40050.1	139505	3702.AT1G62670.1	120478	0	FALSE	interacts with	AT5G40050 (interacts with) RPF2
538	0.638	0	0.638	0	0	0	0	interacts with	AT5G40050 (interacts with) AT1G06580	0	3702.AT5G40050.1	139505	3702.AT1G06580.1	115897	0	FALSE	interacts with	AT5G40050 (interacts with) AT1G06580
539	0.67	0	0.67	0	0	0	0	interacts with	AT5G40050 (interacts with) NG1	0	3702.AT5G40050.1	139505	3702.AT1G62720.1	120483	0	FALSE	interacts with	AT5G40050 (interacts with) NG1
540	0.808	0	0.808	0	0	0	0	interacts with	AT5G40050 (interacts with) AT1G54870	0	3702.AT5G40050.1	139505	3702.AT1G54870.1	119842	0	FALSE	interacts with	AT5G40050 (interacts with) AT1G54870
541	0.861	0	0.861	0	0	0	0	interacts with	AT5G40050 (interacts with) AT2G14660	0	3702.AT5G40050.1	139505	3702.AT2G14660.1	123113	0	FALSE	interacts with	AT5G40050 (interacts with) AT2G14660
542	0.861	0	0.861	0	0	0	0	interacts with	AT5G40050 (interacts with) ATSRL1	0	3702.AT5G40050.1	139505	3702.AT5G37370.1	139221	0	FALSE	interacts with	AT5G40050 (interacts with) ATSRL1
543	0.861	0	0.861	0	0	0	0	interacts with	AT5G40050 (interacts with) AT4G09940	0	3702.AT5G40050.1	139505	3702.AT4G09940.1	132871	0	FALSE	interacts with	AT5G40050 (interacts with) AT4G09940
544	0.861	0	0.861	0	0	0	0	interacts with	AT5G40050 (interacts with) AT1G70985	0	3702.AT5G40050.1	139505	3702.AT1G70985.1	121365	0	FALSE	interacts with	AT5G40050 (interacts with) AT1G70985
545	0.56	0	0.56	0	0	0	0	interacts with	AT3G49510 (interacts with) AT1G63130	0	3702.AT3G49510.1	130572	3702.AT1G63130.1	120531	0	FALSE	interacts with	AT3G49510 (interacts with) AT1G63130
546	0.863	0	0.863	0	0	0	0	interacts with	AT3G49510 (interacts with) AT1G61230	0	3702.AT3G49510.1	130572	3702.AT1G61230.1	120328	0	FALSE	interacts with	AT3G49510 (interacts with) AT1G61230
547	0.863	0	0.863	0	0	0	0	interacts with	AT3G49510 (interacts with) AT1G57570	0	3702.AT3G49510.1	130572	3702.AT1G57570.1	120046	0	FALSE	interacts with	AT3G49510 (interacts with) AT1G57570
548	0.551	0	0.551	0	0	0	0	interacts with	PFA-DSP5 (interacts with) AT1G63130	0	3702.AT5G16480.1	137744	3702.AT1G63130.1	120531	0	FALSE	interacts with	PFA-DSP5 (interacts with) AT1G63130
549	0.559	0	0.559	0	0	0	0	interacts with	PFA-DSP5 (interacts with) RPF3	0	3702.AT5G16480.1	137744	3702.AT1G62930.1	120505	0	FALSE	interacts with	PFA-DSP5 (interacts with) RPF3
550	0.606	0	0.606	0	0	0	0	interacts with	PFA-DSP5 (interacts with) AT1G06580	0	3702.AT5G16480.1	137744	3702.AT1G06580.1	115897	0	FALSE	interacts with	PFA-DSP5 (interacts with) AT1G06580
551	0.677	0	0.677	0	0	0	0	interacts with	PFA-DSP5 (interacts with) AT1G62910	0	3702.AT5G16480.1	137744	3702.AT1G62910.1	120502	0	FALSE	interacts with	PFA-DSP5 (interacts with) AT1G62910
552	0.679	0	0.679	0	0	0	0	interacts with	PFA-DSP5 (interacts with) AT1G63080	0	3702.AT5G16480.1	137744	3702.AT1G63080.1	120525	0	FALSE	interacts with	PFA-DSP5 (interacts with) AT1G63080
553	0.733	0	0.733	0	0	0	0	interacts with	PFA-DSP5 (interacts with) AT1G63150	0	3702.AT5G16480.1	137744	3702.AT1G63150.1	120533	0	FALSE	interacts with	PFA-DSP5 (interacts with) AT1G63150
554	0.736	0	0.736	0	0	0	0	interacts with	PFA-DSP5 (interacts with) PRMT7	0	3702.AT5G16480.1	137744	3702.AT4G16570.1	133638	0	FALSE	interacts with	PFA-DSP5 (interacts with) PRMT7
555	0.74	0	0.74	0	0	0	0	interacts with	PFA-DSP5 (interacts with) AT1G62590	0	3702.AT5G16480.1	137744	3702.AT1G62590.1	120471	0	FALSE	interacts with	PFA-DSP5 (interacts with) AT1G62590
556	0.749	0	0.749	0	0	0	0	interacts with	PFA-DSP5 (interacts with) AT3G27200	0	3702.AT5G16480.1	137744	3702.AT3G27200.1	129496	0	FALSE	interacts with	PFA-DSP5 (interacts with) AT3G27200
557	0.848	0	0.848	0	0	0	0	interacts with	PFA-DSP5 (interacts with) AT1G26460	0	3702.AT5G16480.1	137744	3702.AT1G26460.1	117912	0	FALSE	interacts with	PFA-DSP5 (interacts with) AT1G26460
558	0.848	0	0.848	0	0	0	0	interacts with	PFA-DSP5 (interacts with) AT1G63400	0	3702.AT5G16480.1	137744	3702.AT1G63400.1	120562	0	FALSE	interacts with	PFA-DSP5 (interacts with) AT1G63400
559	0.848	0	0.848	0	0	0	0	interacts with	PFA-DSP5 (interacts with) AT1G63330	0	3702.AT5G16480.1	137744	3702.AT1G63330.1	120555	0	FALSE	interacts with	PFA-DSP5 (interacts with) AT1G63330
560	0.856	0.096	0.864	0	0	0	0	interacts with	PFA-DSP5 (interacts with) AT1G53190	0	3702.AT5G16480.1	137744	3702.AT1G53190.1	119660	0	FALSE	interacts with	PFA-DSP5 (interacts with) AT1G53190
561	0.38	0	0.433	0	0.124	0	0	interacts with	AT1G62680 (interacts with) AT1G02410	0	3702.AT1G62680.1	120479	3702.AT1G02410.1	115455	0	FALSE	interacts with	AT1G62680 (interacts with) AT1G02410
562	0.445	0.049	0.449	0	0	0	0	interacts with	AT1G62680 (interacts with) AT1G48510	0	3702.AT1G62680.1	120479	3702.AT1G48510.1	119182	0	FALSE	interacts with	AT1G62680 (interacts with) AT1G48510
563	0.635	0	0.635	0	0	0	0	interacts with	AT1G62680 (interacts with) GolS4	0	3702.AT1G62680.1	120479	3702.AT1G60470.1	120245	0	FALSE	interacts with	AT1G62680 (interacts with) GolS4
564	0.38	0	0.433	0	0.124	0	0	interacts with	AT1G64580 (interacts with) AT1G02410	0	3702.AT1G64580.1	120683	3702.AT1G02410.1	115455	0	FALSE	interacts with	AT1G64580 (interacts with) AT1G02410
565	0.445	0.049	0.449	0	0	0	0	interacts with	AT1G64580 (interacts with) AT1G48510	0	3702.AT1G64580.1	120683	3702.AT1G48510.1	119182	0	FALSE	interacts with	AT1G64580 (interacts with) AT1G48510
566	0.635	0	0.635	0	0	0	0	interacts with	AT1G64580 (interacts with) GolS4	0	3702.AT1G64580.1	120683	3702.AT1G60470.1	120245	0	FALSE	interacts with	AT1G64580 (interacts with) GolS4
567	0.557	0	0.557	0	0	0	0	interacts with	AT1G64620 (interacts with) GolS4	0	3702.AT1G64620.1	120689	3702.AT1G60470.1	120245	0	FALSE	interacts with	AT1G64620 (interacts with) GolS4
568	0.558	0	0.558	0	0	0	0	interacts with	AT1G64620 (interacts with) AT1G63130	0	3702.AT1G64620.1	120689	3702.AT1G63130.1	120531	0	FALSE	interacts with	AT1G64620 (interacts with) AT1G63130
569	0.602	0	0.602	0	0	0	0	interacts with	AT1G64620 (interacts with) RPF3	0	3702.AT1G64620.1	120689	3702.AT1G62930.1	120505	0	FALSE	interacts with	AT1G64620 (interacts with) RPF3
570	0.63	0	0.63	0	0	0	0	interacts with	AT1G64620 (interacts with) RPF2	0	3702.AT1G64620.1	120689	3702.AT1G62670.1	120478	0	FALSE	interacts with	AT1G64620 (interacts with) RPF2
571	0.71	0	0.71	0	0	0	0	interacts with	AT1G64620 (interacts with) AT1G62910	0	3702.AT1G64620.1	120689	3702.AT1G62910.1	120502	0	FALSE	interacts with	AT1G64620 (interacts with) AT1G62910
572	0.731	0	0.731	0	0	0	0	interacts with	AT1G64620 (interacts with) AT1G63080	0	3702.AT1G64620.1	120689	3702.AT1G63080.1	120525	0	FALSE	interacts with	AT1G64620 (interacts with) AT1G63080
573	0.801	0	0.801	0	0	0	0	interacts with	AT1G64620 (interacts with) AT1G62590	0	3702.AT1G64620.1	120689	3702.AT1G62590.1	120471	0	FALSE	interacts with	AT1G64620 (interacts with) AT1G62590
574	0.841	0	0.841	0	0	0	0	interacts with	AT1G64620 (interacts with) AT1G63070	0	3702.AT1G64620.1	120689	3702.AT1G63070.1	120524	0	FALSE	interacts with	AT1G64620 (interacts with) AT1G63070
575	0.866	0	0.866	0	0	0	0	interacts with	AT1G64620 (interacts with) AT1G62680	0	3702.AT1G64620.1	120689	3702.AT1G62680.1	120479	0	FALSE	interacts with	AT1G64620 (interacts with) AT1G62680
576	0.866	0	0.866	0	0	0	0	interacts with	AT1G64620 (interacts with) AT1G64580	0	3702.AT1G64620.1	120689	3702.AT1G64580.1	120683	0	FALSE	interacts with	AT1G64620 (interacts with) AT1G64580
577	0.738	0.064	0.744	0	0	0	0	interacts with	AT4G17910 (interacts with) AT1G62910	0	3702.AT4G17910.1	133786	3702.AT1G62910.1	120502	0	FALSE	interacts with	AT4G17910 (interacts with) AT1G62910
578	0.774	0	0.774	0	0	0	0	interacts with	AT4G17910 (interacts with) EVE1	0	3702.AT4G17910.1	133786	3702.AT4G03350.1	132453	0	FALSE	interacts with	AT4G17910 (interacts with) EVE1
579	0.738	0.092	0.752	0	0	0	0	interacts with	AT5G27650 (interacts with) AT1G62910	0	3702.AT5G27650.1	138833	3702.AT1G62910.1	120502	0	FALSE	interacts with	AT5G27650 (interacts with) AT1G62910
580	0.776	0	0.776	0	0	0	0	interacts with	AT5G27650 (interacts with) EVE1	0	3702.AT5G27650.1	138833	3702.AT4G03350.1	132453	0	FALSE	interacts with	AT5G27650 (interacts with) EVE1
581	0.862	0.089	0.868	0	0	0	0	interacts with	AT5G27650 (interacts with) AT4G17910	0	3702.AT5G27650.1	138833	3702.AT4G17910.1	133786	0	FALSE	interacts with	AT5G27650 (interacts with) AT4G17910
582	0.095	0	0.689	0	0.671	0	0	interacts with	AT4G16960 (interacts with) AT3G26560	0	3702.AT4G16960.1	133683	3702.AT3G26560.1	129420	0	FALSE	interacts with	AT4G16960 (interacts with) AT3G26560
583	0.709	0	0.709	0	0	0	0	interacts with	AT4G16960 (interacts with) RPF1	0	3702.AT4G16960.1	133683	3702.AT1G12700.1	116561	0	FALSE	interacts with	AT4G16960 (interacts with) RPF1
584	0.873	0	0.873	0	0	0	0	interacts with	AT4G16960 (interacts with) AT1G12160	0	3702.AT4G16960.1	133683	3702.AT1G12160.1	116503	0	FALSE	interacts with	AT4G16960 (interacts with) AT1G12160
585	0.38	0	0.433	0	0.124	0	0	interacts with	AT5G41170 (interacts with) AT1G02410	0	3702.AT5G41170.1	139624	3702.AT1G02410.1	115455	0	FALSE	interacts with	AT5G41170 (interacts with) AT1G02410
586	0.445	0.049	0.449	0	0	0	0	interacts with	AT5G41170 (interacts with) AT1G48510	0	3702.AT5G41170.1	139624	3702.AT1G48510.1	119182	0	FALSE	interacts with	AT5G41170 (interacts with) AT1G48510
587	0.445	0.049	0.449	0	0	0	0	interacts with	AT5G41170 (interacts with) SURF1	0	3702.AT5G41170.1	139624	3702.AT3G17910.1	128470	0	FALSE	interacts with	AT5G41170 (interacts with) SURF1
588	0.45	0	0.45	0	0	0	0	interacts with	AT5G41170 (interacts with) AT1G49380	0	3702.AT5G41170.1	139624	3702.AT1G49380.1	119268	0	FALSE	interacts with	AT5G41170 (interacts with) AT1G49380
589	0.557	0	0.557	0	0	0	0	interacts with	AT5G41170 (interacts with) CSD3	0	3702.AT5G41170.1	139624	3702.AT5G18100.1	137916	0	FALSE	interacts with	AT5G41170 (interacts with) CSD3
590	0.633	0	0.633	0	0	0	0	interacts with	AT5G41170 (interacts with) RCI1A	0	3702.AT5G41170.1	139624	3702.AT5G38480.1	139342	0	FALSE	interacts with	AT5G41170 (interacts with) RCI1A
591	0.734	0	0.734	0	0	0	0	interacts with	AT5G41170 (interacts with) SDG40	0	3702.AT5G41170.1	139624	3702.AT5G17240.1	137825	0	FALSE	interacts with	AT5G41170 (interacts with) SDG40
592	0.81	0	0.81	0	0	0	0	interacts with	AT5G41170 (interacts with) PRMT7	0	3702.AT5G41170.1	139624	3702.AT4G16570.1	133638	0	FALSE	interacts with	AT5G41170 (interacts with) PRMT7
593	0.841	0	0.841	0	0	0	0	interacts with	AT5G41170 (interacts with) AT3G27200	0	3702.AT5G41170.1	139624	3702.AT3G27200.1	129496	0	FALSE	interacts with	AT5G41170 (interacts with) AT3G27200
594	0.848	0	0.848	0	0	0	0	interacts with	AT5G41170 (interacts with) PFA-DSP5	0	3702.AT5G41170.1	139624	3702.AT5G16480.1	137744	0	FALSE	interacts with	AT5G41170 (interacts with) PFA-DSP5
595	0.878	0	0.878	0	0	0	0	interacts with	AT5G41170 (interacts with) AT1G53190	0	3702.AT5G41170.1	139624	3702.AT1G53190.1	119660	0	FALSE	interacts with	AT5G41170 (interacts with) AT1G53190
596	0.38	0	0.433	0	0.124	0	0	interacts with	AT1G63330 (interacts with) AT1G02410	0	3702.AT1G63330.1	120555	3702.AT1G02410.1	115455	0	FALSE	interacts with	AT1G63330 (interacts with) AT1G02410
597	0.445	0.049	0.449	0	0	0	0	interacts with	AT1G63330 (interacts with) AT1G48510	0	3702.AT1G63330.1	120555	3702.AT1G48510.1	119182	0	FALSE	interacts with	AT1G63330 (interacts with) AT1G48510
598	0.45	0	0.45	0	0	0	0	interacts with	AT1G63330 (interacts with) AT1G49380	0	3702.AT1G63330.1	120555	3702.AT1G49380.1	119268	0	FALSE	interacts with	AT1G63330 (interacts with) AT1G49380
599	0.878	0	0.878	0	0	0	0	interacts with	AT1G63330 (interacts with) AT1G53190	0	3702.AT1G63330.1	120555	3702.AT1G53190.1	119660	0	FALSE	interacts with	AT1G63330 (interacts with) AT1G53190
600	0.471	0	0.471	0	0	0	0	interacts with	AT1G53190 (interacts with) AT1G49380	0	3702.AT1G53190.1	119660	3702.AT1G49380.1	119268	0	FALSE	interacts with	AT1G53190 (interacts with) AT1G49380
601	0.672	0	0.672	0	0	0	0	interacts with	AT1G53190 (interacts with) AT1G06580	0	3702.AT1G53190.1	119660	3702.AT1G06580.1	115897	0	FALSE	interacts with	AT1G53190 (interacts with) AT1G06580
602	0.878	0	0.878	0	0	0	0	interacts with	AT1G53190 (interacts with) AT1G26460	0	3702.AT1G53190.1	119660	3702.AT1G26460.1	117912	0	FALSE	interacts with	AT1G53190 (interacts with) AT1G26460
603	0.38	0	0.433	0	0.124	0	0	interacts with	AT1G63400 (interacts with) AT1G02410	0	3702.AT1G63400.1	120562	3702.AT1G02410.1	115455	0	FALSE	interacts with	AT1G63400 (interacts with) AT1G02410
604	0.445	0.049	0.449	0	0	0	0	interacts with	AT1G63400 (interacts with) AT1G48510	0	3702.AT1G63400.1	120562	3702.AT1G48510.1	119182	0	FALSE	interacts with	AT1G63400 (interacts with) AT1G48510
605	0.45	0	0.45	0	0	0	0	interacts with	AT1G63400 (interacts with) AT1G49380	0	3702.AT1G63400.1	120562	3702.AT1G49380.1	119268	0	FALSE	interacts with	AT1G63400 (interacts with) AT1G49380
606	0.878	0	0.878	0	0	0	0	interacts with	AT1G63400 (interacts with) AT1G53190	0	3702.AT1G63400.1	120562	3702.AT1G53190.1	119660	0	FALSE	interacts with	AT1G63400 (interacts with) AT1G53190
607	0.42	0	0.42	0	0	0	0	interacts with	RFC2 (interacts with) RPF3	0	3702.AT1G63160.1	120534	3702.AT1G62930.1	120505	0	FALSE	interacts with	RFC2 (interacts with) RPF3
608	0	0	0.493	0	0.493	0	0	interacts with	RFC2 (interacts with) HXK3	0	3702.AT1G63160.1	120534	3702.AT1G47840.1	119116	0	FALSE	interacts with	RFC2 (interacts with) HXK3
609	0	0	0.493	0	0.493	0	0	interacts with	RFC2 (interacts with) HKL1	0	3702.AT1G63160.1	120534	3702.AT1G50460.1	119372	0	FALSE	interacts with	RFC2 (interacts with) HKL1
610	0.557	0	0.557	0	0	0	0	interacts with	RFC2 (interacts with) AT1G63080	0	3702.AT1G63160.1	120534	3702.AT1G63080.1	120525	0	FALSE	interacts with	RFC2 (interacts with) AT1G63080
611	0.67	0	0.67	0	0	0	0	interacts with	RFC2 (interacts with) AT1G63070	0	3702.AT1G63160.1	120534	3702.AT1G63070.1	120524	0	FALSE	interacts with	RFC2 (interacts with) AT1G63070
612	0.601	0	0.601	0	0	0	0	interacts with	AT2G21130 (interacts with) AT1G12300	0	3702.AT2G21130.1	123751	3702.AT1G12300.1	116519	0	FALSE	interacts with	AT2G21130 (interacts with) AT1G12300
613	0.602	0	0.602	0	0	0	0	interacts with	AT2G21130 (interacts with) AT1G12620	0	3702.AT2G21130.1	123751	3702.AT1G12620.1	116552	0	FALSE	interacts with	AT2G21130 (interacts with) AT1G12620
614	0	0	0.9	0.9	0	0	0	interacts with	AT2G21130 (interacts with) UPF3	0	3702.AT2G21130.1	123751	3702.AT1G33980.2	118655	0	FALSE	interacts with	AT2G21130 (interacts with) UPF3
615	0	0.056	0.902	0.9	0.047	0	0	interacts with	AT2G21130 (interacts with) AT1G52325	0	3702.AT2G21130.1	123751	3702.AT1G52325.1	119565	0	FALSE	interacts with	AT2G21130 (interacts with) AT1G52325
616	0	0	0.903	0.9	0.07	0	0	interacts with	AT2G21130 (interacts with) RFC2	0	3702.AT2G21130.1	123751	3702.AT1G63160.1	120534	0	FALSE	interacts with	AT2G21130 (interacts with) RFC2
617	0	0.075	0.904	0.9	0.055	0	0	interacts with	AT2G21130 (interacts with) MAGO	0	3702.AT2G21130.1	123751	3702.AT1G02140.1	115424	0	FALSE	interacts with	AT2G21130 (interacts with) MAGO
618	0	0.099	0.906	0.9	0	0	0	interacts with	AT2G21130 (interacts with) Y14	0	3702.AT2G21130.1	123751	3702.AT1G51510.1	119480	0	FALSE	interacts with	AT2G21130 (interacts with) Y14
619	0.47	0	0.487	0	0.055	0	0	interacts with	GRP2 (interacts with) GRP7	0.059	3702.AT4G38680.1	136039	3702.AT2G21660.1	123807	0	FALSE	interacts with	GRP2 (interacts with) GRP7
620	0.423	0.049	0.778	0	0.629	0	0	interacts with	GRP2 (interacts with) AT3G26560	0	3702.AT4G38680.1	136039	3702.AT3G26560.1	129420	0	FALSE	interacts with	GRP2 (interacts with) AT3G26560
621	0.857	0.176	0.881	0	0.055	0	0	interacts with	GRP2 (interacts with) GR-RBP2	0.059	3702.AT4G38680.1	136039	3702.AT4G13850.1	133290	0	FALSE	interacts with	GRP2 (interacts with) GR-RBP2
622	0.048	0	0.9	0.9	0	0	0	interacts with	GRP2 (interacts with) Y14	0	3702.AT4G38680.1	136039	3702.AT1G51510.1	119480	0	FALSE	interacts with	GRP2 (interacts with) Y14
623	0	0	0.9	0.9	0	0	0	interacts with	GRP2 (interacts with) UPF3	0	3702.AT4G38680.1	136039	3702.AT1G33980.2	118655	0	FALSE	interacts with	GRP2 (interacts with) UPF3
624	0	0	0.9	0.9	0	0	0	interacts with	GRP2 (interacts with) AT1G52325	0	3702.AT4G38680.1	136039	3702.AT1G52325.1	119565	0	FALSE	interacts with	GRP2 (interacts with) AT1G52325
625	0	0	0.904	0.9	0.081	0	0	interacts with	GRP2 (interacts with) MAGO	0	3702.AT4G38680.1	136039	3702.AT1G02140.1	115424	0	FALSE	interacts with	GRP2 (interacts with) MAGO
626	0.096	0	0.908	0.9	0	0	0	interacts with	GRP2 (interacts with) AT2G21130	0.066	3702.AT4G38680.1	136039	3702.AT2G21130.1	123751	0	FALSE	interacts with	GRP2 (interacts with) AT2G21130
627	0.38	0	0.433	0	0.124	0	0	interacts with	AT1G26460 (interacts with) AT1G02410	0	3702.AT1G26460.1	117912	3702.AT1G02410.1	115455	0	FALSE	interacts with	AT1G26460 (interacts with) AT1G02410
628	0.676	0	0.676	0	0	0	0	interacts with	AT1G26460 (interacts with) AT1G06580	0	3702.AT1G26460.1	117912	3702.AT1G06580.1	115897	0	FALSE	interacts with	AT1G26460 (interacts with) AT1G06580
629	0.38	0	0.433	0	0.124	0	0	interacts with	AT5G16640 (interacts with) AT1G02410	0	3702.AT5G16640.1	137762	3702.AT1G02410.1	115455	0	FALSE	interacts with	AT5G16640 (interacts with) AT1G02410
630	0.445	0.049	0.449	0	0	0	0	interacts with	AT5G16640 (interacts with) AT1G48510	0	3702.AT5G16640.1	137762	3702.AT1G48510.1	119182	0	FALSE	interacts with	AT5G16640 (interacts with) AT1G48510
631	0.445	0.049	0.449	0	0	0	0	interacts with	AT5G16640 (interacts with) SURF1	0	3702.AT5G16640.1	137762	3702.AT3G17910.1	128470	0	FALSE	interacts with	AT5G16640 (interacts with) SURF1
632	0.45	0	0.45	0	0	0	0	interacts with	AT5G16640 (interacts with) AT1G49380	0	3702.AT5G16640.1	137762	3702.AT1G49380.1	119268	0	FALSE	interacts with	AT5G16640 (interacts with) AT1G49380
633	0.81	0	0.81	0	0	0	0	interacts with	AT5G16640 (interacts with) PRMT7	0	3702.AT5G16640.1	137762	3702.AT4G16570.1	133638	0	FALSE	interacts with	AT5G16640 (interacts with) PRMT7
634	0.841	0	0.841	0	0	0	0	interacts with	AT5G16640 (interacts with) AT3G27200	0	3702.AT5G16640.1	137762	3702.AT3G27200.1	129496	0	FALSE	interacts with	AT5G16640 (interacts with) AT3G27200
635	0.848	0	0.848	0	0	0	0	interacts with	AT5G16640 (interacts with) PFA-DSP5	0	3702.AT5G16640.1	137762	3702.AT5G16480.1	137744	0	FALSE	interacts with	AT5G16640 (interacts with) PFA-DSP5
636	0.878	0	0.878	0	0	0	0	interacts with	AT5G16640 (interacts with) AT1G53190	0	3702.AT5G16640.1	137762	3702.AT1G53190.1	119660	0	FALSE	interacts with	AT5G16640 (interacts with) AT1G53190
637	0.91	0	0.91	0	0	0	0	interacts with	AT5G16640 (interacts with) AT1G26460	0	3702.AT5G16640.1	137762	3702.AT1G26460.1	117912	0	FALSE	interacts with	AT5G16640 (interacts with) AT1G26460
638	0.38	0	0.433	0	0.124	0	0	interacts with	RPF1 (interacts with) AT1G02410	0	3702.AT1G12700.1	116561	3702.AT1G02410.1	115455	0	FALSE	interacts with	RPF1 (interacts with) AT1G02410
639	0.91	0	0.91	0	0	0	0	interacts with	RPF1 (interacts with) AT1G12160	0	3702.AT1G12700.1	116561	3702.AT1G12160.1	116503	0	FALSE	interacts with	RPF1 (interacts with) AT1G12160
640	0.445	0.049	0.449	0	0	0	0	interacts with	AT1G48510 (interacts with) AT1G06580	0	3702.AT1G48510.1	119182	3702.AT1G06580.1	115897	0	FALSE	interacts with	AT1G48510 (interacts with) AT1G06580
641	0.445	0.049	0.449	0	0	0	0	interacts with	AT1G48510 (interacts with) AT1G12620	0	3702.AT1G48510.1	119182	3702.AT1G12620.1	116552	0	FALSE	interacts with	AT1G48510 (interacts with) AT1G12620
642	0.445	0.049	0.449	0	0	0	0	interacts with	AT1G48510 (interacts with) RPF1	0	3702.AT1G48510.1	119182	3702.AT1G12700.1	116561	0	FALSE	interacts with	AT1G48510 (interacts with) RPF1
643	0.445	0.049	0.449	0	0	0	0	interacts with	AT1G48510 (interacts with) AT1G12300	0	3702.AT1G48510.1	119182	3702.AT1G12300.1	116519	0	FALSE	interacts with	AT1G48510 (interacts with) AT1G12300
644	0.445	0.07	0.462	0	0	0	0	interacts with	AT1G48510 (interacts with) AT1G26460	0	3702.AT1G48510.1	119182	3702.AT1G26460.1	117912	0	FALSE	interacts with	AT1G48510 (interacts with) AT1G26460
645	0.47	0.174	0.753	0	0.09	0	0	interacts with	AT1G48510 (interacts with) AT1G02410	0.454	3702.AT1G48510.1	119182	3702.AT1G02410.1	115455	0	FALSE	interacts with	AT1G48510 (interacts with) AT1G02410
646	0.465	0.057	0.941	0.187	0.875	0	0	interacts with	AT1G62410 (interacts with) EMB1586	0	3702.AT1G62410.1	120454	3702.AT1G12770.1	116567	0	FALSE	interacts with	AT1G62410 (interacts with) EMB1586
647	0.098	0.103	0.625	0.157	0.516	0	0	interacts with	eIFiso4G1 (interacts with) GRP7	0	3702.AT5G57870.1	141465	3702.AT2G21660.1	123807	0	FALSE	interacts with	eIFiso4G1 (interacts with) GRP7
648	0.098	0.144	0.643	0.157	0.516	0	0	interacts with	eIFiso4G1 (interacts with) GR-RBP2	0	3702.AT5G57870.1	141465	3702.AT4G13850.1	133290	0	FALSE	interacts with	eIFiso4G1 (interacts with) GR-RBP2
649	0.465	0.057	0.941	0.187	0.875	0	0	interacts with	eIFiso4G1 (interacts with) EMB1586	0	3702.AT5G57870.1	141465	3702.AT1G12770.1	116567	0	FALSE	interacts with	eIFiso4G1 (interacts with) EMB1586
650	0.098	0.103	0.625	0.157	0.516	0	0	interacts with	AT4G30680 (interacts with) GR-RBP2	0	3702.AT4G30680.1	135175	3702.AT4G13850.1	133290	0	FALSE	interacts with	AT4G30680 (interacts with) GR-RBP2
651	0.098	0.103	0.625	0.157	0.516	0	0	interacts with	AT4G30680 (interacts with) GRP7	0	3702.AT4G30680.1	135175	3702.AT2G21660.1	123807	0	FALSE	interacts with	AT4G30680 (interacts with) GRP7
652	0.465	0.081	0.943	0.187	0.875	0	0	interacts with	AT4G30680 (interacts with) EMB1586	0	3702.AT4G30680.1	135175	3702.AT1G12770.1	116567	0	FALSE	interacts with	AT4G30680 (interacts with) EMB1586
653	0.091	0.268	0.463	0	0.258	0	0	interacts with	GRP7 (interacts with) AT2G21130	0	3702.AT2G21660.1	123807	3702.AT2G21130.1	123751	0	FALSE	interacts with	GRP7 (interacts with) AT2G21130
654	0	0.093	0.514	0	0.487	0	0	interacts with	GRP7 (interacts with) AT1G52325	0	3702.AT2G21660.1	123807	3702.AT1G52325.1	119565	0	FALSE	interacts with	GRP7 (interacts with) AT1G52325
655	0	0.093	0.514	0	0.487	0	0	interacts with	GRP7 (interacts with) AT1G80930	0	3702.AT2G21660.1	123807	3702.AT1G80930.1	122376	0	FALSE	interacts with	GRP7 (interacts with) AT1G80930
656	0.126	0.074	0.54	0.149	0.396	0	0	interacts with	GRP7 (interacts with) EMB1586	0.066	3702.AT2G21660.1	123807	3702.AT1G12770.1	116567	0	FALSE	interacts with	GRP7 (interacts with) EMB1586
657	0.098	0.103	0.625	0.157	0.516	0	0	interacts with	GRP7 (interacts with) AT1G62410	0	3702.AT2G21660.1	123807	3702.AT1G62410.1	120454	0	FALSE	interacts with	GRP7 (interacts with) AT1G62410
658	0	0.093	0.514	0	0.487	0	0	interacts with	GR-RBP2 (interacts with) AT1G52325	0	3702.AT4G13850.1	133290	3702.AT1G52325.1	119565	0	FALSE	interacts with	GR-RBP2 (interacts with) AT1G52325
659	0	0.093	0.514	0	0.487	0	0	interacts with	GR-RBP2 (interacts with) AT1G80930	0	3702.AT4G13850.1	133290	3702.AT1G80930.1	122376	0	FALSE	interacts with	GR-RBP2 (interacts with) AT1G80930
660	0.126	0.074	0.54	0.149	0.396	0	0	interacts with	GR-RBP2 (interacts with) EMB1586	0.066	3702.AT4G13850.1	133290	3702.AT1G12770.1	116567	0	FALSE	interacts with	GR-RBP2 (interacts with) EMB1586
661	0.049	0.496	0.57	0	0.175	0	0	interacts with	GR-RBP2 (interacts with) NOP56	0	3702.AT4G13850.1	133290	3702.AT1G56110.1	119977	0	FALSE	interacts with	GR-RBP2 (interacts with) NOP56
662	0.098	0.103	0.625	0.157	0.516	0	0	interacts with	GR-RBP2 (interacts with) AT1G62410	0	3702.AT4G13850.1	133290	3702.AT1G62410.1	120454	0	FALSE	interacts with	GR-RBP2 (interacts with) AT1G62410
663	0.364	0.09	0.944	0	0.912	0	0	interacts with	GR-RBP2 (interacts with) AT3G26560	0	3702.AT4G13850.1	133290	3702.AT3G26560.1	129420	0	FALSE	interacts with	GR-RBP2 (interacts with) AT3G26560
664	0.4	0	0.4	0	0	0	0	interacts with	SURF1 (interacts with) atp6-1	0	3702.AT3G17910.1	128470	3702.AT2G07741.1	122929	0	FALSE	interacts with	SURF1 (interacts with) atp6-1
665	0.445	0.049	0.449	0	0	0	0	interacts with	SURF1 (interacts with) AT1G63150	0	3702.AT3G17910.1	128470	3702.AT1G63150.1	120533	0	FALSE	interacts with	SURF1 (interacts with) AT1G63150
666	0.445	0.049	0.449	0	0	0	0	interacts with	SURF1 (interacts with) AT1G63400	0	3702.AT3G17910.1	128470	3702.AT1G63400.1	120562	0	FALSE	interacts with	SURF1 (interacts with) AT1G63400
667	0.445	0.049	0.449	0	0	0	0	interacts with	SURF1 (interacts with) RPF2	0	3702.AT3G17910.1	128470	3702.AT1G62670.1	120478	0	FALSE	interacts with	SURF1 (interacts with) RPF2
668	0.445	0.049	0.449	0	0	0	0	interacts with	SURF1 (interacts with) AT1G06580	0	3702.AT3G17910.1	128470	3702.AT1G06580.1	115897	0	FALSE	interacts with	SURF1 (interacts with) AT1G06580
669	0.445	0.049	0.449	0	0	0	0	interacts with	SURF1 (interacts with) AT1G62590	0	3702.AT3G17910.1	128470	3702.AT1G62590.1	120471	0	FALSE	interacts with	SURF1 (interacts with) AT1G62590
670	0.445	0.049	0.449	0	0	0	0	interacts with	SURF1 (interacts with) AT1G63080	0	3702.AT3G17910.1	128470	3702.AT1G63080.1	120525	0	FALSE	interacts with	SURF1 (interacts with) AT1G63080
671	0.445	0.049	0.449	0	0	0	0	interacts with	SURF1 (interacts with) AT1G63130	0	3702.AT3G17910.1	128470	3702.AT1G63130.1	120531	0	FALSE	interacts with	SURF1 (interacts with) AT1G63130
672	0.445	0.049	0.449	0	0	0	0	interacts with	SURF1 (interacts with) AT1G62910	0	3702.AT3G17910.1	128470	3702.AT1G62910.1	120502	0	FALSE	interacts with	SURF1 (interacts with) AT1G62910
673	0.445	0.049	0.449	0	0	0	0	interacts with	SURF1 (interacts with) AT1G63330	0	3702.AT3G17910.1	128470	3702.AT1G63330.1	120555	0	FALSE	interacts with	SURF1 (interacts with) AT1G63330
674	0.445	0.049	0.449	0	0	0	0	interacts with	SURF1 (interacts with) AT1G63070	0	3702.AT3G17910.1	128470	3702.AT1G63070.1	120524	0	FALSE	interacts with	SURF1 (interacts with) AT1G63070
675	0.445	0.049	0.449	0	0	0	0	interacts with	SURF1 (interacts with) AT1G12620	0	3702.AT3G17910.1	128470	3702.AT1G12620.1	116552	0	FALSE	interacts with	SURF1 (interacts with) AT1G12620
676	0.445	0.049	0.449	0	0	0	0	interacts with	SURF1 (interacts with) AT3G16710	0	3702.AT3G17910.1	128470	3702.AT3G16710.1	128338	0	FALSE	interacts with	SURF1 (interacts with) AT3G16710
677	0.445	0.049	0.449	0	0	0	0	interacts with	SURF1 (interacts with) AT1G64100	0	3702.AT3G17910.1	128470	3702.AT1G64100.2	120630	0	FALSE	interacts with	SURF1 (interacts with) AT1G64100
678	0.445	0.049	0.449	0	0	0	0	interacts with	SURF1 (interacts with) AT1G12300	0	3702.AT3G17910.1	128470	3702.AT1G12300.1	116519	0	FALSE	interacts with	SURF1 (interacts with) AT1G12300
679	0.445	0.049	0.449	0	0	0	0	interacts with	SURF1 (interacts with) RPF1	0	3702.AT3G17910.1	128470	3702.AT1G12700.1	116561	0	FALSE	interacts with	SURF1 (interacts with) RPF1
680	0.445	0.049	0.449	0	0	0	0	interacts with	SURF1 (interacts with) RPF3	0	3702.AT3G17910.1	128470	3702.AT1G62930.1	120505	0	FALSE	interacts with	SURF1 (interacts with) RPF3
681	0.445	0.049	0.449	0	0	0	0	interacts with	SURF1 (interacts with) NG1	0	3702.AT3G17910.1	128470	3702.AT1G62720.1	120483	0	FALSE	interacts with	SURF1 (interacts with) NG1
682	0.445	0.072	0.463	0	0	0	0	interacts with	SURF1 (interacts with) AT1G64580	0	3702.AT3G17910.1	128470	3702.AT1G64580.1	120683	0	FALSE	interacts with	SURF1 (interacts with) AT1G64580
683	0.445	0.078	0.467	0	0	0	0	interacts with	SURF1 (interacts with) AT1G62680	0	3702.AT3G17910.1	128470	3702.AT1G62680.1	120479	0	FALSE	interacts with	SURF1 (interacts with) AT1G62680
684	0.471	0	0.471	0	0	0	0	interacts with	SURF1 (interacts with) CCMH	0	3702.AT3G17910.1	128470	3702.AT1G15220.1	116834	0	FALSE	interacts with	SURF1 (interacts with) CCMH
685	0.445	0.33	0.612	0	0	0	0	interacts with	SURF1 (interacts with) AT1G26460	0	3702.AT3G17910.1	128470	3702.AT1G26460.1	117912	0	FALSE	interacts with	SURF1 (interacts with) AT1G26460
686	0.47	0.192	0.759	0	0.09	0	0	interacts with	SURF1 (interacts with) AT1G02410	0.454	3702.AT3G17910.1	128470	3702.AT1G02410.1	115455	0	FALSE	interacts with	SURF1 (interacts with) AT1G02410
687	0.392	0.06	0.404	0	0	0	0	interacts with	COX15 (interacts with) AT1G62680	0	3702.AT5G56090.1	141271	3702.AT1G62680.1	120479	0	FALSE	interacts with	COX15 (interacts with) AT1G62680
688	0.392	0.06	0.404	0	0	0	0	interacts with	COX15 (interacts with) AT1G63150	0	3702.AT5G56090.1	141271	3702.AT1G63150.1	120533	0	FALSE	interacts with	COX15 (interacts with) AT1G63150
689	0.392	0.06	0.404	0	0	0	0	interacts with	COX15 (interacts with) AT1G63330	0	3702.AT5G56090.1	141271	3702.AT1G63330.1	120555	0	FALSE	interacts with	COX15 (interacts with) AT1G63330
690	0.392	0.06	0.404	0	0	0	0	interacts with	COX15 (interacts with) AT5G41170	0	3702.AT5G56090.1	141271	3702.AT5G41170.1	139624	0	FALSE	interacts with	COX15 (interacts with) AT5G41170
691	0.392	0.06	0.404	0	0	0	0	interacts with	COX15 (interacts with) AT1G12300	0	3702.AT5G56090.1	141271	3702.AT1G12300.1	116519	0	FALSE	interacts with	COX15 (interacts with) AT1G12300
692	0.392	0.06	0.404	0	0	0	0	interacts with	COX15 (interacts with) AT3G16710	0	3702.AT5G56090.1	141271	3702.AT3G16710.1	128338	0	FALSE	interacts with	COX15 (interacts with) AT3G16710
693	0.392	0.06	0.404	0	0	0	0	interacts with	COX15 (interacts with) AT1G12620	0	3702.AT5G56090.1	141271	3702.AT1G12620.1	116552	0	FALSE	interacts with	COX15 (interacts with) AT1G12620
694	0.392	0.06	0.404	0	0	0	0	interacts with	COX15 (interacts with) RPF2	0	3702.AT5G56090.1	141271	3702.AT1G62670.1	120478	0	FALSE	interacts with	COX15 (interacts with) RPF2
695	0.392	0.06	0.404	0	0	0	0	interacts with	COX15 (interacts with) AT1G63080	0	3702.AT5G56090.1	141271	3702.AT1G63080.1	120525	0	FALSE	interacts with	COX15 (interacts with) AT1G63080
696	0.392	0.06	0.404	0	0	0	0	interacts with	COX15 (interacts with) AT1G62910	0	3702.AT5G56090.1	141271	3702.AT1G62910.1	120502	0	FALSE	interacts with	COX15 (interacts with) AT1G62910
697	0.392	0.06	0.404	0	0	0	0	interacts with	COX15 (interacts with) AT1G06580	0	3702.AT5G56090.1	141271	3702.AT1G06580.1	115897	0	FALSE	interacts with	COX15 (interacts with) AT1G06580
698	0.392	0.06	0.404	0	0	0	0	interacts with	COX15 (interacts with) NG1	0	3702.AT5G56090.1	141271	3702.AT1G62720.1	120483	0	FALSE	interacts with	COX15 (interacts with) NG1
699	0.392	0.06	0.404	0	0	0	0	interacts with	COX15 (interacts with) RPF3	0	3702.AT5G56090.1	141271	3702.AT1G62930.1	120505	0	FALSE	interacts with	COX15 (interacts with) RPF3
700	0.392	0.06	0.404	0	0	0	0	interacts with	COX15 (interacts with) AT1G63400	0	3702.AT5G56090.1	141271	3702.AT1G63400.1	120562	0	FALSE	interacts with	COX15 (interacts with) AT1G63400
701	0.392	0.06	0.404	0	0	0	0	interacts with	COX15 (interacts with) AT1G64100	0	3702.AT5G56090.1	141271	3702.AT1G64100.2	120630	0	FALSE	interacts with	COX15 (interacts with) AT1G64100
702	0.392	0.06	0.404	0	0	0	0	interacts with	COX15 (interacts with) AT1G62590	0	3702.AT5G56090.1	141271	3702.AT1G62590.1	120471	0	FALSE	interacts with	COX15 (interacts with) AT1G62590
703	0.392	0.06	0.404	0	0	0	0	interacts with	COX15 (interacts with) AT3G22470	0	3702.AT5G56090.1	141271	3702.AT3G22470.1	128972	0	FALSE	interacts with	COX15 (interacts with) AT3G22470
704	0.392	0.06	0.404	0	0	0	0	interacts with	COX15 (interacts with) AT3G48810	0	3702.AT5G56090.1	141271	3702.AT3G48810.1	130499	0	FALSE	interacts with	COX15 (interacts with) AT3G48810
705	0.392	0.06	0.404	0	0	0	0	interacts with	COX15 (interacts with) AT1G64580	0	3702.AT5G56090.1	141271	3702.AT1G64580.1	120683	0	FALSE	interacts with	COX15 (interacts with) AT1G64580
706	0.392	0.06	0.404	0	0	0	0	interacts with	COX15 (interacts with) AT1G63070	0	3702.AT5G56090.1	141271	3702.AT1G63070.1	120524	0	FALSE	interacts with	COX15 (interacts with) AT1G63070
707	0.392	0.06	0.404	0	0	0	0	interacts with	COX15 (interacts with) AT4G26800	0	3702.AT5G56090.1	141271	3702.AT4G26800.1	134753	0	FALSE	interacts with	COX15 (interacts with) AT4G26800
708	0.392	0.06	0.404	0	0	0	0	interacts with	COX15 (interacts with) AT1G63130	0	3702.AT5G56090.1	141271	3702.AT1G63130.1	120531	0	FALSE	interacts with	COX15 (interacts with) AT1G63130
709	0.392	0.06	0.404	0	0	0	0	interacts with	COX15 (interacts with) AT5G16640	0	3702.AT5G56090.1	141271	3702.AT5G16640.1	137762	0	FALSE	interacts with	COX15 (interacts with) AT5G16640
710	0.392	0.06	0.404	0	0	0	0	interacts with	COX15 (interacts with) RPF1	0	3702.AT5G56090.1	141271	3702.AT1G12700.1	116561	0	FALSE	interacts with	COX15 (interacts with) RPF1
711	0.406	0	0.419	0	0	0	0	interacts with	COX15 (interacts with) atp6-1	0.062	3702.AT5G56090.1	141271	3702.AT2G07741.1	122929	0	FALSE	interacts with	COX15 (interacts with) atp6-1
712	0.392	0.088	0.422	0	0	0	0	interacts with	COX15 (interacts with) AT1G26460	0	3702.AT5G56090.1	141271	3702.AT1G26460.1	117912	0	FALSE	interacts with	COX15 (interacts with) AT1G26460
713	0.473	0.151	0.826	0	0.497	0	0	interacts with	COX15 (interacts with) AT1G02410	0.321	3702.AT5G56090.1	141271	3702.AT1G02410.1	115455	0	FALSE	interacts with	COX15 (interacts with) AT1G02410
714	0.472	0.188	0.912	0	0.671	0	0	interacts with	COX15 (interacts with) AT1G48510	0.454	3702.AT5G56090.1	141271	3702.AT1G48510.1	119182	0	FALSE	interacts with	COX15 (interacts with) AT1G48510
715	0.683	0.188	0.947	0	0.671	0	0	interacts with	COX15 (interacts with) SURF1	0.454	3702.AT5G56090.1	141271	3702.AT3G17910.1	128470	0	FALSE	interacts with	COX15 (interacts with) SURF1
716	0.78	0	0.818	0.8	0	0	0.927	interacts with	HKL1 (interacts with) HXK3	0	3702.AT1G50460.1	119372	3702.AT1G47840.1	119116	0.527	FALSE	interacts with	HKL1 (interacts with) HXK3
717	0	0	0.493	0	0.493	0	0	interacts with	HXK1 (interacts with) RFC2	0	3702.AT4G29130.1	135008	3702.AT1G63160.1	120534	0	FALSE	interacts with	HXK1 (interacts with) RFC2
718	0.781	0	0.781	0	0	0	0	interacts with	HXK1 (interacts with) ABI4	0	3702.AT4G29130.1	135008	3702.AT2G40220.1	125784	0	FALSE	interacts with	HXK1 (interacts with) ABI4
719	0.601	0	0.811	0.8	0	0	0.948	interacts with	HXK1 (interacts with) HXK3	0	3702.AT4G29130.1	135008	3702.AT1G47840.1	119116	0.527	FALSE	interacts with	HXK1 (interacts with) HXK3
720	0.473	0.066	0.814	0.8	0	0	0.948	interacts with	HXK1 (interacts with) ATHXK4	0	3702.AT4G29130.1	135008	3702.AT3G20040.1	128704	0.527	FALSE	interacts with	HXK1 (interacts with) ATHXK4
721	0.755	0.088	0.905	0	0.612	0	0	interacts with	HXK1 (interacts with) VAB1	0	3702.AT4G29130.1	135008	3702.AT1G76030.1	121869	0	FALSE	interacts with	HXK1 (interacts with) VAB1
722	0.777	0	0.95	0.8	0.746	0	0.953	interacts with	HXK1 (interacts with) HKL1	0	3702.AT4G29130.1	135008	3702.AT1G50460.1	119372	0.527	FALSE	interacts with	HXK1 (interacts with) HKL1
723	0.058	0.045	0.879	0	0.877	0	0	interacts with	AT1G52325 (interacts with) EMB1586	0	3702.AT1G52325.1	119565	3702.AT1G12770.1	116567	0	FALSE	interacts with	AT1G52325 (interacts with) EMB1586
724	0	0.062	0.902	0.9	0	0	0	interacts with	AT1G52325 (interacts with) Y14	0	3702.AT1G52325.1	119565	3702.AT1G51510.1	119480	0	FALSE	interacts with	AT1G52325 (interacts with) Y14
725	0	0.075	0.903	0.9	0	0	0	interacts with	AT1G52325 (interacts with) UPF3	0	3702.AT1G52325.1	119565	3702.AT1G33980.2	118655	0	FALSE	interacts with	AT1G52325 (interacts with) UPF3
726	0	0.044	0.906	0.9	0.1	0	0	interacts with	AT1G52325 (interacts with) MAGO	0	3702.AT1G52325.1	119565	3702.AT1G02140.1	115424	0	FALSE	interacts with	AT1G52325 (interacts with) MAGO
727	0.674	0.073	0.684	0	0	0	0	interacts with	EMB1586 (interacts with) AT1G12300	0	3702.AT1G12770.1	116567	3702.AT1G12300.1	116519	0	FALSE	interacts with	EMB1586 (interacts with) AT1G12300
728	0.674	0.073	0.684	0	0	0	0	interacts with	EMB1586 (interacts with) AT1G12620	0	3702.AT1G12770.1	116567	3702.AT1G12620.1	116552	0	FALSE	interacts with	EMB1586 (interacts with) AT1G12620
729	0.422	0.089	0.967	0	0.943	0	0	interacts with	EMB1586 (interacts with) MAGO	0	3702.AT1G12770.1	116567	3702.AT1G02140.1	115424	0	FALSE	interacts with	EMB1586 (interacts with) MAGO
730	0.956	0.48	0.978	0	0.106	0	0	interacts with	EMB25 (interacts with) EMB1586	0	3702.AT1G70070.1	121269	3702.AT1G12770.1	116567	0	FALSE	interacts with	EMB25 (interacts with) EMB1586
731	0.048	0.121	0.535	0	0.489	0	0	interacts with	AT1G80930 (interacts with) AT1G58050	0	3702.AT1G80930.1	122376	3702.AT1G58050.1	120084	0	FALSE	interacts with	AT1G80930 (interacts with) AT1G58050
732	0.058	0.045	0.879	0	0.877	0	0	interacts with	AT1G80930 (interacts with) EMB1586	0	3702.AT1G80930.1	122376	3702.AT1G12770.1	116567	0	FALSE	interacts with	AT1G80930 (interacts with) EMB1586
733	0	0.437	0.437	0	0	0	0	interacts with	AT3G26560 (interacts with) AT3G22220	0	3702.AT3G26560.1	129420	3702.AT3G22220.1	128942	0	FALSE	interacts with	AT3G26560 (interacts with) AT3G22220
734	0.404	0.175	0.487	0	0	0	0	interacts with	AT3G26560 (interacts with) UPF3	0	3702.AT3G26560.1	129420	3702.AT1G33980.2	118655	0	FALSE	interacts with	AT3G26560 (interacts with) UPF3
735	0.38	0	0.511	0	0.244	0	0	interacts with	AT3G26560 (interacts with) AT2G21130	0	3702.AT3G26560.1	129420	3702.AT2G21130.1	123751	0	FALSE	interacts with	AT3G26560 (interacts with) AT2G21130
736	0.362	0.246	0.598	0	0.231	0	0	interacts with	AT3G26560 (interacts with) NOP56	0	3702.AT3G26560.1	129420	3702.AT1G56110.1	119977	0	FALSE	interacts with	AT3G26560 (interacts with) NOP56
737	0.369	0.076	0.624	0	0.56	0	0.669	interacts with	AT3G26560 (interacts with) AT1G58050	0	3702.AT3G26560.1	129420	3702.AT1G58050.1	120084	0	FALSE	interacts with	AT3G26560 (interacts with) AT1G58050
738	0.095	0	0.689	0	0.671	0	0	interacts with	AT3G26560 (interacts with) AT1G15890	0	3702.AT3G26560.1	129420	3702.AT1G15890.1	116903	0	FALSE	interacts with	AT3G26560 (interacts with) AT1G15890
739	0.419	0.407	0.698	0	0.195	0	0	interacts with	AT3G26560 (interacts with) EMB25	0	3702.AT3G26560.1	129420	3702.AT1G70070.1	121269	0	FALSE	interacts with	AT3G26560 (interacts with) EMB25
740	0.364	0.09	0.944	0	0.912	0	0	interacts with	AT3G26560 (interacts with) GRP7	0	3702.AT3G26560.1	129420	3702.AT2G21660.1	123807	0	FALSE	interacts with	AT3G26560 (interacts with) GRP7
741	0.098	0.28	0.96	0	0.944	0	0	interacts with	AT3G26560 (interacts with) AT1G52325	0	3702.AT3G26560.1	129420	3702.AT1G52325.1	119565	0	FALSE	interacts with	AT3G26560 (interacts with) AT1G52325
742	0.479	0.152	0.971	0	0.929	0	0	interacts with	AT3G26560 (interacts with) EMB1586	0.194	3702.AT3G26560.1	129420	3702.AT1G12770.1	116567	0	FALSE	interacts with	AT3G26560 (interacts with) EMB1586
743	0.098	0.639	0.98	0	0.944	0	0	interacts with	AT3G26560 (interacts with) AT1G80930	0	3702.AT3G26560.1	129420	3702.AT1G80930.1	122376	0	FALSE	interacts with	AT3G26560 (interacts with) AT1G80930
744	0.359	0	0.937	0	0.906	0	0	interacts with	UPF3 (interacts with) EMB1586	0	3702.AT1G33980.2	118655	3702.AT1G12770.1	116567	0	FALSE	interacts with	UPF3 (interacts with) EMB1586
745	0.556	0.06	0.992	0.9	0.838	0	0	interacts with	UPF3 (interacts with) MAGO	0	3702.AT1G33980.2	118655	3702.AT1G02140.1	115424	0	FALSE	interacts with	UPF3 (interacts with) MAGO
746	0.421	0.088	0.449	0	0	0	0	interacts with	AT5G21030 (interacts with) MLH3	0	3702.AT5G21030.1	138228	3702.AT4G35520.1	135704	0	FALSE	interacts with	AT5G21030 (interacts with) MLH3
747	0.45	0	0.484	0	0.102	0	0	interacts with	AT5G21030 (interacts with) AT1G15890	0	3702.AT5G21030.1	138228	3702.AT1G15890.1	116903	0	FALSE	interacts with	AT5G21030 (interacts with) AT1G15890
748	0.646	0.06	0.653	0	0	0	0	interacts with	AT5G21030 (interacts with) AT2G19920	0	3702.AT5G21030.1	138228	3702.AT2G19920.1	123613	0	FALSE	interacts with	AT5G21030 (interacts with) AT2G19920
749	0.678	0.06	0.684	0	0	0	0	interacts with	AT5G21030 (interacts with) RDR6	0	3702.AT5G21030.1	138228	3702.AT3G49500.1	130571	0	FALSE	interacts with	AT5G21030 (interacts with) RDR6
750	0.78	0	0.78	0	0	0	0	interacts with	AT5G21030 (interacts with) AT3G16710	0	3702.AT5G21030.1	138228	3702.AT3G16710.1	128338	0	FALSE	interacts with	AT5G21030 (interacts with) AT3G16710
751	0.821	0.091	0.995	0.51	0.945	0	0	interacts with	AT5G21030 (interacts with) DCL4	0	3702.AT5G21030.1	138228	3702.AT5G20320.1	138159	0	FALSE	interacts with	AT5G21030 (interacts with) DCL4
752	0.426	0	0.426	0	0	0	0	interacts with	SGS3 (interacts with) AT2G19920	0	3702.AT5G23570.1	138426	3702.AT2G19920.1	123613	0	FALSE	interacts with	SGS3 (interacts with) AT2G19920
753	0.49	0	0.489	0	0	0	0	interacts with	SGS3 (interacts with) AT5G21030	0	3702.AT5G23570.1	138426	3702.AT5G21030.1	138228	0	FALSE	interacts with	SGS3 (interacts with) AT5G21030
754	0.491	0	0.491	0	0	0	0	interacts with	SGS3 (interacts with) AT1G63080	0	3702.AT5G23570.1	138426	3702.AT1G63080.1	120525	0	FALSE	interacts with	SGS3 (interacts with) AT1G63080
755	0.67	0	0.67	0	0	0	0	interacts with	SGS3 (interacts with) AT1G63130	0	3702.AT5G23570.1	138426	3702.AT1G63130.1	120531	0	FALSE	interacts with	SGS3 (interacts with) AT1G63130
756	0.982	0.071	0.982	0	0	0	0	interacts with	SGS3 (interacts with) DCL4	0	3702.AT5G23570.1	138426	3702.AT5G20320.1	138159	0	FALSE	interacts with	SGS3 (interacts with) DCL4
757	0.987	0	0.996	0	0.746	0	0	interacts with	SGS3 (interacts with) RDR6	0	3702.AT5G23570.1	138426	3702.AT3G49500.1	130571	0	FALSE	interacts with	SGS3 (interacts with) RDR6
758	0.42	0	0.42	0	0	0	0	interacts with	RDR6 (interacts with) AT1G63080	0	3702.AT3G49500.1	130571	3702.AT1G63080.1	120525	0	FALSE	interacts with	RDR6 (interacts with) AT1G63080
759	0.67	0	0.67	0	0	0	0	interacts with	RDR6 (interacts with) AT1G63130	0	3702.AT3G49500.1	130571	3702.AT1G63130.1	120531	0	FALSE	interacts with	RDR6 (interacts with) AT1G63130
760	0.42	0	0.42	0	0	0	0	interacts with	DCL4 (interacts with) MIR162A	0	3702.AT5G20320.1	138159	3702.AT5G08185.2	136951	0	FALSE	interacts with	DCL4 (interacts with) MIR162A
761	0.421	0.071	0.439	0	0	0	0	interacts with	DCL4 (interacts with) AT1G63080	0	3702.AT5G20320.1	138159	3702.AT1G63080.1	120525	0	FALSE	interacts with	DCL4 (interacts with) AT1G63080
762	0.376	0.093	0.45	0	0.107	0	0	interacts with	DCL4 (interacts with) AT1G58050	0	3702.AT5G20320.1	138159	3702.AT1G58050.1	120084	0	FALSE	interacts with	DCL4 (interacts with) AT1G58050
763	0.409	0.078	0.47	0	0.106	0	0	interacts with	DCL4 (interacts with) EMB1586	0	3702.AT5G20320.1	138159	3702.AT1G12770.1	116567	0	FALSE	interacts with	DCL4 (interacts with) EMB1586
764	0.098	0.057	0.534	0	0.116	0	0	interacts with	DCL4 (interacts with) RFC2	0.454	3702.AT5G20320.1	138159	3702.AT1G63160.1	120534	0	FALSE	interacts with	DCL4 (interacts with) RFC2
765	0.058	0.096	0.553	0	0.518	0	0	interacts with	DCL4 (interacts with) AT3G32260	0	3702.AT5G20320.1	138159	3702.AT3G32260.1	129853	0	FALSE	interacts with	DCL4 (interacts with) AT3G32260
766	0.602	0.082	0.619	0	0	0	0	interacts with	DCL4 (interacts with) AT1G63130	0	3702.AT5G20320.1	138159	3702.AT1G63130.1	120531	0	FALSE	interacts with	DCL4 (interacts with) AT1G63130
767	0.544	0.355	0.721	0	0.107	0	0	interacts with	DCL4 (interacts with) AT3G26560	0.064	3702.AT5G20320.1	138159	3702.AT3G26560.1	129420	0	FALSE	interacts with	DCL4 (interacts with) AT3G26560
768	0.661	0	0.862	0	0.612	0	0	interacts with	DCL4 (interacts with) AT2G19920	0	3702.AT5G20320.1	138159	3702.AT2G19920.1	123613	0	FALSE	interacts with	DCL4 (interacts with) AT2G19920
769	0.991	0.127	0.996	0	0.612	0	0	interacts with	DCL4 (interacts with) RDR6	0	3702.AT5G20320.1	138159	3702.AT3G49500.1	130571	0	FALSE	interacts with	DCL4 (interacts with) RDR6
770	0.421	0.102	0.457	0	0	0	0	interacts with	NOP56 (interacts with) RPF1	0	3702.AT1G56110.1	119977	3702.AT1G12700.1	116561	0	FALSE	interacts with	NOP56 (interacts with) RPF1
771	0.15	0.484	0.543	0	0	0	0	interacts with	NOP56 (interacts with) AT1G13030	0	3702.AT1G56110.1	119977	3702.AT1G13030.1	116597	0	FALSE	interacts with	NOP56 (interacts with) AT1G13030
772	0	0.558	0.558	0	0	0	0	interacts with	NOP56 (interacts with) AT1G26460	0	3702.AT1G56110.1	119977	3702.AT1G26460.1	117912	0	FALSE	interacts with	NOP56 (interacts with) AT1G26460
773	0.058	0.2	0.582	0	0.49	0	0	interacts with	NOP56 (interacts with) EMB1586	0	3702.AT1G56110.1	119977	3702.AT1G12770.1	116567	0	FALSE	interacts with	NOP56 (interacts with) EMB1586
774	0.861	0.09	0.868	0	0	0	0	interacts with	IMP4 (interacts with) RPF1	0	3702.AT1G63780.1	120599	3702.AT1G12700.1	116561	0	FALSE	interacts with	IMP4 (interacts with) RPF1
775	0.758	0.679	0.999	0.9	0.904	0	0	interacts with	IMP4 (interacts with) NOP56	0	3702.AT1G63780.1	120599	3702.AT1G56110.1	119977	0	FALSE	interacts with	IMP4 (interacts with) NOP56
776	0.068	0.093	0.947	0	0.943	0	0	interacts with	Y14 (interacts with) EMB1586	0	3702.AT1G51510.1	119480	3702.AT1G12770.1	116567	0	FALSE	interacts with	Y14 (interacts with) EMB1586
777	0.098	0	0.992	0.9	0.926	0	0	interacts with	Y14 (interacts with) UPF3	0	3702.AT1G51510.1	119480	3702.AT1G33980.2	118655	0	FALSE	interacts with	Y14 (interacts with) UPF3
778	0.705	0.494	0.999	0.9	0.981	0	0	interacts with	Y14 (interacts with) MAGO	0	3702.AT1G51510.1	119480	3702.AT1G02140.1	115424	0	FALSE	interacts with	Y14 (interacts with) MAGO
