# Supplementary material for: Genome-wide identification of the restorer-of-fertility-like (RFL) gene family in Brassica napus and expression analysis in Shaan2A cytoplasmic male sterility
Source: BMC Genomics. 2020 Nov 4;21:765. doi: 10.1186/s12864-020-07163-z (PMC7641866; doi:10.1186/s12864-020-07163-z)
Supplement: Supplementary file 5 — Additional file 5. Original data of qRT-PCR. [file 12864_2020_7163_MOESM5_ESM.xls]

## Sheet: Sheet1
Original data of qRT-PCR
	Gene name	Leaf	Perianth	Gynoecium	MA	LA
Relative expression	BnRFL2	1	1.49272	0.0788296	0.0782561	0.152625
	BnRFL3	1	1.22538	0.580198	0.692104	0.281568
	BnRFL4	1	2.32257	0.00214038	0.92184	0.0031927
	BnRFL5	1	1.03368	0.00170698	2.14095	0.00126358
	BnRFL6	1	0.0697384	0.0749713	7.14726	0.124077
	BnRFL8	1	1.45882	0.956786	41.8456	0.594076
	BnRFL10	1	1.54917	0.859651	9.1556	0.4985
	BnRFL13	1	0.560476	0.608423	5.97334	0.710349
	BnRFL15	1	3.53113	0.282598	20.8964	0.317477
	BnRFL41	1	24.6253	9.14396	43.1212	2.58574
	BnRFL42	1	0.0580907	0.0656595	3.2019	0.0677852
Standard Deviation	BnRFL2	0.41657	0.444717	0.0323746	0.0372558	0.0159922
	BnRFL3	0.107512	0.451681	0.211523	0.244055	0.163141
	BnRFL4	0.412324	0.885817	0.00167204	0.298156	0.0020699
	BnRFL5	0.235566	0.289552	0.000973137	0.998546	0.000129899
	BnRFL6	0.0985093	0.00963707	0.00119182	0.929078	0.000949515
	BnRFL8	0.379062	0.657437	0.526459	0.387558	1.05029e-16
	BnRFL10	0.0736155	0.816502	0.481079	0.515199	3.26372e-05
	BnRFL13	0.209518	0.0807561	0.195078	0.629979	0.000982314
	BnRFL15	0.470479	1.39606	0.152198	0.805025	1.69016e-08
	BnRFL41	0.0323467	1.23554e-11	0.138799	7.00201e-05	2.43556e-19
	BnRFL42	0.642657	0.0141407	0.00453904	0.944383	0.0249699
	Gene name	2A_Leaf	2B_Leaf	KC_Leaf	2A_Perianth	2B_Perianth	KC_Perianth	2A_Gynoecium	2B_Gynoecium	KC_Gynoecium	2A_MA	2B_MA	KC_MA	2A_LA	2B_LA	KC_LA
Relative expression	BnRFL2	1	2.91698	6.41904	1	1.70624	8.43961	1	0.845517	0.0624943	1	4.2668	2.77358	1	3.46178	0.461099
	BnRFL3	1	1.23133	2.32449	1	0.798782	3.34296	1	1.65162	0.64765	1	8.0079	2.52612	1	1.25652	0.53845
	BnRFL4	1	0.978714	1.54047	1	0.867585	3.62994	1	0.608234	0.545499	1	2.23181	4.95286	1	3.79924	2.43864
	BnRFL5	1	1.25527	2.41649	1	1.44138	4.23006	1	1.01333	0.66477	1	1.32587	3.42707	1	2.84697	1.0019
	BnRFL6	1	1.238	5.84049	1	0.790993	2.11477	1	0.686649	0.721784	1	1.14951	5.03329	1	7.70585	7.37267
	BnRFL8	1	2.28372	4.9586	1	1.3106	2.09019	1	1.2606	0.978625	1	0.500919	3.3773	1	2.17815	1.12165
	BnRFL10	1	1.59562	0.594594	1	0.900046	0.45971	1	1.18149	0.125574	1	0.890494	2.05886	1	1.43297	0.14043
	BnRFL13	1	1.02983	2.36991	1	0.432563	0.986997	1	0.714421	0.582778	1	3.05111	15.3463	1	4.78821	2.90592
	BnRFL15	1	2.50818	5.69491	1	1.52205	15.4791	1	0.709222	0.195582	1	3.44148	6.60347	1	11.8612	6.38483
	BnRFL41	1	1.86174	6.88784	1	1.07682	5.56008	1	2.27444	1.38758	1	1.63854	2.47239	1	1.52507	1.92844
	BnRFL42	1	1.44775	1.67401	1	0.906154	1.72089	1	0.662877	0.495991	1	1.04989	1.54632	1	5.63616	1.59648
Standard Deviation	BnRFL2	0.209623	2.39549	2.67398	0.505252	0.380133	2.51436	0.174939	0.222136	0.0116186	0.39521	2.40008	1.71316	0.326861	0.368762	0.134002
	BnRFL3	0.479023	0.841975	0.249911	0.263774	0.260166	1.23223	0.23279	0.569346	0.0608877	0.211897	3.37486	0.497585	0.0737687	0.397676	0.0377265
	BnRFL4	0.170808	0.430007	0.635173	0.516759	1.00364	1.38444	0.470416	0.131913	0.133033	0.126904	1.46164	1.14978	0.282145	1.40987	0.129667
	BnRFL5	0.501544	1.04395	0.569243	0.390382	0.45094	1.18491	0.216241	0.626212	0.152555	0.486733	0.843492	0.842226	0.198617	0.566379	0.173358
	BnRFL6	0.0538091	0.657271	0.575343	0.223108	0.199608	0.292238	0.18891	0.177461	0.299959	0.565663	0.0807046	2.03751	0.223994	0.451004	1.5459
	BnRFL8	0.683849	1.0614	1.87962	0.611774	0.301892	0.941974	0.0461026	0.25221	0.420106	0.305079	0.103793	4.65379	0.276469	0.64791	0.625947
	BnRFL10	0.157553	0.780778	0.0437713	0.771989	0.252059	0.242293	0.282546	0.0538911	0.0141909	0.888065	0.647477	1.29247	0.30134	0.150132	0.156954
	BnRFL13	0.183655	0.447982	0.496539	0.294759	0.0989656	0.142211	0.358376	0.224595	0.055748	0.33618	0.809569	10.3232	0.109463	0.612531	0.157493
	BnRFL15	0.175816	1.5795	2.67934	0.205453	1.48209	6.1198	0.097836	0.302135	0.020967	0.0745461	3.94002	1.55537	0.374309	4.26284	1.87714
	BnRFL41	0.254368	0.795772	0.222799	0.219748	0.268507	2.62157	0.106264	0.830464	0.706828	0.45259	1.68264	1.07282	0.258894	0.0967192	0.196289
	BnRFL42	0.135906	1.24264	1.07581	0.0666921	0.382713	0.859676	0.21685	0.0835521	0.127633	0.443065	0.827856	0.171443	0.625134	1.23168	0.70392
