# Supplementary material for: Genome-wide identification of the restorer-of-fertility-like (RFL) gene family in Brassica napus and expression analysis in Shaan2A cytoplasmic male sterility
Source: BMC Genomics. 2020 Nov 4;21:765. doi: 10.1186/s12864-020-07163-z (PMC7641866; doi:10.1186/s12864-020-07163-z)
Supplement: Supplementary file 6 — Additional file 6. RNA-seq analysis of DEGs identified between Shaan2A and KC01 at YB and SA stage, respectively. [file 12864_2020_7163_MOESM6_ESM.xls]

## Sheet: YB
	readcount_2A_YB	readcount_KC_YB	log2FoldChange
BnA01g0000750	53.2893	15.5603	1.776
BnA01g0001010	6.77096	27.942	-2.045
BnA01g0001730	83.9385	27.3694	1.6168
BnA01g0002080	278.8	46.911	2.5712
BnA01g0002180	337.377	157.555	1.0985
BnA01g0002570	782.55	325.113	1.2672
BnA01g0003070	41.8864	16.8165	1.3166
BnA01g0003160	29.9117	92.0678	-1.622
BnA01g0003470	3.04806	51.7006	-4.0842
BnA01g0003580	54.6986	196.596	-1.8457
BnA01g0003680	1.71194	4122.5	-11.234
BnA01g0003890	783.355	338.698	1.2097
BnA01g0004140	5.40506	248.747	-5.5242
BnA01g0004240	33.606	12.3028	1.4497
BnA01g0004550	220.793	100.555	1.1347
BnA01g0004750	27.0797	3.04442	3.153
BnA01g0005150	124.738	59.3042	1.0727
BnA01g0005210	84.2214	227.491	-1.4336
BnA01g0005490	43.7991	18.1635	1.2699
BnA01g0006120	0	6.43732	#NAME?
BnA01g0006510	5.39151	30.7343	-2.5111
BnA01g0006640	0	133.063	#NAME?
BnA01g0007060	197.603	533.789	-1.4337
BnA01g0007510	13.269	46.2903	-1.8027
BnA01g0007600	33.5213	175.131	-2.3853
BnA01g0007790	25.6224	111.694	-2.1241
BnA01g0008060	101.974	40.0203	1.3494
BnA01g0008230	119.127	361	-1.5995
BnA01g0008370	0	484.131	#NAME?
BnA01g0008580	66.3067	281.907	-2.088
BnA01g0008660	2.0496	22.0217	-3.4255
BnA01g0008780	0	26.2359	#NAME?
BnA01g0009790	61.7262	124.244	-1.0092
BnA01g0009940	39.5579	9.76471	2.0183
BnA01g0010310	28.846	70.9364	-1.2982
BnA01g0010650	2.33508	27.4779	-3.5567
BnA01g0011120	564.72	260.721	1.115
BnA01g0011340	20.5713	48.2762	-1.2307
BnA01g0011530	57.8589	24.6675	1.2299
BnA01g0012060	75.2699	4192.39	-5.7996
BnA01g0012530	59.4283	15.2355	1.9637
BnA01g0012660	1.69939	6489.99	-11.899
BnA01g0013370	33.4551	491.404	-3.8766
BnA01g0013800	136.91	16.5742	3.0462
BnA01g0014010	46.8629	329.923	-2.8156
BnA01g0015050	14.2382	0.971266	3.8738
BnA01g0015300	9.75847	61.2112	-2.6491
BnA01g0015350	40.5788	85.0021	-1.0668
BnA01g0015600	0.332986	26.4498	-6.3117
BnA01g0015660	21.6709	106.759	-2.3005
BnA01g0015950	46.8634	95.4816	-1.0268
BnA01g0016110	8.11127	0.274289	4.8862
BnA01g0016390	11.8556	40.2736	-1.7643
BnA01g0016490	51.0847	20.7983	1.2964
BnA01g0017230	6.12222	40.868	-2.7388
BnA01g0017270	36.9336	13.1718	1.4875
BnA01g0017410	963.347	470.306	1.0345
BnA01g0017460	73.0423	8.74727	3.0618
BnA01g0017580	0	39.5001	#NAME?
BnA01g0017690	434.356	211.327	1.0394
BnA01g0017730	132.788	55.8852	1.2486
BnA01g0017770	28.4278	234.714	-3.0455
BnA01g0017800	0	21.4585	#NAME?
BnA01g0018220	99.6278	222.576	-1.1597
BnA01g0018380	77.7386	24.54	1.6635
BnA01g0019090	61.9194	170.438	-1.4608
BnA01g0019710	45.4031	324.534	-2.8375
BnA01g0019730	5.39988	204.85	-5.2455
BnA01g0020020	15.6041	48.2197	-1.6277
BnA01g0020660	71.8981	192.849	-1.4234
BnA01g0020840	31.9295	102.21	-1.6786
BnA01g0021170	31.2608	10.8974	1.5204
BnA01g0021580	1398.25	3013.52	-1.1078
BnA01g0023870	51.5215	21.9688	1.2297
BnA01g0024410	0	72.5178	#NAME?
BnA01g0024580	63.872	29.6576	1.1068
BnA01g0024610	66.4279	14.6033	2.1855
BnA01g0024930	163.164	72.5368	1.1695
BnA01g0025340	24.1465	3.82033	2.66
BnA01g0025520	1452.78	689.886	1.0744
BnA01g0026050	62.2514	17.8336	1.8035
BnA01g0026060	45.3112	2168.04	-5.5804
BnA01g0026650	145.041	70.0567	1.0499
BnA01g0026740	44.3216	4.52204	3.293
BnA01g0027020	3.02247	15.8583	-2.3914
BnA01g0027570	53.2446	22.397	1.2493
BnA01g0027580	5204.95	2485.73	1.0662
BnA01g0028310	1.02037	42.0531	-5.365
BnA01g0028580	376.32	178.593	1.0753
BnA01g0028800	34.1034	8.69085	1.9723
BnA01g0028840	0.332986	10.7079	-5.0071
BnA01g0029420	1.36172	124.365	-6.513
BnA01g0029480	0.674337	18.3348	-4.765
BnA01g0030530	12.5947	0	Inf
BnA01g0031060	62.432	226.154	-1.8569
BnA01g0031180	140.898	41.2681	1.7715
BnA01g0031290	0	71.5205	#NAME?
BnA01g0031700	1321.94	583.649	1.1795
BnA01g0032210	41.7559	309.765	-2.8911
BnA01g0032570	6.04912	33.0785	-2.4511
BnA01g0032920	109.494	45.8715	1.2552
BnA01g0033690	5.39988	30.8278	-2.5132
BnA01g0034450	3.39828	18.8786	-2.4739
BnA01g0035110	0	11.9488	#NAME?
BnA01g0035380	26.1152	59.2264	-1.1814
BnA01g0035650	1.68634	21.5745	-3.6774
BnA01g0035720	0	26.3851	#NAME?
BnA01g0035800	0	8.98328	#NAME?
BnA01g0036220	78.7578	35.7729	1.1386
BnA01g0036320	73.2594	21.6073	1.7615
BnA01g0036330	476.944	237.012	1.0089
BnA01g0036970	449.714	205.105	1.1326
BnA01g0037120	0	7.54789	#NAME?
BnA01g0037150	281.991	116.37	1.2769
BnA01g0037200	101.514	30.0105	1.7581
BnA01g0037240	95.7907	32.4277	1.5627
BnA01g0037370	15.3703	57.0613	-1.8924
BnA01g0038990	267.807	131.745	1.0234
BnA01g0039310	105.315	35.8933	1.5529
BnA01g0039630	0	111.495	#NAME?
BnA01g0039730	74.3826	23.1177	1.686
BnA01g0039740	121.63	45.1315	1.4303
BnA01g0039770	68.0417	25.3108	1.4267
BnA01g0040730	21.9773	0.975998	4.493
BnA01g0040750	33.6043	6.42786	2.3862
BnA01g0040760	40.6629	3.20701	3.6644
BnA01g0040850	37.1028	14.6305	1.3425
BnA01g0041020	0	12398.4	#NAME?
BnA01g0041240	1.3664	40.0127	-4.872
BnA01g0041460	0	219.971	#NAME?
BnA01g0041810	45.1781	12.0285	1.9092
BnA01g0042040	203.583	97.0295	1.0691
BnA01g0042200	0	62.094	#NAME?
BnA01g0042590	51.3123	130.889	-1.351
BnA01g0042760	0	14.4541	#NAME?
BnA01g0043000	14.1567	78.2068	-2.4658
BnA01g0043100	11.8728	112.677	-3.2465
BnA01g0043160	0	23.5368	#NAME?
BnA01g0043490	5.78923	29.3233	-2.3406
BnA01g0043580	0.350216	10765.2	-14.908
BnA01g0044160	1.69889	17.9263	-3.3994
BnA02g0044810	67.3392	30.4023	1.1473
BnA02g0045580	49.8691	22.5877	1.1426
BnA02g0045710	0.350216	296.011	-9.7232
BnA02g0046510	67.7901	29.0056	1.2247
BnA02g0046980	4379.55	1989.47	1.1384
BnA02g0047390	126.693	47.378	1.4191
BnA02g0048320	64.6126	28.671	1.1722
BnA02g0048490	1.00732	119.184	-6.8865
BnA02g0048830	30.4388	9.31399	1.7084
BnA02g0049570	353.723	45.2906	2.9653
BnA02g0049640	16.2612	1.33395	3.6077
BnA02g0049750	541.638	171.079	1.6627
BnA02g0050010	1.01151	103.588	-6.6782
BnA02g0050150	18.3708	0.548577	5.0656
BnA02g0050380	361.109	147.656	1.2902
BnA02g0050390	86.5827	31.4044	1.4631
BnA02g0050770	44.7757	16.9535	1.4011
BnA02g0051080	3.40714	16.4621	-2.2725
BnA02g0051140	39.7856	11.6425	1.7728
BnA02g0051470	24.2374	5.77705	2.0688
BnA02g0051640	97.2937	25.0002	1.9604
BnA02g0052180	8.41348	27.5193	-1.7097
BnA02g0052200	102.825	48.5733	1.0819
BnA02g0052470	225.25	71.487	1.6558
BnA02g0052840	3.06997	16.0209	-2.3837
BnA02g0052880	113133	54479.1	1.0542
BnA02g0052900	158.451	70.3946	1.1705
BnA02g0052920	65.5672	21.8402	1.586
BnA02g0053180	94.6396	28.9894	1.7069
BnA02g0054000	22.1501	5.2707	2.0712
BnA02g0054030	310.559	133.81	1.2147
BnA02g0054060	119.815	48.4447	1.3064
BnA02g0054560	2.38677	53.7857	-4.4941
BnA02g0054600	135.773	67.7736	1.0024
BnA02g0054830	121.433	39.9575	1.6036
BnA02g0055670	12.2481	46.0156	-1.9096
BnA02g0056190	207.763	102.114	1.0248
BnA02g0056690	29.9279	4.95419	2.5948
BnA02g0056760	27.3459	7.66432	1.8351
BnA02g0057110	7.80806	53.0117	-2.7633
BnA02g0057370	1.69939	28.579	-4.0719
BnA02g0057510	1.40086	138.391	-6.6263
BnA02g0057930	164.866	357.176	-1.1153
BnA02g0058030	0.670154	189.922	-8.1467
BnA02g0058350	0	261.634	#NAME?
BnA02g0058370	65.3042	136.68	-1.0656
BnA02g0059020	10.6103	31.2481	-1.5583
BnA02g0059230	46.7058	138.831	-1.5717
BnA02g0059390	28.3589	1.96146	3.8538
BnA02g0059430	34.347	71.5091	-1.0579
BnA02g0059940	6.8613	0	Inf
BnA02g0060030	1.68584	23.3126	-3.7896
BnA02g0060040	422.081	114.021	1.8882
BnA02g0060060	46.4239	17.0889	1.4418
BnA02g0060160	0	18.3039	#NAME?
BnA02g0060210	105.17	47.5373	1.1456
BnA02g0060280	11.8728	65.513	-2.4641
BnA02g0060320	84.7257	358.675	-2.0818
BnA02g0060430	14.9349	103.54	-2.7934
BnA02g0060450	18.9679	227.73	-3.5857
BnA02g0060620	0.687384	40.6114	-5.8846
BnA02g0061110	0	75.7477	#NAME?
BnA02g0061160	1738.58	820.694	1.083
BnA02g0061360	81.9104	34.3647	1.2531
BnA02g0061720	48.7184	116.952	-1.2634
BnA02g0061750	8.91508	275.438	-4.9493
BnA02g0062050	78.8776	328.796	-2.0595
BnA02g0062110	1.67329	21.5698	-3.6883
BnA02g0062980	47.2725	11.2565	2.0702
BnA02g0062990	98.8913	24.842	1.9931
BnA02g0063160	107.867	36.5318	1.562
BnA02g0063350	10.9125	48.8476	-2.1623
BnA02g0063370	43.129	9.59738	2.1679
BnA02g0063500	0	2859.4	#NAME?
BnA02g0063530	38.3256	91.4849	-1.2552
BnA02g0064020	6.47712	412.035	-5.9913
BnA02g0064180	58.5843	12.2886	2.2532
BnA02g0065150	22.028	3.21648	2.7758
BnA02g0065190	0.683201	14.4079	-4.3984
BnA02g0065320	9.13682	39.7093	-2.1197
BnA02g0065360	32.5376	302.402	-3.2163
BnA02g0065460	98.6904	46.2954	1.092
BnA02g0065500	29.4534	59.9168	-1.0245
BnA02g0065620	22.7723	4.42059	2.365
BnA02g0065800	23.8271	2.58897	3.2022
BnA02g0066020	1.35754	12.4879	-3.2015
BnA02g0066100	8.69016	26.8547	-1.6277
BnA02g0066210	126.907	30.9576	2.0354
BnA02g0067230	14.9814	44.7017	-1.5772
BnA02g0067750	58.4256	127.018	-1.1204
BnA02g0067810	25.1329	3.36015	2.903
BnA02g0068130	114.779	357.582	-1.6394
BnA02g0068220	38.0423	232.097	-2.6091
BnA02g0068230	24.2901	81.8626	-1.7528
BnA02g0068260	53.8399	8.9888	2.5825
BnA02g0068310	27.2724	7.6679	1.8305
BnA02g0068440	43.2542	14.5752	1.5693
BnA02g0068670	3.37218	23.1978	-2.7822
BnA02g0068710	0.337168	10.6298	-4.9785
BnA02g0069960	29.4738	242.416	-3.04
BnA02g0070080	9.17865	38.4554	-2.0668
BnA02g0071470	0	2011.49	#NAME?
BnA02g0071710	3183.46	1537.4	1.0501
BnA02g0072270	79.2275	193.703	-1.2898
BnA02g0072400	104.396	41.1462	1.3432
BnA02g0072620	73.1295	21.7099	1.7521
BnA02g0072730	0	8.40825	#NAME?
BnA02g0072880	45.5664	9.18889	2.31
BnA02g0073020	80.591	239.517	-1.5714
BnA02g0073230	62.717	246.713	-1.9759
BnA02g0073860	89.3473	33.817	1.4017
BnA02g0074380	400.774	168.91	1.2465
BnA02g0074730	12.1583	0.348489	5.1247
BnA02g0074870	421.264	209.679	1.0065
BnA02g0076020	16.0786	51.3517	-1.6753
BnA02g0076130	453.648	199.212	1.1873
BnA02g0076550	732.867	343.699	1.0924
BnA02g0076680	68.8152	183.211	-1.4127
BnA02g0077120	804.185	391.87	1.0372
BnA02g0077670	2.37791	36.3128	-3.9327
BnA02g0077740	2.41705	174.143	-6.1709
BnA02g0077880	94.9513	191.061	-1.0088
BnA02g0077900	92.2819	45.6876	1.0142
BnA02g0077920	118.439	346.025	-1.5467
BnA02g0078110	0.332986	113.066	-8.4075
BnA02g0078320	55.0055	15.7888	1.8007
BnA02g0078500	18.8343	153.312	-3.025
BnA02g0078570	11.8383	33.5158	-1.5014
BnA02g0078830	0	214.716	#NAME?
BnA02g0078850	63.5154	28.7507	1.1435
BnA02g0078950	0	10.2947	#NAME?
BnA02g0078990	82.1641	40.8715	1.0074
BnA02g0079110	8.77774	329.643	-5.2309
BnA02g0079190	8.60819	459.486	-5.7382
BnA02g0079330	246.278	71.2194	1.7899
BnA02g0079660	52.6719	179.875	-1.7719
BnA02g0079700	15.2324	44.3524	-1.5419
BnA02g0079740	151.08	67.2854	1.1669
BnA02g0080090	18.7383	60.2569	-1.6851
BnA02g0080110	173.341	411.502	-1.2473
BnA02g0080650	203.102	564.929	-1.4759
BnA02g0080930	140.004	44.3248	1.6593
BnA02g0081220	14.6401	4353.7	-8.2162
BnA02g0081540	113.536	40.3162	1.4937
BnA02g0082020	0.350216	10.895	-4.9593
BnA02g0082400	3353.01	1356.34	1.3057
BnA02g0082990	13.0012	41.5038	-1.6746
BnA02g0083030	100.577	447.292	-2.1529
BnA02g0083430	271.247	2945.29	-3.4407
BnA02g0083940	211.044	105.418	1.0014
BnA02g0084610	18.9647	4.5915	2.0463
BnA02g0084620	10.0571	82.7463	-3.0405
BnA02g0084660	190.163	56.6967	1.7459
BnA02g0084810	52.1949	15.9092	1.714
BnA02g0085200	41.8492	10.8571	1.9466
BnA02g0085510	250.463	100.358	1.3194
BnA02g0085730	49.5342	0.627509	6.3026
BnA02g0085930	0.350216	40.3935	-6.8497
BnA02g0087040	55.6783	197.38	-1.8258
BnA02g0087130	205.171	547.819	-1.4169
BnA02g0087360	2.71976	158.523	-5.8651
BnA02g0087510	449.96	1020.65	-1.1816
BnA02g0087950	768.301	379.554	1.0174
BnA02g0088280	641.218	302.659	1.0831
BnA02g0088440	296.577	692.698	-1.2238
BnA02g0088670	403.332	918.716	-1.1877
BnA02g0088730	15.7038	0.706441	4.4744
BnA02g0089580	64.1455	26.7004	1.2645
BnA02g0089960	13.2951	34.877	-1.3914
BnA02g0090150	18.7257	2.22628	3.0723
BnA03g0090530	98.8505	32.2312	1.6168
BnA03g0091020	3.41551	645.251	-7.5616
BnA03g0091370	150.483	55.7207	1.4333
BnA03g0091530	248.614	110.107	1.175
BnA03g0091560	6.83988	596.567	-6.4466
BnA03g0091740	93.8345	216.008	-1.2029
BnA03g0092310	0	8.84513	#NAME?
BnA03g0092340	31.5835	67.0684	-1.0865
BnA03g0092400	0	81.3862	#NAME?
BnA03g0092650	77.7735	204.535	-1.395
BnA03g0092880	103.209	208.325	-1.0133
BnA03g0092920	41.1315	4.57373	3.1688
BnA03g0093040	56.7784	6.26011	3.1811
BnA03g0093100	10.4761	39.2514	-1.9056
BnA03g0093600	30.5919	77.6847	-1.3445
BnA03g0093620	16.3306	329.163	-4.3332
BnA03g0093640	19.1835	52.7792	-1.4601
BnA03g0093690	183.66	479.861	-1.3856
BnA03g0093840	0	48.8152	#NAME?
BnA03g0093880	0.337168	26.8081	-6.3131
BnA03g0094500	10.5283	30.7208	-1.5449
BnA03g0095180	15.9245	1.39869	3.5091
BnA03g0095540	48.4459	234.688	-2.2763
BnA03g0095680	0	6.98985	#NAME?
BnA03g0095960	82.2737	288.736	-1.8112
BnA03g0096070	4.41447	29.6805	-2.7492
BnA03g0096230	2.68948	16.3796	-2.6065
BnA03g0096560	43.0967	117.665	-1.449
BnA03g0097400	249.758	529.263	-1.0835
BnA03g0097780	149.359	467.618	-1.6465
BnA03g0098330	76.2605	187.918	-1.3011
BnA03g0098720	0.350216	19.5625	-5.8037
BnA03g0098920	185.953	36.5063	2.3487
BnA03g0098990	127.399	46.0815	1.4671
BnA03g0099230	4.42333	30.5961	-2.7901
BnA03g0099270	2.37791	310.39	-7.0282
BnA03g0099440	143.615	62.9461	1.19
BnA03g0099740	10.4714	0.897066	3.5451
BnA03g0100520	36.0427	73.5822	-1.0296
BnA03g0100760	143.046	309.219	-1.1121
BnA03g0100830	83.6041	174.822	-1.0642
BnA03g0101230	3.45047	203.655	-5.8832
BnA03g0101440	70.9654	28.272	1.3277
BnA03g0101450	26.8286	7.65958	1.8084
BnA03g0101530	0	12.7069	#NAME?
BnA03g0101830	217.997	106.751	1.0301
BnA03g0101930	0	13.3336	#NAME?
BnA03g0103370	26.9744	57.4707	-1.0912
BnA03g0103710	77.5551	5.32634	3.864
BnA03g0103830	3.09557	231.389	-6.224
BnA03g0104080	6.81379	0	Inf
BnA03g0104110	31.2076	69.0286	-1.1453
BnA03g0104120	54.6902	13.1249	2.059
BnA03g0104200	316.712	643.732	-1.0233
BnA03g0104220	0.674337	66.279	-6.6189
BnA03g0104390	0	51.5088	#NAME?
BnA03g0104400	85.0143	41.2903	1.0419
BnA03g0105090	31.1862	80.7374	-1.3723
BnA03g0105100	157.349	980.807	-2.64
BnA03g0105440	0	19.8874	#NAME?
BnA03g0105620	52.8761	134.767	-1.3498
BnA03g0106200	42.0204	108.373	-1.3668
BnA03g0106270	10.8436	22116.2	-10.994
BnA03g0106350	0	8.38495	#NAME?
BnA03g0106530	0.665971	188.079	-8.1417
BnA03g0106680	194.656	59.4794	1.7105
BnA03g0106720	0.665971	53.8749	-6.338
BnA03g0106820	63.6294	155.539	-1.2895
BnA03g0106900	2.37791	51.1623	-4.4273
BnA03g0107020	34.9525	13.0183	1.4249
BnA03g0107200	59.8432	19.5574	1.6135
BnA03g0107400	36.4176	4.63373	2.9744
BnA03g0107460	16.3646	1.87306	3.1271
BnA03g0107590	0	18.1583	#NAME?
BnA03g0108310	1.38363	14.329	-3.3724
BnA03g0108350	729.994	299.794	1.2839
BnA03g0108380	25.8203	161.42	-2.6442
BnA03g0109060	0	27.5659	#NAME?
BnA03g0109280	164.285	53.2236	1.6261
BnA03g0109310	2.69366	451.803	-7.39
BnA03g0109850	41.8301	13.8641	1.5932
BnA03g0110010	111.121	49.7755	1.1586
BnA03g0110040	34.4662	8.68612	1.9884
BnA03g0110400	13.8968	57.1595	-2.0402
BnA03g0110520	50.0931	509.828	-3.3473
BnA03g0110580	0.683201	13.4086	-4.2947
BnA03g0110780	58.7912	28.1464	1.0626
BnA03g0111070	69.3867	162.948	-1.2317
BnA03g0111430	4.05538	21.1701	-2.3841
BnA03g0111510	62.5375	139.12	-1.1535
BnA03g0111600	0	28.5328	#NAME?
BnA03g0111660	81.1239	20.6313	1.9753
BnA03g0111830	65.8746	183.171	-1.4754
BnA03g0111990	21.0598	77.5568	-1.8808
BnA03g0112080	2702.79	1258.15	1.1031
BnA03g0112410	2.38677	61.3327	-4.6835
BnA03g0113020	47.1693	11.6472	2.0179
BnA03g0113530	23.373	94.8745	-2.0212
BnA03g0114060	7.47976	180.282	-4.5911
BnA03g0114160	35.9342	307.915	-3.0991
BnA03g0114270	10.831	49.4842	-2.1918
BnA03g0114630	3.04806	25.284	-3.0523
BnA03g0114780	126.659	62.9063	1.0097
BnA03g0115310	0	95.9133	#NAME?
BnA03g0115500	3.75686	42.8002	-3.51
BnA03g0115510	14.0738	46.3937	-1.7209
BnA03g0116000	42.319	114.531	-1.4364
BnA03g0116210	0.337168	19.799	-5.8758
BnA03g0116240	83.1775	16.4858	2.335
BnA03g0116400	69.373	30.2378	1.198
BnA03g0117280	32.1889	65.6488	-1.0282
BnA03g0117320	124.22	270.857	-1.1246
BnA03g0117440	93.5644	302.813	-1.6944
BnA03g0118420	8.17182	26.181	-1.6798
BnA03g0118600	31.1011	10.8524	1.519
BnA03g0118690	45.326	15.5418	1.5442
BnA03g0118750	18.5608	70.792	-1.9313
BnA03g0119710	184.824	34.5885	2.4178
BnA03g0119920	0	35.8384	#NAME?
BnA03g0120330	0	8.087	#NAME?
BnA03g0120390	77.0719	25.1447	1.616
BnA03g0120680	2.04074	423.34	-7.6966
BnA03g0120780	53.8994	230.353	-2.0955
BnA03g0121860	4.04284	21.2635	-2.3949
BnA03g0121970	20.7487	65.472	-1.6579
BnA03g0122160	112.109	339.272	-1.5975
BnA03g0122210	0	9.72722	#NAME?
BnA03g0122410	67.6532	26.2821	1.3641
BnA03g0122450	10.8175	42.2805	-1.9666
BnA03g0122500	35.299	3.91346	3.1731
BnA03g0122550	389.891	1582.17	-2.0208
BnA03g0122630	0	12.7018	#NAME?
BnA03g0122640	21.7086	62.0222	-1.5145
BnA03g0122940	6.10967	25.2224	-2.0455
BnA03g0123030	57.7644	126.496	-1.1308
BnA03g0123280	10.8603	30.6103	-1.495
BnA03g0123430	4.11176	425.877	-6.6945
BnA03g0123780	47.0581	104.068	-1.145
BnA03g0123980	0	103.051	#NAME?
BnA03g0125160	50.4382	21.1424	1.2544
BnA03g0125240	0	12.27	#NAME?
BnA03g0125290	214.793	80.5519	1.415
BnA03g0125360	9.88426	0.348489	4.8259
BnA03g0125400	133.466	59.1834	1.1732
BnA03g0125540	481.058	1238.32	-1.3641
BnA03g0125830	4.41915	39.1385	-3.1467
BnA03g0126380	55.6719	12.9998	2.0985
BnA03g0126550	94.8223	16.8331	2.4939
BnA03g0126590	72.3179	232.895	-1.6873
BnA03g0126770	23.1538	74.46	-1.6852
BnA03g0126980	12.2314	63.1104	-2.3673
BnA03g0127330	0	12.3257	#NAME?
BnA03g0127470	152.858	60.0237	1.3486
BnA03g0128010	16.0404	45.435	-1.5021
BnA03g0128260	67.0511	142.358	-1.0862
BnA03g0128760	105	229.105	-1.1256
BnA03g0128990	338.007	131.089	1.3665
BnA03g0129380	210.719	94.4831	1.1572
BnA03g0129530	53.6211	146.916	-1.4541
BnA03g0129690	27.7274	1.7661	3.9727
BnA03g0129940	88.0691	40.0676	1.1362
BnA03g0130020	283.726	121.722	1.2209
BnA03g0130200	4.75582	20.5015	-2.108
BnA03g0130210	1.7208	17.935	-3.3816
BnA03g0130420	26.4821	3.32344	2.9943
BnA03g0130520	3.06111	24.9489	-3.0268
BnA03g0130920	0	11.7356	#NAME?
BnA03g0131110	124.066	59.4088	1.0624
BnA03g0131330	20.1741	45.2791	-1.1663
BnA03g0131400	84.353	40.3313	1.0645
BnA03g0131920	25.7905	132.711	-2.3634
BnA03g0131960	47.0465	164.579	-1.8066
BnA03g0132100	5.0888	33.1207	-2.7023
BnA03g0133190	11.199	58.1628	-2.3767
BnA03g0133630	10.5231	0.353221	4.8969
BnA03g0133670	237.408	1188.94	-2.3242
BnA03g0134270	122.673	42.4431	1.5312
BnA03g0134980	5.77669	21.8271	-1.9178
BnA03g0135150	3.09139	31.7213	-3.3591
BnA03g0135230	28.7968	8.44854	1.7691
BnA03g0135510	27.4518	3.62024	2.9227
BnA03g0135940	1064.82	313.737	1.763
BnA03g0136090	1.35754	21.6957	-3.9983
BnA03g0136380	18.7774	348.994	-4.2161
BnA03g0136460	71.2405	265.803	-1.8996
BnA03g0136790	0	7.90584	#NAME?
BnA03g0137200	2.04492	21.5189	-3.3955
BnA03g0137210	0	19.0558	#NAME?
BnA03g0138200	29.2432	76.0169	-1.3782
BnA03g0138560	100.63	19.6786	2.3544
BnA03g0139250	89.89	31.6285	1.5069
BnA03g0139270	0.350216	2029.8	-12.501
BnA03g0139740	117.191	370.103	-1.6591
BnA03g0139850	1.68584	68.4244	-5.343
BnA03g0139910	10.8561	59.2551	-2.4484
BnA03g0140060	26.157	6.05134	2.1119
BnA03g0140210	2.37791	19.6364	-3.0458
BnA03g0140340	0	48.0978	#NAME?
BnA03g0140370	168.144	420.492	-1.3224
BnA03g0140620	12.6244	42.8527	-1.7632
BnA03g0141730	4.80801	25.7055	-2.4186
BnA03g0141740	17.0049	1.75664	3.2751
BnA03g0141960	0	39.9421	#NAME?
BnA03g0142050	126.728	421.945	-1.7353
BnA03g0142400	41.832	17.5091	1.2565
BnA03g0142570	118.125	237.556	-1.008
BnA03g0142650	1.69889	22.8947	-3.7523
BnA03g0143150	250.603	104.643	1.2599
BnA03g0143180	69.8987	179.738	-1.3626
BnA03g0144050	64.9556	159.135	-1.2927
BnA03g0144060	67.3732	173.976	-1.3686
BnA03g0144390	14.6443	47.8294	-1.7076
BnA03g0144700	2.404	28.5837	-3.5717
BnA03g0145000	70.6095	35.1091	1.008
BnA03g0145280	23.2091	174.803	-2.913
BnA03g0145690	359.104	966.228	-1.428
BnA03g0145830	0.332986	61.6101	-7.5316
BnA03g0145930	37.7421	85.3668	-1.1775
BnA03g0146140	13.9005	82.1192	-2.5626
BnA03g0146610	49.1145	142.543	-1.5372
BnA03g0146820	3.40714	18.0885	-2.4084
BnA03g0146980	7.46671	41.3135	-2.4681
BnA03g0147130	31.0991	8.92292	1.8013
BnA03g0147290	255.547	112.508	1.1836
BnA03g0147530	41.2745	8.70978	2.2445
BnA03g0147900	2.04074	22.7936	-3.4815
BnA03g0147920	122.915	246.24	-1.0024
BnA03g0148420	538.116	165.69	1.6994
BnA03g0148800	0	299.159	#NAME?
BnA03g0149260	6.51994	25.7674	-1.9826
BnA03g0149780	1.38782	91.308	-6.0399
BnA03g0149840	0	10.6006	#NAME?
BnA03g0150040	29.2572	60.0339	-1.037
BnA03g0150160	0	80.0429	#NAME?
BnA03g0150180	9.76733	133.484	-3.7726
BnA03g0150210	18.2972	45.2143	-1.3052
BnA03g0150320	6.49385	25.5725	-1.9774
BnA03g0150830	25.8543	6.05134	2.0951
BnA03g0151480	90.3776	204	-1.1745
BnA03g0151690	41.5795	175.217	-2.0752
BnA03g0151730	0	14.7323	#NAME?
BnA03g0151810	3.0397	45.8067	-3.9136
BnA03g0151940	0	49.0043	#NAME?
BnA03g0151970	15.72	83.4997	-2.4092
BnA03g0152600	4.09034	39.3473	-3.266
BnA03g0153090	25.7603	61.3963	-1.253
BnA03g0153250	37.5706	78.7978	-1.0686
BnA03g0153500	247.172	120.026	1.0422
BnA03g0153610	14.5404	50.3729	-1.7926
BnA03g0154700	31.5798	7.32529	2.108
BnA03g0155570	2.01046	33.5569	-4.061
BnA03g0156040	0	1361.2	#NAME?
BnA03g0156380	31.3898	79.6008	-1.3425
BnA03g0156510	185.565	59.6858	1.6365
BnA03g0156520	229.337	1004.88	-2.1315
BnA03g0156690	30.4262	8.84398	1.7825
BnA03g0156990	102.804	269.434	-1.39
BnA03g0157080	31.0667	69.6435	-1.1646
BnA03g0157150	23.2957	3.12808	2.8967
BnA03g0157710	8.24493	27.1326	-1.7184
BnA04g0158910	27.8606	8.94736	1.6387
BnA04g0158980	2.71089	28.2632	-3.3821
BnA04g0159070	0	15.2678	#NAME?
BnA04g0159270	525.999	255.544	1.0415
BnA04g0159280	3.11748	21.4731	-2.7841
BnA04g0159290	0	79.5949	#NAME?
BnA04g0159310	2.38209	132.055	-5.7928
BnA04g0159450	1.34449	11.9168	-3.1479
BnA04g0159850	43.3827	13.2827	1.7076
BnA04g0159990	836.454	372.023	1.1689
BnA04g0160100	1.01151	36.4044	-5.1695
BnA04g0160380	0	13.5017	#NAME?
BnA04g0160390	26.2921	58.409	-1.1516
BnA04g0160660	61.9199	27.8445	1.153
BnA04g0160750	16.209	1.59877	3.3418
BnA04g0160870	6.14413	128.81	-4.3899
BnA04g0161260	1202.43	2974.15	-1.3065
BnA04g0161750	65.5594	28.0355	1.2255
BnA04g0161810	0	68.4997	#NAME?
BnA04g0162540	63.8364	226.157	-1.8249
BnA04g0162680	44.6565	10.7182	2.0588
BnA04g0162870	1.38363	13.0281	-3.2351
BnA04g0162890	795.834	382.3	1.0578
BnA04g0162970	40.9908	14.1533	1.5342
BnA04g0163390	0	27.2257	#NAME?
BnA04g0163950	1.00732	119.55	-6.8909
BnA04g0164400	13.5936	128.083	-3.2361
BnA04g0164470	999.226	432.251	1.2089
BnA04g0164550	283.572	586.243	-1.0478
BnA04g0164690	25.4095	66.7029	-1.3924
BnA04g0165360	276.765	113.555	1.2853
BnA04g0165780	187.068	43.5245	2.1037
BnA04g0166020	1.0376	28578.1	-14.749
BnA04g0166030	949.27	454.837	1.0615
BnA04g0166050	320.264	137.548	1.2193
BnA04g0166350	50.5659	21.5292	1.2319
BnA04g0166800	63.3714	31.4517	1.0107
BnA04g0166900	93.1982	43.0528	1.1142
BnA04g0166910	10.519	35.531	-1.7561
BnA04g0166970	77.9928	31.1261	1.3252
BnA04g0167220	117.192	52.0732	1.1703
BnA04g0167250	12.556	0.701709	4.1614
BnA04g0167360	94.5651	40.0127	1.2408
BnA04g0167660	2.35181	14.9426	-2.6676
BnA04g0167850	44.8143	19.441	1.2049
BnA04g0168150	0	7.49147	#NAME?
BnA04g0168570	3.71871	45.4034	-3.6099
BnA04g0168900	48.6285	20.0638	1.2772
BnA04g0169100	207.805	101.563	1.0328
BnA04g0169120	0	224.55	#NAME?
BnA04g0169130	102.806	283.785	-1.4649
BnA04g0169370	54.5868	109.787	-1.0081
BnA04g0169550	21.0812	89.18	-2.0808
BnA04g0169690	84.2058	39.0296	1.1094
BnA04g0170700	0.683201	37.5816	-5.7816
BnA04g0171110	19.7545	3.71337	2.4114
BnA04g0171260	36.3267	13.1951	1.461
BnA04g0171290	0	6.40456	#NAME?
BnA04g0171840	0	22.5509	#NAME?
BnA04g0171850	0	266.539	#NAME?
BnA04g0172160	16.3771	72.9074	-2.1544
BnA04g0172480	97.6319	195.398	-1.001
BnA04g0172610	86.2276	23.8474	1.8543
BnA04g0172650	38.1352	9.123	2.0635
BnA04g0172950	6.47612	0	Inf
BnA04g0173220	15.9804	46.407	-1.538
BnA04g0173930	6.88321	0	Inf
BnA04g0174380	6.08308	184.604	-4.9235
BnA04g0174440	0	16.4436	#NAME?
BnA04g0175020	2.39096	16.839	-2.8161
BnA04g0175130	2.80173	21.2075	-2.9202
BnA04g0175150	218.51	58.8207	1.8933
BnA04g0175730	48.8724	157.155	-1.6851
BnA04g0176010	0.350216	9.15971	-4.709
BnA04g0176340	167.497	64.0013	1.388
BnA04g0176390	6.10031	26.5429	-2.1214
BnA04g0176530	0	289.223	#NAME?
BnA04g0176540	98.5159	1615.93	-4.0359
BnA04g0176570	58.5509	123.253	-1.0739
BnA04g0176740	0	182.951	#NAME?
BnA04g0176820	144.87	376.619	-1.3783
BnA04g0177040	393.809	182.323	1.111
BnA04g0178350	312.88	697.716	-1.157
BnA04g0178390	95.2843	47.222	1.0128
BnA04g0178410	83.9228	39.4523	1.089
BnA04g0179570	74.3961	273.198	-1.8766
BnA04g0180250	12.5952	40.4488	-1.6832
BnA04g0180410	53.1677	14.593	1.8653
BnA04g0180440	0	22.5328	#NAME?
BnA04g0180930	1075.45	525.875	1.0321
BnA04g0180950	0	191.321	#NAME?
BnA04g0181170	257.788	588.576	-1.191
BnA04g0181700	14.0039	168.806	-3.5915
BnA04g0182190	7.80488	27.1756	-1.7999
BnA04g0182210	0	16.3177	#NAME?
BnA04g0182490	90.711	319.891	-1.8182
BnA04g0182740	84.4783	179.029	-1.0835
BnA04g0182970	24.636	4.96839	2.3099
BnA04g0183060	95.8422	45.2349	1.0832
BnA04g0183200	20.8265	74.2847	-1.8346
BnA04g0183240	13.3817	883.937	-6.0456
BnA04g0183500	24.2575	53.1041	-1.1304
BnA04g0185090	313.521	723.45	-1.2063
BnA04g0185110	0	113.389	#NAME?
BnA04g0185230	35.3977	13.4272	1.3985
BnA04g0185370	460.478	113.279	2.0232
BnA05g0186090	0	108.118	#NAME?
BnA05g0186390	130.709	364.885	-1.4811
BnA05g0186540	51.9621	20.1956	1.3634
BnA05g0186630	16.3097	2.22155	2.8761
BnA05g0187010	7.116	0	Inf
BnA05g0187430	317.101	126.62	1.3244
BnA05g0187560	103.496	40.0715	1.3689
BnA05g0188000	73.0689	33.3193	1.1329
BnA05g0188030	213.166	46.7551	2.1888
BnA05g0188090	6.49853	138.264	-4.4112
BnA05g0188320	0	6.85565	#NAME?
BnA05g0188830	723.161	3635.79	-2.3299
BnA05g0188860	107.241	284.574	-1.4079
BnA05g0188970	44.2778	10.5686	2.0668
BnA05g0189080	73.3957	879.528	-3.583
BnA05g0190030	113.369	405.068	-1.8371
BnA05g0190070	338.972	736.855	-1.1202
BnA05g0190140	6.87902	54.8188	-2.9944
BnA05g0190310	426.446	186.705	1.1916
BnA05g0190520	103.49	41.885	1.305
BnA05g0190950	16.3865	42.4376	-1.3728
BnA05g0191000	1.02455	55.772	-5.7665
BnA05g0191740	112.594	52.9241	1.0891
BnA05g0192080	20.0734	57.1623	-1.5098
BnA05g0192740	94.4753	419.687	-2.1513
BnA05g0192770	0	19.2693	#NAME?
BnA05g0193030	58.0953	132.121	-1.1854
BnA05g0193170	0.670154	56.2456	-6.3911
BnA05g0193310	57.5194	26.2261	1.133
BnA05g0193350	11.5049	39.3678	-1.7748
BnA05g0193530	56.9674	19.4118	1.5532
BnA05g0193540	42.7068	110.949	-1.3774
BnA05g0194160	117.281	235.713	-1.0071
BnA05g0194290	31.3293	74.2965	-1.2458
BnA05g0194510	0	7.15245	#NAME?
BnA05g0194620	9.19219	0.548577	4.0666
BnA05g0194900	13.6239	400.263	-4.8767
BnA05g0195000	80.9491	31.9766	1.34
BnA05g0195090	0	21.1736	#NAME?
BnA05g0195190	54.8699	23.6797	1.2124
BnA05g0195710	0.674337	12.1394	-4.1701
BnA05g0196330	13.9313	81.6282	-2.5507
BnA05g0196340	0	6.72581	#NAME?
BnA05g0196400	0	100.858	#NAME?
BnA05g0196500	0	193.644	#NAME?
BnA05g0196730	1.35336	36.2054	-4.7416
BnA05g0196990	40.201	16.7968	1.259
BnA05g0197000	23.0582	59.1471	-1.359
BnA05g0197110	0	221.032	#NAME?
BnA05g0197130	86.4627	214.833	-1.3131
BnA05g0198160	137.916	413.857	-1.5853
BnA05g0198310	111.501	316.385	-1.5046
BnA05g0199420	126.11	708.508	-2.4901
BnA05g0199640	18.9809	109.971	-2.5345
BnA05g0199790	33.6242	111.628	-1.7311
BnA05g0199970	7.8733	26.5808	-1.7553
BnA05g0200070	138.217	289.145	-1.0649
BnA05g0200310	125.231	56.4697	1.149
BnA05g0201690	14.28	66.3343	-2.2158
BnA05g0202410	6.52363	131.277	-4.3308
BnA05g0202430	40.2406	95.5744	-1.248
BnA05g0202480	130.753	50.9594	1.3594
BnA05g0202940	2058.04	1002.42	1.0378
BnA05g0203410	31.596	72.4503	-1.1972
BnA05g0203560	120.828	256.692	-1.0871
BnA05g0203610	112.864	273.233	-1.2755
BnA05g0204470	1295.91	643.063	1.0109
BnA05g0205010	83.4318	215.062	-1.3661
BnA05g0205210	0.687384	47.123	-6.0992
BnA05g0205420	47.7298	112.457	-1.2364
BnA05g0205500	105.793	47.8645	1.1442
BnA05g0206020	167.861	383.723	-1.1928
BnA05g0206290	0.337168	10.3141	-4.935
BnA05g0208340	129.836	462.342	-1.8323
BnA05g0208350	1.0376	18.9114	-4.1879
BnA05g0210000	228.164	683.953	-1.5838
BnA05g0210060	199.654	86.9723	1.1989
BnA05g0210100	0.337168	31.9119	-6.5645
BnA05g0210180	43.1019	87.2916	-1.0181
BnA05g0210200	16.2612	0.627509	4.6957
BnA05g0210310	19.3688	72.6867	-1.908
BnA05g0210360	0.332986	9.07247	-4.768
BnA05g0210380	1.70357	16.3038	-3.2586
BnA05g0210580	4.73859	69.087	-3.8659
BnA05g0210770	0	27.2071	#NAME?
BnA05g0210850	6.44266	35.396	-2.4579
BnA05g0210860	1.01619	37.8161	-5.2178
BnA05g0211170	15.7284	0	Inf
BnA05g0211180	15.0383	0.706441	4.4119
BnA05g0211500	40.2596	84.9533	-1.0773
BnA05g0211720	68.1128	205.515	-1.5932
BnA05g0212690	0	9.59265	#NAME?
BnA05g0213110	13.9391	45.3813	-1.703
BnA05g0213390	0	11.8051	#NAME?
BnA05g0213880	163.417	415.847	-1.3475
BnA05g0214100	10.1212	1061.86	-6.7131
BnA05g0214280	52.8181	144.583	-1.4528
BnA05g0214320	118.27	338.144	-1.5156
BnA05g0214470	124.585	897.372	-2.8486
BnA05g0214530	25.0515	68.3822	-1.4487
BnA05g0214560	8.18905	39.9184	-2.2853
BnA05g0215000	336.588	753.392	-1.1624
BnA05g0215340	1372.1	594.498	1.2066
BnA05g0215650	0	8.4213	#NAME?
BnA05g0216050	2.37373	58.1324	-4.6141
BnA05g0216300	0.670154	28.4255	-5.4065
BnA05g0216400	118.393	35.8112	1.7251
BnA05g0216420	55.0697	15.3744	1.8407
BnA05g0216810	35.6003	12.158	1.55
BnA05g0216920	0.337168	20.7237	-5.9417
BnA05g0217150	56.1735	281.296	-2.3241
BnA05g0217470	189.341	83.9363	1.1736
BnA05g0217480	94.3462	29.6015	1.6723
BnA05g0217510	56.7147	18.4378	1.6211
BnA05g0217720	83.755	264.351	-1.6582
BnA05g0217760	6.45521	31.6577	-2.294
BnA05g0217850	1467.78	556.45	1.3993
BnA05g0217940	115.527	56.7571	1.0254
BnA05g0218140	110.519	392.701	-1.8291
BnA05g0218300	91.6657	44.5482	1.041
BnA05g0218840	40.7845	259.889	-2.6718
BnA05g0218910	126.368	37.1949	1.7645
BnA05g0219430	1.68166	13.5436	-3.0097
BnA05g0219540	30.9217	6.90145	2.1636
BnA05g0219920	2061.67	730.584	1.4967
BnA05g0220040	22026.6	9949.07	1.1466
BnA05g0220320	1.68584	75.9759	-5.494
BnA05g0220520	644.611	274.228	1.2331
BnA05g0220610	0.674337	9.91863	-3.8786
BnA05g0220890	131.191	64.4546	1.0253
BnA05g0220940	6.83102	75.6687	-3.4695
BnA05g0221060	124.185	55.8059	1.154
BnA05g0221150	64.8538	22.1508	1.5498
BnA05g0221370	1.37477	129.699	-6.5598
BnA05g0221500	4.09403	19.7307	-2.2688
BnA05g0221620	275.833	712.459	-1.369
BnA05g0221850	27.3125	6.62716	2.0431
BnA05g0222070	0	518.079	#NAME?
BnA05g0222130	338.962	745.348	-1.1368
BnA05g0222160	3.80487	25.1814	-2.7264
BnA05g0222240	103.799	225.03	-1.1163
BnA06g0223410	31.2557	63.994	-1.0338
BnA06g0223630	1.69052	57.8411	-5.0966
BnA06g0223900	20.3683	72.0462	-1.8226
BnA06g0223910	0	12.6094	#NAME?
BnA06g0223920	0.687384	10.8338	-3.9783
BnA06g0224240	7.81693	61.9393	-2.9862
BnA06g0224520	18.4053	68.5969	-1.898
BnA06g0224690	8.8117	63.2264	-2.843
BnA06g0224790	197.215	92.5698	1.0912
BnA06g0225650	71.6592	210.379	-1.5538
BnA06g0227190	36.881	286.428	-2.9572
BnA06g0227290	1.66911	25.8049	-3.9505
BnA06g0227450	3.06111	20.4912	-2.7429
BnA06g0227850	354.041	725.786	-1.0356
BnA06g0228000	193.723	443.717	-1.1956
BnA06g0228340	1998.86	5408.53	-1.4361
BnA06g0228540	5.75477	22.077	-1.9397
BnA06g0228900	73.6576	36.22	1.024
BnA06g0228980	10.9344	31.3692	-1.5205
BnA06g0229240	0	9.6708	#NAME?
BnA06g0229530	76.7574	209.561	-1.449
BnA06g0229960	205.648	434.738	-1.08
BnA06g0230140	141.732	300.272	-1.0831
BnA06g0230180	0.332986	13.0554	-5.293
BnA06g0230240	28.8413	306.847	-3.4113
BnA06g0230840	0	6.78503	#NAME?
BnA06g0231010	28.6905	80.2252	-1.4835
BnA06g0231280	160.275	29.7681	2.4287
BnA06g0232180	10.8999	33.1239	-1.6036
BnA06g0232640	11.6208	0.622777	4.2218
BnA06g0233000	41.6117	216.806	-2.3813
BnA06g0233030	23.4978	204.765	-3.1234
BnA06g0233240	371.325	140.129	1.4059
BnA06g0233680	71.2944	190.973	-1.4215
BnA06g0233780	0	6.70136	#NAME?
BnA06g0233980	15.3051	88.8686	-2.5377
BnA06g0234230	24.4889	53.5934	-1.1299
BnA06g0234330	45.6521	94.2641	-1.046
BnA06g0234490	30.9274	92.6187	-1.5824
BnA06g0234500	36.4535	174.853	-2.262
BnA06g0234510	81.464	40.1454	1.0209
BnA06g0235120	0	19.7851	#NAME?
BnA06g0235230	3.77409	51.0751	-3.7584
BnA06g0235360	61.1951	185.672	-1.6013
BnA06g0235710	83.6041	179.881	-1.1054
BnA06g0235770	33.0323	76.2288	-1.2065
BnA06g0236640	0	53.2958	#NAME?
BnA06g0236790	59.1204	22.416	1.3991
BnA06g0237200	51.4893	118.623	-1.204
BnA06g0237270	99.1595	46.6588	1.0876
BnA06g0237300	28.0912	58.1577	-1.0499
BnA06g0237640	59.793	12.126	2.3019
BnA06g0237650	482.194	210.246	1.1975
BnA06g0237780	15.6344	70.17	-2.1661
BnA06g0238050	113.765	232.946	-1.0339
BnA06g0238490	323.791	160.284	1.0144
BnA06g0238620	1.35754	289.912	-7.7385
BnA06g0238670	31.6654	5.6559	2.4851
BnA06g0239000	100.63	50.0976	1.0062
BnA06g0239110	133.671	43.3776	1.6237
BnA06g0239310	13.8838	0.353221	5.2967
BnA06g0239620	52.8995	106.587	-1.0107
BnA06g0239840	148.918	60.1164	1.3087
BnA06g0239850	178.39	83.0715	1.1026
BnA06g0239880	174.06	868.738	-2.3193
BnA06g0240130	52.7319	186.245	-1.8205
BnA06g0240420	299.644	119.591	1.3251
BnA06g0240610	0.665971	17.317	-4.7006
BnA06g0240980	117.697	48.4936	1.2792
BnA06g0240990	72.1068	26.7845	1.4287
BnA06g0241180	807.318	1827.51	-1.1787
BnA06g0241210	89.5085	304.945	-1.7685
BnA06g0241780	86.6649	37.5193	1.2078
BnA06g0242060	22.1528	53.069	-1.2604
BnA06g0242140	376.523	130.383	1.53
BnA06g0242160	417.601	153.012	1.4485
BnA06g0242530	10.2596	45.4097	-2.146
BnA06g0243050	13.4954	41.0317	-1.6043
BnA06g0243960	1.38363	292.646	-7.7246
BnA06g0243970	18.1324	175.103	-3.2716
BnA06g0244360	0	548.887	#NAME?
BnA06g0244660	2.71976	463.33	-7.4124
BnA06g0244720	91.5207	39.3047	1.2194
BnA06g0245380	68.4692	15.0504	2.1857
BnA06g0246020	5.45157	26.4368	-2.2778
BnA06g0246110	14.9334	44.5715	-1.5776
BnA06g0248100	28.3309	153.397	-2.4368
BnA06g0248510	19.7372	178.799	-3.1793
BnA06g0249110	12.2398	234.034	-4.2571
BnA06g0249500	13.8963	1.17135	3.5685
BnA06g0249640	66.0661	12.4906	2.4031
BnA06g0249650	17.4782	92.8967	-2.4101
BnA06g0249730	25.146	5.78179	2.1207
BnA06g0249930	71.4682	481.452	-2.752
BnA06g0250150	84.9208	224.08	-1.3998
BnA06g0250470	2.6853	198.102	-6.205
BnA06g0250620	30.2786	4.46203	2.7625
BnA06g0250730	0	19.6905	#NAME?
BnA06g0250740	0.683201	19.6056	-4.8428
BnA06g0250960	1.34867	44.129	-5.0321
BnA06g0251870	0.700432	84.8059	-6.9198
BnA06g0252640	43.7548	145.471	-1.7332
BnA06g0252760	2168.56	948.521	1.193
BnA06g0253240	53.1756	17.2901	1.6208
BnA06g0253780	6.46775	237.513	-5.1986
BnA06g0254210	339.861	126.392	1.427
BnA06g0254260	346.655	802.963	-1.2118
BnA06g0254390	1.34031	44.4002	-5.0499
BnA06g0254570	0	7.30636	#NAME?
BnA06g0254800	1.35754	624.602	-8.8458
BnA06g0255060	56.9894	151.679	-1.4123
BnA06g0255210	3.77459	122.587	-5.0213
BnA06g0255380	24.4367	75.8621	-1.6343
BnA06g0255520	25.8115	90.1923	-1.805
BnA06g0256220	33.6806	287.778	-3.095
BnA06g0256500	54.9679	24.2571	1.1802
BnA06g0256980	92.3803	41.3262	1.1605
BnA06g0257070	23.5239	91.681	-1.9625
BnA06g0257480	24.1465	81.3942	-1.7531
BnA06g0257960	27.5067	66.3932	-1.2713
BnA06g0258260	28.8512	70.1006	-1.2808
BnA06g0258790	39.9076	87.1499	-1.1268
BnA06g0258830	50.8108	14.9332	1.7666
BnA06g0259520	34.036	400.83	-3.5579
BnA06g0259710	91.7885	45.0545	1.0266
BnA06g0260490	8.13637	79.2499	-3.284
BnA06g0260600	35.7693	123.071	-1.7827
BnA06g0260780	62.6016	27.326	1.1959
BnA06g0260950	742.64	229.273	1.6956
BnA06g0260970	20.481	5.08481	2.01
BnA06g0261020	40.6206	305.169	-2.9093
BnA06g0261200	6.75323	32.9073	-2.2848
BnA06g0261210	29.5093	10.3686	1.509
BnA06g0261640	57.3736	23.1224	1.3111
BnA06g0261660	41.1869	17.3162	1.2501
BnA06g0262240	0.350216	526.405	-10.554
BnA06g0262360	33.7859	11.4704	1.5585
BnA06g0262720	17.6667	3.97346	2.1526
BnA06g0262780	234.892	11.2704	4.3814
BnA06g0263100	37.7335	5.40132	2.8045
BnA06g0263140	58.6068	122.252	-1.0607
BnA06g0263310	0	423.145	#NAME?
BnA06g0263610	0.350216	24.7598	-6.1436
BnA06g0263660	21.9554	57.9185	-1.3994
BnA06g0263850	5.70258	235.085	-5.3654
BnA06g0264110	111.864	49.5624	1.1744
BnA06g0264280	10.2596	51.9524	-2.3402
BnA06g0264690	301.79	136.336	1.1464
BnA06g0264700	114.799	41.9123	1.4537
BnA06g0264950	13.2653	35.308	-1.4123
BnA06g0264960	83.2554	812.326	-3.2864
BnA06g0265250	41.2637	89.8095	-1.122
BnA06g0265280	16.9929	388.716	-4.5157
BnA06g0265310	71.5767	18.3821	1.9612
BnA06g0265480	14.9041	233.97	-3.9725
BnA06g0265550	160.793	441.256	-1.4564
BnA06g0265590	8.20579	25.8969	-1.6581
BnA06g0266310	1.03342	18.6331	-4.1724
BnA06g0266330	1.70775	26.0693	-3.9322
BnA06g0267930	12.9104	48.3002	-1.9035
BnA06g0268060	11.2883	45.2819	-2.0041
BnA06g0268500	51.5442	117.777	-1.1922
BnA06g0268600	1.34867	65.524	-5.6024
BnA07g0269220	244.837	120.709	1.0203
BnA07g0269320	0	7.98004	#NAME?
BnA07g0270130	16.8708	3.07166	2.4574
BnA07g0270270	0	102.564	#NAME?
BnA07g0271130	44.901	92.7569	-1.0467
BnA07g0271270	28.9676	308.195	-3.4113
BnA07g0271420	36.1879	75.5867	-1.0626
BnA07g0271560	45.5706	106.715	-1.2276
BnA07g0271700	34.2468	11.725	1.5464
BnA07g0271780	0	17.257	#NAME?
BnA07g0272180	94.8767	371.052	-1.9675
BnA07g0272380	7.51422	141.027	-4.2302
BnA07g0272620	0	1650.61	#NAME?
BnA07g0273170	177.051	70.7869	1.3226
BnA07g0273660	26.361	6.68832	1.9787
BnA07g0273950	117.107	48.8666	1.2609
BnA07g0274090	711.866	338.621	1.0719
BnA07g0274680	0.674337	94.2076	-7.1262
BnA07g0274720	51.6104	106.05	-1.039
BnA07g0274730	26.2395	109.119	-2.0561
BnA07g0274840	62.0907	137.238	-1.1442
BnA07g0275110	18.6354	1.76137	3.4033
BnA07g0275140	12.2225	39.7598	-1.7018
BnA07g0275240	5.44738	193.555	-5.151
BnA07g0275270	0.700432	30.7038	-5.454
BnA07g0275380	4131.64	1911.43	1.1121
BnA07g0275650	45.5529	6826.28	-7.2274
BnA07g0276430	36.3627	11.262	1.691
BnA07g0276520	171.982	672.753	-1.9678
BnA07g0276910	125.39	28.9603	2.1143
BnA07g0276990	52.1549	9.40754	2.4709
BnA07g0277070	35.6785	99.8055	-1.4841
BnA07g0277300	565.892	211.017	1.4232
BnA07g0277390	48.7049	9.45845	2.3644
BnA07g0277410	80.0314	19.6411	2.0267
BnA07g0277820	23.135	287.31	-3.6345
BnA07g0278180	16.8228	104.893	-2.6404
BnA07g0278210	75.4291	241.742	-1.6803
BnA07g0278250	109.094	40.4748	1.4305
BnA07g0278410	3.05225	594.533	-7.6057
BnA07g0278920	7.45366	123.965	-4.0558
BnA07g0279010	10.4542	0	Inf
BnA07g0279240	6.39097	100.464	-3.9745
BnA07g0279300	0	121.959	#NAME?
BnA07g0279810	44.3096	16.2904	1.4436
BnA07g0279900	22.172	5.10811	2.1179
BnA07g0280170	85.9356	198.53	-1.208
BnA07g0280730	29.8898	106.32	-1.8307
BnA07g0280950	981.885	458.263	1.0994
BnA07g0281090	41.7025	85.1833	-1.0304
BnA07g0281130	74.8372	523.045	-2.8051
BnA07g0281770	31.0297	0	Inf
BnA07g0281790	67.4967	17.9496	1.9109
BnA07g0282080	264.298	1704.51	-2.6891
BnA07g0282920	13.5587	1.59877	3.0842
BnA07g0282970	28.7656	74.2208	-1.3675
BnA07g0283100	61.6273	125.053	-1.0209
BnA07g0283220	24.6835	60.1535	-1.2851
BnA07g0283560	1.02455	13.915	-3.7636
BnA07g0284020	15.8072	1.09715	3.8487
BnA07g0284150	164.798	60.7577	1.4396
BnA07g0284340	25.146	86.1964	-1.7773
BnA07g0284480	0	98.0796	#NAME?
BnA07g0285090	0.332986	14.7848	-5.4725
BnA07g0285170	27.2687	239.857	-3.1369
BnA07g0285520	0	20.7335	#NAME?
BnA07g0285580	0	13.381	#NAME?
BnA07g0285820	12.9104	503.014	-5.284
BnA07g0285840	0	23.7282	#NAME?
BnA07g0286270	23.8406	53.7753	-1.1735
BnA07g0286290	1.0376	245.994	-7.8892
BnA07g0286380	1.02455	311.337	-8.2473
BnA07g0286620	9.13214	125.269	-3.7779
BnA07g0287070	11.83	48.1775	-2.0259
BnA07g0287280	123.452	508.68	-2.0428
BnA07g0287660	142.514	7.2227	4.3024
BnA07g0288740	203.922	98.7632	1.046
BnA07g0289220	43.6399	7.52975	2.535
BnA07g0289440	59.48	24.5914	1.2743
BnA07g0289810	2.75004	384.453	-7.1272
BnA07g0290090	104.375	33.4073	1.6435
BnA07g0290190	10.4855	43.3307	-2.047
BnA07g0290240	0	20.3854	#NAME?
BnA07g0290600	1.73803	34.495	-4.3109
BnA07g0290770	24.4074	57.7772	-1.2432
BnA07g0290800	49.6151	19.7342	1.3301
BnA07g0290830	95.3172	44.4329	1.1011
BnA07g0290840	0.687384	51.0545	-6.2148
BnA07g0291210	0	8.56533	#NAME?
BnA07g0291250	11.912	79.424	-2.7372
BnA07g0292070	22.0849	349.457	-3.984
BnA07g0292140	1365.02	2758.38	-1.0149
BnA07g0292370	0	142.11	#NAME?
BnA07g0292480	92.5825	340.08	-1.8771
BnA07g0292560	5.85447	59.3696	-3.3421
BnA07g0293230	0.674337	12.1161	-4.1673
BnA07g0293290	1.35754	180.307	-7.0533
BnA07g0293390	14.3536	44.3548	-1.6277
BnA07g0293800	54.3003	24.3971	1.1542
BnA07g0293850	1.03342	469.306	-8.827
BnA07g0293970	0.332986	137.239	-8.687
BnA07g0293990	10.6494	0.353221	4.9141
BnA07g0294110	157.357	469.734	-1.5778
BnA07g0294140	0	296.642	#NAME?
BnA07g0294820	5.09299	34.3083	-2.752
BnA07g0294850	62.0014	11.9732	2.3725
BnA07g0294890	8.85453	42.1415	-2.2508
BnA07g0294900	14.9809	79.9043	-2.4151
BnA07g0295030	14.6009	39.6903	-1.4427
BnA07g0295690	363.867	154.316	1.2375
BnA07g0295710	22.5911	58.6486	-1.3763
BnA07g0295720	0	7.81745	#NAME?
BnA07g0295760	76.3852	30.9292	1.3043
BnA07g0295950	12.2267	72.4529	-2.567
BnA07g0296040	25.0776	102.111	-2.0257
BnA07g0296120	0	184.789	#NAME?
BnA07g0296530	11.3713	646.713	-5.8297
BnA07g0297170	7.5445	628.574	-6.3805
BnA07g0297250	0	34.3095	#NAME?
BnA07g0297260	214.319	538.18	-1.3283
BnA07g0297450	60.193	26.3022	1.1944
BnA07g0297640	701.581	340.356	1.0436
BnA07g0298460	61.3666	22.0169	1.4788
BnA07g0298500	25.2587	153.744	-2.6057
BnA07g0298610	7.55336	129.245	-4.0968
BnA07g0298760	42.4514	6.19221	2.7773
BnA07g0298900	14.2241	71.6807	-2.3332
BnA07g0298990	1.99791	73.712	-5.2053
BnA07g0299140	29.8193	8.23067	1.8572
BnA07g0299300	84.4062	39.1717	1.1075
BnA07g0299510	378.652	168.825	1.1653
BnA07g0299730	238.418	89.1008	1.42
BnA07g0300150	1.37477	138.358	-6.6531
BnA07g0300220	6.81847	95.3465	-3.8057
BnA07g0300510	550.113	1521.43	-1.4676
BnA07g0300900	40.4375	84.0147	-1.0549
BnA07g0301100	36.1456	83.7397	-1.2121
BnA07g0301390	38.5021	251.837	-2.7095
BnA07g0301420	13.9303	316.482	-4.5058
BnA07g0301820	83.8961	199.889	-1.2525
BnA07g0302230	334.844	2757.81	-3.042
BnA07g0303030	125.905	299.041	-1.248
BnA07g0303070	63.4138	233.776	-1.8823
BnA07g0303090	56.7681	188.399	-1.7306
BnA07g0303100	6.75841	34.6635	-2.3587
BnA07g0303210	0.665971	13.2835	-4.318
BnA08g0303500	49.5576	104.951	-1.0825
BnA08g0304160	3.39828	154.834	-5.5098
BnA08g0304420	16.0707	2.93273	2.4541
BnA08g0304450	33.6591	2.51004	3.7452
BnA08g0304630	67.2295	30.8823	1.1223
BnA08g0304710	41.96	144.851	-1.7875
BnA08g0304840	34.9859	11.4894	1.6065
BnA08g0304850	2.404	116.472	-5.5984
BnA08g0305240	75.4626	29.113	1.3741
BnA08g0305530	60.9466	23.978	1.3458
BnA08g0305700	152.725	325.21	-1.0904
BnA08g0306580	0	6.37259	#NAME?
BnA08g0308350	0.332986	9.38819	-4.8173
BnA08g0308500	423.163	149.094	1.505
BnA08g0308590	29.9885	1051.62	-5.1321
BnA08g0308960	49.4606	114.68	-1.2133
BnA08g0309250	11.5785	33.7045	-1.5415
BnA08g0310040	0	10.29	#NAME?
BnA08g0310060	44.9359	330.697	-2.8796
BnA08g0310420	11.9297	198.027	-4.0531
BnA08g0310570	14.3238	46.5547	-1.7005
BnA08g0310610	115.418	42.5693	1.439
BnA08g0310620	181.325	446.879	-1.3013
BnA08g0310670	235.469	83.3671	1.498
BnA08g0310680	65.8783	23.3581	1.4959
BnA08g0310990	20.5764	58.5381	-1.5084
BnA08g0311270	3.42437	54.1179	-3.9822
BnA08g0312480	34.7401	11.4716	1.5985
BnA08g0312950	1007.62	315.922	1.6733
BnA08g0313130	10.8785	106.031	-3.2849
BnA08g0314100	114.504	45.167	1.3421
BnA08g0314190	335.107	779.065	-1.2171
BnA08g0314320	79.403	187.185	-1.2372
BnA08g0314740	49.9772	16.8521	1.5683
BnA08g0314910	38.4416	86.3124	-1.1669
BnA08g0314930	2.67225	283.599	-6.7297
BnA08g0314970	0.350216	1559.42	-12.12
BnA08g0315580	105.482	29.1062	1.8576
BnA08g0315590	0	56.1417	#NAME?
BnA08g0315810	0	9.85784	#NAME?
BnA08g0315950	0	14.6956	#NAME?
BnA08g0316440	112.352	52.947	1.0854
BnA08g0316730	6.81847	73.3135	-3.4266
BnA08g0316770	0	1225.12	#NAME?
BnA08g0317220	14.9381	2.66317	2.4878
BnA08g0317420	0	5042.53	#NAME?
BnA08g0317430	20.3673	46.3794	-1.1872
BnA08g0318640	15.0122	62.1438	-2.0495
BnA08g0318710	37.1217	12.5865	1.5604
BnA08g0319070	58.3323	26.0295	1.1641
BnA08g0319470	0	7.65012	#NAME?
BnA08g0319710	6.40401	22.5924	-1.8188
BnA08g0320510	35.3805	12.1263	1.5448
BnA08g0320530	25.147	112.458	-2.1609
BnA08g0320580	9.50277	105.387	-3.4712
BnA08g0321140	11.211	35.4011	-1.6589
BnA08g0321190	36.0528	89.6477	-1.3142
BnA08g0321230	1043.56	336.9	1.6311
BnA08g0321920	4.78141	157.621	-5.0429
BnA08g0322080	0.670154	18.7969	-4.8099
BnA08g0322440	24.4763	189.338	-2.9515
BnA08g0322510	0.665971	10.131	-3.9272
BnA08g0322630	0	69.0806	#NAME?
BnA08g0322760	274.776	104.427	1.3958
BnA08g0323060	20.0483	63.1995	-1.6564
BnA08g0323880	38.1541	105.367	-1.4655
BnA08g0324080	17.8609	46.9426	-1.3941
BnA08g0324290	63.338	14.775	2.0999
BnA08g0324790	56.3792	149.572	-1.4076
BnA08g0324940	66.6095	142.697	-1.0992
BnA08g0325030	17.411	45.1619	-1.3751
BnA08g0325050	79.8336	36.1313	1.1437
BnA08g0325180	23.0629	155.06	-2.7492
BnA08g0325190	0	165.967	#NAME?
BnA08g0325470	6.07471	97.2062	-4.0002
BnA08g0325560	61.3529	136.206	-1.1506
BnA08g0326580	29.9582	242.508	-3.017
BnA08g0327580	85.1265	191.063	-1.1664
BnA08g0327630	0.683201	956.401	-10.451
BnA08g0327660	26.0933	8.11503	1.685
BnA08g0328510	10.5926	75.1868	-2.8274
BnA08g0328830	14.3411	43.6275	-1.6051
BnA08g0329220	5.39569	21.0042	-1.9608
BnA08g0329810	10.5451	0.274289	5.2647
BnA08g0329850	98.5541	48.6326	1.019
BnA08g0330050	16.3483	178.174	-3.4461
BnA08g0330720	0	280.364	#NAME?
BnA08g0330730	20.3422	66.5229	-1.7094
BnA08g0330880	160.619	79.4473	1.0156
BnA08g0330910	130.696	62.617	1.0616
BnA08g0330980	81.9166	171.025	-1.062
BnA08g0331060	57.0671	25.2643	1.1756
BnA08g0331470	23.0828	96.0037	-2.0563
BnA08g0331570	6.79706	117.23	-4.1083
BnA08g0331620	148.739	63.7848	1.2215
BnA08g0332180	1179.25	551.589	1.0962
BnA08g0332440	41.1776	15.6207	1.3984
BnA08g0332480	0	25.4552	#NAME?
BnA08g0332580	1.00732	20.2876	-4.332
BnA08g0332900	0	15.3788	#NAME?
BnA08g0333140	151.779	64.1893	1.2416
BnA08g0333310	0	59.0827	#NAME?
BnA08g0333570	4.73859	19.7484	-2.0592
BnA08g0333740	161.137	330.08	-1.0345
BnA08g0334780	221.563	454.151	-1.0355
BnA09g0335640	21.994	3.35068	2.7146
BnA09g0336830	0.674337	9.33729	-3.7915
BnA09g0336960	1.02037	12.5629	-3.622
BnA09g0337120	0	58.7552	#NAME?
BnA09g0337300	58.2999	10.3875	2.4886
BnA09g0337550	37.152	172.838	-2.2179
BnA09g0337630	151.136	72.0313	1.0692
BnA09g0337690	3.0397	21.408	-2.8162
BnA09g0338000	14.2549	1.41288	3.3347
BnA09g0338010	10.1912	54.1495	-2.4096
BnA09g0338210	668.414	142.923	2.2255
BnA09g0338270	8.16296	0	Inf
BnA09g0338360	1.05065	817.991	-9.6047
BnA09g0338910	0.332986	55.4045	-7.3784
BnA09g0338940	243.456	52.6245	2.2099
BnA09g0339580	54.5666	12.2831	2.1513
BnA09g0339640	81.4516	828.755	-3.3469
BnA09g0339760	5.11908	102.297	-4.3207
BnA09g0339780	136.049	41.8723	1.7001
BnA09g0339850	8.20678	93.2285	-3.5059
BnA09g0340300	4.76418	21.9747	-2.2055
BnA09g0340530	2.01933	20.3992	-3.3366
BnA09g0340620	52.7847	123.12	-1.2219
BnA09g0340680	217.833	106.229	1.036
BnA09g0340960	14.9814	47.4573	-1.6635
BnA09g0341620	40.7286	11.7644	1.7916
BnA09g0341630	33.9707	85.1044	-1.3249
BnA09g0342030	0.350216	61.1118	-7.4471
BnA09g0342690	113.994	29.9355	1.929
BnA09g0342750	0	35.2661	#NAME?
BnA09g0343800	0.350216	36.7275	-6.7125
BnA09g0343860	11.8332	44.781	-1.9201
BnA09g0344110	133.037	371.061	-1.4798
BnA09g0344170	0.674337	32.723	-5.6007
BnA09g0344660	1.0376	19.2926	-4.2167
BnA09g0344980	1.7208	52.1339	-4.9211
BnA09g0344990	6.78351	163.318	-4.5895
BnA09g0345060	408.906	174.137	1.2315
BnA09g0345300	39.6681	639.058	-4.0099
BnA09g0345550	34.2771	78.3021	-1.1918
BnA09g0345990	20.873	59.9597	-1.5224
BnA09g0346220	1.05065	4291.37	-11.996
BnA09g0346230	0	17.7041	#NAME?
BnA09g0346450	5.16191	24.3538	-2.2382
BnA09g0346480	16.6495	61.6374	-1.8883
BnA09g0346600	0.332986	9.25836	-4.7972
BnA09g0346860	95.4489	43.4096	1.1367
BnA09g0347000	94.4726	47.0681	1.0051
BnA09g0347020	134.857	59.2754	1.1859
BnA09g0347460	365.408	98.4119	1.8926
BnA09g0347500	56.8776	21.9455	1.3739
BnA09g0347830	0.332986	13.9383	-5.3874
BnA09g0348360	82.0743	208.856	-1.3475
BnA09g0348520	11.3415	41.2706	-1.8635
BnA09g0349690	10.2428	38.5493	-1.9121
BnA09g0350630	32.4045	2.03093	3.996
BnA09g0350650	180.661	71.0355	1.3467
BnA09g0350770	110.756	414.9	-1.9054
BnA09g0351050	3.10444	25.6372	-3.0458
BnA09g0351430	163.255	337.046	-1.0458
BnA09g0351810	0	11.6989	#NAME?
BnA09g0351960	286.925	754.809	-1.3954
BnA09g0352730	61.9054	129.3	-1.0626
BnA09g0354120	0.350216	958.658	-11.419
BnA09g0354210	1.70357	17.8797	-3.3917
BnA09g0354500	842.317	333.707	1.3358
BnA09g0354630	0.700432	9131.44	-13.67
BnA09g0355130	24.8903	130.205	-2.3871
BnA09g0355250	3.7224	17.2897	-2.2156
BnA09g0355560	52.8316	551.435	-3.3837
BnA09g0355810	22.7457	71.5603	-1.6536
BnA09g0357020	97.9932	262.446	-1.4213
BnA09g0357190	7.52308	0	Inf
BnA09g0357450	68.7649	11.4057	2.5919
BnA09g0357640	1.66911	18.6829	-3.4846
BnA09g0357780	693.916	1402.31	-1.015
BnA09g0358730	94.3827	33.47	1.4957
BnA09g0359040	102.093	44.4685	1.199
BnA09g0360040	0	165.811	#NAME?
BnA09g0360050	0	138.934	#NAME?
BnA09g0360420	0	9.0488	#NAME?
BnA09g0360590	0	18.512	#NAME?
BnA09g0360910	265.179	131.653	1.0102
BnA09g0361330	0	17.09	#NAME?
BnA09g0361340	1061.63	449.261	1.2407
BnA09g0361630	1.72498	106.33	-5.9458
BnA09g0362170	38.7187	4.93641	2.9715
BnA09g0363680	0	6.50243	#NAME?
BnA09g0364220	39.1326	15.7513	1.3129
BnA09g0364820	85.2366	203.37	-1.2546
BnA09g0365030	33.4864	11.5119	1.5404
BnA09g0365140	2.74535	20.7706	-2.9195
BnA09g0365170	24.3562	63.3854	-1.3799
BnA09g0365320	0.337168	17.8292	-5.7246
BnA09g0365430	250.747	122.143	1.0377
BnA09g0365580	3667.65	1799.62	1.0272
BnA09g0365850	0.350216	25.0409	-6.1599
BnA09g0366280	0	31.1028	#NAME?
BnA09g0366300	303.625	137.294	1.145
BnA09g0366440	0	76.149	#NAME?
BnA09g0366480	36.5741	112.146	-1.6165
BnA09g0366990	20.0838	48.4009	-1.269
BnA09g0367030	189.246	71.6223	1.4018
BnA09g0367040	4.69576	90.8451	-4.274
BnA09g0367290	49.2763	145.297	-1.56
BnA09g0367770	7.08253	49.9866	-2.8192
BnA09g0367790	98.4627	348.557	-1.8237
BnA09g0367850	1.35336	43.4696	-5.0054
BnA09g0368840	4.79496	24.6659	-2.3629
BnA09g0368920	27.7498	4.83855	2.5198
BnA09g0368990	18.695	47.8724	-1.3565
BnA09g0369310	0	11.266	#NAME?
BnA09g0369340	150.249	370.849	-1.3035
BnA09g0370070	165.555	79.9762	1.0497
BnA09g0370490	83.4208	34.388	1.2785
BnA09g0370510	140.998	67.5731	1.0612
BnA09g0370650	515.701	224.976	1.1968
BnA09g0371550	148.864	71.2108	1.0638
BnA09g0371590	64.5124	184.991	-1.5198
BnA09g0371650	542.698	244.526	1.1502
BnA09g0371690	3.41133	18.9761	-2.4758
BnA09g0371900	0	14.4166	#NAME?
BnA09g0372380	93.1564	37.0141	1.3316
BnA09g0372430	87.0723	34.3205	1.3431
BnA09g0373000	36.8894	276.138	-2.9041
BnA09g0373170	122.091	288.873	-1.2425
BnA09g0373230	94.3381	202.303	-1.1006
BnA09g0373410	43.0554	15.5793	1.4666
BnA09g0373420	4.48339	230.458	-5.6838
BnA09g0373430	64.5949	477.383	-2.8857
BnA09g0373450	214.079	105.295	1.0237
BnA09g0373460	34.7019	12.2606	1.501
BnA09g0373720	9.47299	36.6333	-1.9513
BnA09g0373980	125.586	62.6248	1.0039
BnA09g0374190	9.97878	65.85	-2.7222
BnA09g0374200	64.6257	163.603	-1.34
BnA09g0374310	40.0007	10.3133	1.9555
BnA09g0374460	17.9512	131.272	-2.8704
BnA09g0374840	26.1966	55.1042	-1.0728
BnA09g0375510	94.8838	45.1627	1.071
BnA09g0375790	18.6861	60.5734	-1.6967
BnA09g0376040	50.0363	109.381	-1.1283
BnA09g0376260	49.4314	221.204	-2.1619
BnA09g0376460	2.71089	19.4458	-2.8426
BnA09g0376660	69.1245	182.92	-1.4039
BnA09g0376950	3703.84	1791.36	1.048
BnA09g0376970	1.02037	20.5575	-4.3325
BnA09g0377360	16.6579	44.0331	-1.4024
BnA09g0377550	0	19.1561	#NAME?
BnA09g0377960	54.5979	16.6851	1.7103
BnA09g0378180	48.6667	150.235	-1.6262
BnA09g0378440	63.492	22.6066	1.4898
BnA09g0378860	0	1082.27	#NAME?
BnA09g0379320	0	6.92511	#NAME?
BnA09g0379580	4.02979	31.5019	-2.9667
BnA09g0380000	0	27.1235	#NAME?
BnA09g0380420	4.35859	33.4499	-2.9401
BnA09g0380470	11.2804	55.7735	-2.3058
BnA09g0380590	1.73385	42.5639	-4.6176
BnA09g0380720	186.133	35.9738	2.3713
BnA09g0380980	1.72498	20.4221	-3.5655
BnA09g0381350	0	642.907	#NAME?
BnA09g0381770	2.70671	15.2769	-2.4967
BnA09g0381840	0	11.6381	#NAME?
BnA09g0382260	1.70775	45.0178	-4.7203
BnA09g0382490	0.350216	147.032	-8.7137
BnA09g0382770	32.9708	8.17618	2.0117
BnA09g0383130	0.350216	42.8658	-6.9354
BnA09g0383150	56.5781	360.75	-2.6727
BnA09g0383190	11.9026	33.1756	-1.4788
BnA09g0383420	6.14363	32.5553	-2.4057
BnA09g0384450	69.4388	182.671	-1.3954
BnA09g0384630	24.1643	302.22	-3.6447
BnA09g0384960	9.80179	42.6621	-2.1218
BnA09g0385290	160.067	418.025	-1.3849
BnA09g0385420	9.49908	0.701709	3.7588
BnA09g0385830	91.0531	16.234	2.4877
BnA09g0386010	73.0293	149.417	-1.0328
BnA09g0386300	0	9.66212	#NAME?
BnA09g0386410	111.306	564.723	-2.343
BnA09g0386470	107.808	24.8565	2.1168
BnA09g0386740	49.4099	16.174	1.6111
BnA09g0387150	2.70671	21.6306	-2.9985
BnA09g0387380	52.0435	11.5213	2.1754
BnA09g0387460	25.4859	1.33395	4.2559
BnA09g0387840	26.5035	62.7649	-1.2438
BnA09g0388180	0.332986	8.95209	-4.7487
BnA09g0388340	78.4511	182.883	-1.2211
BnA09g0388780	78.6305	190.934	-1.2799
BnA09g0389560	73.3226	185.375	-1.3381
BnA09g0389610	98.1851	252.292	-1.3615
BnA09g0389890	8.77306	158.351	-4.1739
BnA09g0392010	16.2607	167.021	-3.3606
BnA09g0392420	0	427.284	#NAME?
BnA10g0392790	57.1626	1079.9	-4.2397
BnA10g0393390	63.9523	28.7274	1.1546
BnA10g0393770	137.441	334.618	-1.2837
BnA10g0394030	46.6985	182.416	-1.9658
BnA10g0394140	63.765	177.414	-1.4763
BnA10g0394350	144.801	52.1975	1.472
BnA10g0394360	40.2782	933.088	-4.5339
BnA10g0395360	15.7121	61.9311	-1.9788
BnA10g0395440	48.1661	160.484	-1.7363
BnA10g0396860	6.03975	41.4059	-2.7773
BnA10g0396890	0	30.8219	#NAME?
BnA10g0397110	21.4022	3.84399	2.4771
BnA10g0397440	6.86966	0	Inf
BnA10g0397540	18.4277	654.035	-5.1494
BnA10g0397670	7.88216	121.226	-3.943
BnA10g0397960	0	7.03207	#NAME?
BnA10g0398310	0.337168	9.40203	-4.8014
BnA10g0398380	420.141	196.14	1.099
BnA10g0398990	51.1181	169.02	-1.7253
BnA10g0399370	205.192	637.689	-1.6359
BnA10g0399470	39.127	88.9476	-1.1848
BnA10g0399930	186.084	65.5608	1.505
BnA10g0399950	9.83575	33.3887	-1.7633
BnA10g0400260	137.857	581.041	-2.0755
BnA10g0400400	0	10.6337	#NAME?
BnA10g0400780	85.3368	40.4808	1.0759
BnA10g0401340	19.85	74.4011	-1.9062
BnA10g0401510	25.2718	211.597	-3.0657
BnA10g0401540	48.6495	13.5345	1.8458
BnA10g0401600	22.6339	4.72686	2.2595
BnA10g0401840	28.6435	162.321	-2.5026
BnA10g0401920	10.9339	40.2598	-1.8805
BnA10g0402060	352.964	740.121	-1.0682
BnA10g0402660	26.239	149.73	-2.5126
BnA10g0402960	25.8538	87.4751	-1.7585
BnA10g0402990	47.7241	13.5764	1.8136
BnA10g0403000	78.5835	25.8961	1.6015
BnA10g0403710	72.5324	32.6227	1.1527
BnA10g0404080	4.73908	124.122	-4.711
BnA10g0404090	785.096	310.872	1.3366
BnA10g0404550	35.6069	96.407	-1.437
BnA10g0404620	9.80605	15951.1	-10.668
BnA10g0405070	31.2938	84.9536	-1.4408
BnA10g0405140	118.964	260.377	-1.1301
BnA10g0405300	151.289	72.1247	1.0687
BnA10g0405670	27.2943	93.9507	-1.7833
BnA10g0406180	5.78037	28.4898	-2.3012
BnA10g0406450	234.498	586.902	-1.3235
BnA10g0406600	0	14.7145	#NAME?
BnA10g0406750	0	1118.07	#NAME?
BnA10g0406900	12.9276	36.5397	-1.499
BnA10g0406950	901.438	10254	-3.5078
BnA10g0407200	116.316	30.5997	1.9265
BnA10g0408320	23.0499	74.9272	-1.7007
BnA10g0408580	3.06111	30.7631	-3.3291
BnA10g0408710	33.3899	12.2416	1.4476
BnA10g0409280	6.72664	143.735	-4.4174
BnA10g0410060	3.32986	74.7827	-4.4892
BnA10g0410400	154.624	471.967	-1.6099
BnA10g0410460	131.566	51.6959	1.3477
BnA10g0410900	11.5044	55.5562	-2.2718
BnA10g0411130	37.0203	13.8404	1.4194
BnA10g0411690	65.3354	27.1483	1.267
BnA10g0411910	30.6623	78.3753	-1.3539
BnA10g0412010	31.6878	77.7136	-1.2942
BnA10g0412270	45.9996	118.064	-1.3599
BnA10g0412380	23.2488	2.14262	3.4397
BnA10g0412420	0	158.561	#NAME?
BnA10g0412430	0	73.9855	#NAME?
BnA10g0412740	10.5972	0.548577	4.2719
BnA10g0412760	93.6779	200.572	-1.0983
BnA10g0412970	218.918	85.2295	1.361
BnA10g0412990	177.993	74.3834	1.2588
BnA10g0413030	70.5997	151.411	-1.1007
BnA10g0413410	91.38	429.332	-2.2321
BnA10g0413570	38.9348	114.129	-1.5515
BnA10g0413620	218.193	103.414	1.0772
BnA10g0413770	87.6595	181.148	-1.0472
BnA10g0413800	2.04074	34.8581	-4.0943
BnA10g0413830	41.594	87.863	-1.0789
BnA10g0413940	167.161	63.9679	1.3858
BnA10g0413950	32.7943	6.25616	2.3901
BnA10g0414260	60.9503	23.173	1.3952
BnA10g0414650	59.4581	163.827	-1.4622
BnA10g0414730	1.69052	17.5269	-3.374
BnA10g0414770	0	50.7384	#NAME?
BnA10g0414790	58.9095	152.831	-1.3754
BnA10g0414900	101.736	280.138	-1.4613
BnA10g0414910	0	67.1077	#NAME?
BnA10g0415250	14.9376	123.04	-3.0421
BnA10g0415260	4.43638	19.1103	-2.1069
BnA10g0416080	1.69939	158.074	-6.5394
BnA10g0416120	51.0013	107.736	-1.0789
BnA10g0416390	0.332986	15.4818	-5.539
BnA10g0416420	0	12.5727	#NAME?
BnA10g0416820	125.793	325.584	-1.372
BnA10g0416840	0.674337	87.3678	-7.0175
BnA10g0416880	11.2022	546.918	-5.6095
BnA10g0416900	0	69.5909	#NAME?
BnA10g0417770	206.54	97.4166	1.0842
BnA10g0417810	149.995	301.398	-1.0068
BnA10g0417930	0	6.4693	#NAME?
BnA10g0417960	3.0872	17.1121	-2.4706
BnA10g0418030	23.4601	226.336	-3.2702
BnA10g0418060	138.88	300.146	-1.1118
BnA10g0418510	257.074	572.232	-1.1544
BnA10g0418710	17.3458	93.1689	-2.4253
BnA10g0418860	4.44006	19.5839	-2.141
BnA10g0419190	13.7273	844.546	-5.9431
BnA10g0419210	21.159	166.243	-2.9739
BnA10g0419580	35.9253	141.914	-1.9819
BnA10g0419890	1.69939	12.9907	-2.9344
BnA10g0420380	23.4769	52.5417	-1.1622
BnA10g0420680	1.02455	323.295	-8.3017
BnA10g0421330	5.08462	99.1624	-4.2856
BnA10g0421410	50.8927	124.694	-1.2929
BnA10g0421700	22.7629	172.294	-2.9201
BnA10g0422110	0.665971	29.2381	-5.4562
BnA10g0422120	0	10.318	#NAME?
BnA10g0422450	30.0224	187.362	-2.6417
BnA10g0422600	2.71976	113.546	-5.3837
BnA10g0423340	4.71249	447.295	-6.5686
BnA10g0423680	18.9763	143.55	-2.9193
BnA10g0423810	31.9681	69.6048	-1.1226
BnC01g0424390	141.366	65.655	1.1065
BnC01g0424790	85.4009	33.1014	1.3674
BnC01g0425410	7.74432	32.6464	-2.0757
BnC01g0425590	160.266	40.9236	1.9695
BnC01g0425770	2173.75	1057.21	1.0399
BnC01g0425830	1.37477	144.21	-6.7128
BnC01g0425950	263.95	584.893	-1.1479
BnC01g0426040	85.4047	32.2585	1.4046
BnC01g0426060	94.0436	261.644	-1.4762
BnC01g0426250	58.9022	22.8998	1.363
BnC01g0426360	77.7539	29.2326	1.4113
BnC01g0426450	63.3997	23.8233	1.4121
BnC01g0426990	70.0856	156.111	-1.1554
BnC01g0427290	6.83152	148.837	-4.4454
BnC01g0427380	1277.08	604.646	1.0787
BnC01g0427400	1436.61	707.832	1.0212
BnC01g0427470	7.13841	46.0313	-2.6889
BnC01g0427630	0.700432	10.3602	-3.8867
BnC01g0427780	0	19.5665	#NAME?
BnC01g0428050	10.1828	47.3708	-2.2179
BnC01g0428430	29.4868	78.0912	-1.4051
BnC01g0428470	52.0681	143.566	-1.4632
BnC01g0428550	130.505	266.349	-1.0292
BnC01g0428640	439.517	1040.15	-1.2428
BnC01g0428650	0.350216	2723.65	-12.925
BnC01g0429300	0.337168	16.3741	-5.6018
BnC01g0429560	121.067	314.308	-1.3764
BnC01g0429580	93.496	250.771	-1.4234
BnC01g0429640	11.6046	902.007	-6.2804
BnC01g0429770	10.533	0.627509	4.0691
BnC01g0429840	446.661	216.906	1.0421
BnC01g0430140	41.4077	13.3577	1.6322
BnC01g0430440	0.332986	11.2281	-5.0755
BnC01g0430700	1.00314	11.4988	-3.5189
BnC01g0431330	0.337168	8.52862	-4.6608
BnC01g0431500	190.26	439.787	-1.2088
BnC01g0431910	95.1829	27.3579	1.7987
BnC01g0431990	0	12.4701	#NAME?
BnC01g0432200	0.683201	128.237	-7.5523
BnC01g0432420	27.1089	112.68	-2.0554
BnC01g0432730	144.437	503.073	-1.8003
BnC01g0433060	24.7608	63.4008	-1.3564
BnC01g0434410	0	13.0838	#NAME?
BnC01g0434660	35.5616	10.5781	1.7492
BnC01g0434800	33.9008	76.1519	-1.1676
BnC01g0435080	61.2562	154.157	-1.3315
BnC01g0435990	8.52204	85.9067	-3.3335
BnC01g0436980	90.3942	34.0624	1.408
BnC01g0436990	12.3656	34.5656	-1.483
BnC01g0437080	0	61.9768	#NAME?
BnC01g0437170	5.43484	6055.28	-10.122
BnC01g0437200	36.2652	8.12371	2.1584
BnC01g0437230	1.05065	21.5509	-4.3584
BnC01g0437660	153.968	579.398	-1.9119
BnC01g0437720	185.115	92.3413	1.0034
BnC01g0438470	63.0648	418.57	-2.7306
BnC01g0438520	0	63.8223	#NAME?
BnC01g0438550	276.809	128.928	1.1023
BnC01g0438970	8738.96	3596.68	1.2808
BnC01g0439670	26.016	3.67666	2.8229
BnC01g0440810	0	49.6894	#NAME?
BnC01g0440870	93.8014	27.3654	1.7773
BnC01g0441080	45.4572	144.024	-1.6637
BnC01g0441310	82.8306	26.6795	1.6344
BnC01g0441440	7.76005	150.054	-4.2733
BnC01g0442090	6.45102	156.356	-4.5992
BnC01g0442210	148.056	71.7964	1.0442
BnC01g0442340	74.8692	152.467	-1.0261
BnC01g0442660	41.3336	84.0811	-1.0245
BnC01g0442780	93.6069	43.7289	1.098
BnC01g0443330	0	93.3164	#NAME?
BnC01g0443610	4.75163	36.1127	-2.926
BnC01g0444290	71.7877	35.2259	1.0271
BnC01g0444730	29.491	79.0357	-1.4222
BnC01g0445170	1.69889	15.449	-3.1848
BnC01g0445380	0	45.1709	#NAME?
BnC01g0445940	12.8201	85.7918	-2.7424
BnC01g0446030	46.1984	301.903	-2.7082
BnC01g0446050	5.47766	185.909	-5.0849
BnC01g0446570	3.42437	298.291	-6.4447
BnC01g0447100	37.335	13.9899	1.4161
BnC01g0447180	5.86284	131.273	-4.4848
BnC01g0447830	12.5947	1.37144	3.199
BnC01g0448060	61.8473	23.8849	1.3726
BnC01g0449540	37.0146	6.94841	2.4133
BnC01g0449610	9.13532	58.1028	-2.6691
BnC01g0451940	3.38991	37.8717	-3.4818
BnC01g0452290	39.9082	142.856	-1.8398
BnC01g0452720	169.03	338.77	-1.003
BnC01g0453770	36.705	4.02042	3.1906
BnC01g0455740	65.4294	255.288	-1.9641
BnC01g0458560	6.37324	25.5101	-2.001
BnC01g0459610	0	37.181	#NAME?
BnC01g0460830	0	24238.9	#NAME?
BnC01g0461460	8.4568	106.265	-3.6514
BnC01g0463430	2.04074	77.0584	-5.2388
BnC01g0464170	5.50376	70.3551	-3.6762
BnC01g0465660	21.018	49.1728	-1.2262
BnC01g0465830	36.7631	114.204	-1.6353
BnC01g0466250	86.757	38.3418	1.1781
BnC01g0466770	332.708	94.3608	1.818
BnC01g0467440	0	9.71302	#NAME?
BnC01g0468830	1.37477	57.5834	-5.3884
BnC01g0468850	8.47403	47.3834	-2.4833
BnC01g0469060	3.40714	23.0782	-2.7599
BnC01g0469370	39.4041	11.1587	1.8202
BnC01g0469620	4.41447	20.7975	-2.2361
BnC01g0469650	269.062	1066.29	-1.9866
BnC02g0469900	73.1174	33.3074	1.1344
BnC02g0470080	3.0397	65.6898	-4.4337
BnC02g0472210	0	8.51442	#NAME?
BnC02g0472460	1.33613	56.9172	-5.4127
BnC02g0475520	49.5367	101.635	-1.0368
BnC02g0475590	271.632	51.1584	2.4086
BnC02g0475680	80.8499	527.179	-2.705
BnC02g0477660	14.9898	2.14735	2.8033
BnC02g0479200	115.787	42.3215	1.452
BnC02g0479380	31.5448	151.102	-2.26
BnC02g0479400	24.3892	4.81052	2.342
BnC02g0479990	229.568	113.923	1.0109
BnC02g0480110	9.9229	31.3022	-1.6574
BnC02g0480260	2.72812	28.2636	-3.373
BnC02g0481390	64.1732	26.7624	1.2618
BnC02g0481430	17.697	135.549	-2.9372
BnC02g0481440	0	10.9128	#NAME?
BnC02g0481670	145.043	49.2431	1.5585
BnC02g0481810	83.0169	36.8097	1.1733
BnC02g0482410	26.551	75.232	-1.5026
BnC02g0482490	24.6333	0	Inf
BnC02g0483420	7.12486	43.7715	-2.6191
BnC02g0484310	47.2737	14.6786	1.6873
BnC02g0484580	39.2412	130.207	-1.7304
BnC02g0485460	1.68166	33.2487	-4.3053
BnC02g0487140	34.7024	12.1122	1.5186
BnC02g0488080	60.8793	10.9266	2.4781
BnC02g0488260	17.8302	200.457	-3.4909
BnC02g0488280	3.02247	236.381	-6.2892
BnC02g0488290	0.700432	48.8626	-6.1243
BnC02g0488630	70.2704	32.8493	1.0971
BnC02g0488720	117.48	32.6125	1.8489
BnC02g0488780	8.57373	339.327	-5.3066
BnC02g0488880	4.73859	21.8311	-2.2039
BnC02g0488910	11.5743	194.963	-4.0742
BnC02g0489440	8.87594	30.9627	-1.8026
BnC02g0489490	47.8225	8.14816	2.5531
BnC02g0490550	140.643	375.111	-1.4153
BnC02g0491790	186.057	1792.38	-3.2681
BnC02g0491830	180.548	80.5929	1.1637
BnC02g0492520	0	6.54823	#NAME?
BnC02g0493380	28.3142	8.84872	1.678
BnC02g0494560	67.7525	31.9766	1.0833
BnC02g0494620	12.2784	1.68717	2.8634
BnC02g0494820	108.832	243.496	-1.1618
BnC02g0495030	10.2251	0.98073	3.3821
BnC02g0495380	36.1164	12.6185	1.5171
BnC02g0495800	180.221	483.949	-1.4251
BnC02g0496000	4.0517	87.3476	-4.4302
BnC02g0496340	285.932	141.685	1.013
BnC02g0496780	0	57.5728	#NAME?
BnC02g0497390	14.2022	38.4783	-1.4379
BnC02g0497780	38.6278	13.5069	1.5159
BnC02g0499030	92.6506	29.3885	1.6566
BnC02g0499820	242.509	501.459	-1.0481
BnC02g0500030	105.026	229.986	-1.1308
BnC02g0500190	166.432	79.1418	1.0724
BnC02g0501550	21.7812	120.012	-2.462
BnC02g0501800	12.9323	148.6	-3.5224
BnC02g0502520	9.90986	59.3405	-2.5821
BnC02g0504440	894.225	1913.87	-1.0978
BnC02g0505020	34.2264	5.30268	2.6903
BnC02g0507940	65.3923	12.3067	2.4097
BnC02g0508120	22.4403	1.79413	3.6447
BnC02g0508640	1353.25	640.147	1.08
BnC02g0509040	888.941	281.85	1.6572
BnC02g0509770	10.8874	116.973	-3.4254
BnC02g0510740	2.01883	16.5039	-3.0312
BnC02g0510980	130.742	61.7985	1.0811
BnC02g0511370	1014.29	2040.85	-1.0087
BnC02g0511680	92.4779	253.272	-1.4535
BnC02g0511690	38.1216	11.5738	1.7197
BnC02g0513080	110.968	445.985	-2.0069
BnC02g0513090	4.10757	54.1171	-3.7197
BnC02g0513820	1.01151	57.2595	-5.8229
BnC02g0513890	73.9113	35.7879	1.0463
BnC02g0514530	110.573	262.703	-1.2484
BnC02g0514950	89.3963	195.776	-1.1309
BnC02g0515520	82.5926	29.8013	1.4706
BnC02g0515860	43.0148	206.976	-2.2666
BnC02g0517540	19.6954	65.3777	-1.7309
BnC02g0517760	57.5535	166.84	-1.5355
BnC02g0518020	0	38.5063	#NAME?
BnC02g0518520	4.03397	35.6296	-3.1428
BnC02g0519080	0	42.8385	#NAME?
BnC02g0519250	3142.85	1400.12	1.1665
BnC02g0519690	125.905	336.477	-1.4182
BnC02g0519910	1.38782	67.2396	-5.5984
BnC02g0520100	142.717	60.6686	1.2341
BnC02g0520980	554.83	243.3	1.1893
BnC02g0521220	42.8053	14.5385	1.5579
BnC02g0521490	46.7716	18.3257	1.3518
BnC02g0521890	0.332986	12.3951	-5.2182
BnC02g0521900	43.3915	137.457	-1.6635
BnC02g0522740	0	9.75245	#NAME?
BnC02g0524400	155.376	65.4455	1.2474
BnC02g0524930	17.0003	49.1318	-1.5311
BnC02g0525020	27.8835	118.313	-2.0851
BnC02g0525780	7.45834	424.182	-5.8297
BnC02g0525810	26.301	7.09208	1.8908
BnC02g0526160	25.7285	114.712	-2.1566
BnC02g0526230	39.3647	85.7579	-1.1234
BnC02g0526510	33.8068	12.3537	1.4524
BnC02g0527150	1.36172	66.3284	-5.6061
BnC02g0527280	43.4619	171.492	-1.9803
BnC02g0527340	0.350216	19.0452	-5.765
BnC02g0527370	28.8543	6.79528	2.0862
BnC02g0527710	134.378	66.4554	1.0158
BnC02g0527810	20.4544	4.80579	2.0896
BnC02g0527830	76.9464	32.0883	1.2618
BnC02g0528130	328.953	162.283	1.0194
BnC02g0528460	7.53195	0	Inf
BnC02g0528480	97.6507	34.7085	1.4923
BnC02g0528530	0	19.3858	#NAME?
BnC02g0528920	4.47084	19.2031	-2.1027
BnC02g0529330	4.79078	30.3589	-2.6638
BnC02g0530630	0.674337	68.6493	-6.6696
BnC03g0531970	137.218	338.668	-1.3034
BnC03g0532330	22.4006	5.51302	2.0226
BnC03g0532560	13.6584	1.79413	2.9284
BnC03g0532830	36.6957	13.1849	1.4767
BnC03g0533260	1.03342	10.5592	-3.353
BnC03g0533410	13.6411	1.40815	3.2761
BnC03g0533520	4.75632	20.8725	-2.1337
BnC03g0533640	2.70203	649.703	-7.9096
BnC03g0534260	14.3196	405.953	-4.8252
BnC03g0534420	5.3706	30.7729	-2.5185
BnC03g0534730	0	15.5876	#NAME?
BnC03g0534770	8.48708	0.274289	4.9515
BnC03g0534990	51.4912	299.386	-2.5396
BnC03g0535950	47.2225	20.1024	1.2321
BnC03g0536450	131.751	37.0259	1.8312
BnC03g0536690	3.42437	17.6011	-2.3618
BnC03g0536910	0	67.5948	#NAME?
BnC03g0537210	0	32.0646	#NAME?
BnC03g0537710	28.8684	0.901798	5.0005
BnC03g0537770	203.762	747.556	-1.8753
BnC03g0537780	47.7846	344.445	-2.8497
BnC03g0537820	34.4937	11.9212	1.5328
BnC03g0537970	22.4612	2.49111	3.1726
BnC03g0538170	9.85816	0.696977	3.8221
BnC03g0538700	47.9667	124.846	-1.38
BnC03g0538750	211.943	554.418	-1.3873
BnC03g0539180	78.1514	173.09	-1.1472
BnC03g0540490	80.2533	273.846	-1.7707
BnC03g0540650	1.33194	13.0601	-3.2936
BnC03g0540690	128.346	60.0118	1.0967
BnC03g0540710	146.117	57.2137	1.3527
BnC03g0540830	136.038	45.5873	1.5773
BnC03g0541080	0	34.9141	#NAME?
BnC03g0541290	14.6657	748.342	-5.6732
BnC03g0542230	104.369	327.328	-1.649
BnC03g0542300	146.963	62.9023	1.2243
BnC03g0542440	22.0849	0.274289	6.3312
BnC03g0543010	52.282	20.5323	1.3484
BnC03g0543370	18.3583	224.745	-3.6138
BnC03g0543480	4.4056	184.03	-5.3845
BnC03g0543690	259.896	128.764	1.0132
BnC03g0544010	36.357	486.474	-3.7421
BnC03g0544020	38.6576	103.686	-1.4234
BnC03g0544270	45.6593	19.3483	1.2387
BnC03g0544360	23.3688	170.872	-2.8703
BnC03g0545210	75.6144	230.989	-1.6111
BnC03g0545310	603.935	1290.86	-1.0959
BnC03g0545490	15.1849	44.6697	-1.5567
BnC03g0545830	1994.88	924.641	1.1093
BnC03g0546080	1.02037	23.2242	-4.5085
BnC03g0546210	39.534	10.286	1.9424
BnC03g0546290	238.829	509.612	-1.0934
BnC03g0547460	0.332986	83.4717	-7.9697
BnC03g0547580	100.597	38.4361	1.3881
BnC03g0547630	23.896	3.95095	2.5965
BnC03g0547840	760.599	285.342	1.4144
BnC03g0549240	4.72554	38.5703	-3.0289
BnC03g0549360	0	13.8076	#NAME?
BnC03g0549790	4.14204	275.967	-6.058
BnC03g0550230	365.216	967.493	-1.4055
BnC03g0550280	0	49.0252	#NAME?
BnC03g0550520	32.6299	7.55621	2.1105
BnC03g0551080	6.78819	0	Inf
BnC03g0551240	13.5806	43.4009	-1.6762
BnC03g0551510	43.7981	686.456	-3.9702
BnC03g0551680	19.5812	64.0432	-1.7096
BnC03g0551880	119.17	254.328	-1.0937
BnC03g0552130	3.38105	24.9671	-2.8845
BnC03g0553160	93.4785	230.3	-1.3008
BnC03g0553490	0	376.007	#NAME?
BnC03g0553680	3.37218	38.7053	-3.5208
BnC03g0553850	169.149	396.583	-1.2293
BnC03g0553930	0	12.9717	#NAME?
BnC03g0554690	6.85761	27.6681	-2.0124
BnC03g0555000	45.8676	435.321	-3.2465
BnC03g0555350	3.06529	92.9361	-4.9221
BnC03g0555410	10.5195	46.769	-2.1525
BnC03g0556230	0	22.2806	#NAME?
BnC03g0556670	31.0334	8.86291	1.808
BnC03g0557070	184.167	91.4355	1.0102
BnC03g0557220	300.043	95.1012	1.6576
BnC03g0557240	93.4084	25.0933	1.8962
BnC03g0557960	68.6075	176.622	-1.3642
BnC03g0558450	10.5404	43.7221	-2.0524
BnC03g0558570	9.90936	0	Inf
BnC03g0558880	101.425	47.7083	1.0881
BnC03g0559270	105.512	40.5823	1.3785
BnC03g0559320	7.47139	385.464	-5.6891
BnC03g0559430	84.1411	181.295	-1.1075
BnC03g0560060	121.646	298.458	-1.2948
BnC03g0560620	18.0598	98.5978	-2.4488
BnC03g0560730	0	12.5546	#NAME?
BnC03g0561350	32.5965	8.57558	1.9264
BnC03g0562110	82.9704	35.7737	1.2137
BnC03g0562350	161.553	71.7755	1.1704
BnC03g0562450	182.649	876.367	-2.2625
BnC03g0562490	16.637	1.24555	3.7395
BnC03g0562590	11.9454	51.0787	-2.0963
BnC03g0563040	15.0826	38.6417	-1.3573
BnC03g0563490	3.70935	23.8703	-2.686
BnC03g0563620	114.563	393.023	-1.7785
BnC03g0563830	0	12.9579	#NAME?
BnC03g0563860	23.7628	52.366	-1.1399
BnC03g0564860	0.350216	69.5184	-7.633
BnC03g0565740	7.44111	28.0947	-1.9167
BnC03g0565830	10.6359	36.6976	-1.7867
BnC03g0567570	18.6918	62.2034	-1.7346
BnC03g0568040	46.0074	17.8604	1.3651
BnC03g0568130	66.4889	21.0114	1.6619
BnC03g0568150	6.51576	0	Inf
BnC03g0568300	70.7208	34.2389	1.0465
BnC03g0568580	71.2295	9.13247	2.9634
BnC03g0569850	28.9811	69.2465	-1.2566
BnC03g0569950	26.4011	2.91853	3.1773
BnC03g0570760	37.7411	13.8132	1.4501
BnC03g0570850	227.641	65.1145	1.8057
BnC03g0571030	46.5664	12.2606	1.9253
BnC03g0571480	251.126	96.5322	1.3793
BnC03g0572310	0	7.98914	#NAME?
BnC03g0572430	167.527	81.2876	1.0433
BnC03g0572930	23.3573	65.2205	-1.4815
BnC03g0572940	0	8.9146	#NAME?
BnC03g0573570	18.7774	63.003	-1.7464
BnC03g0573960	17.3552	45.9149	-1.4036
BnC03g0574030	0	13.0976	#NAME?
BnC03g0574660	67.4185	177.78	-1.3989
BnC03g0574970	52.4162	129.595	-1.3059
BnC03g0575300	346.678	172.829	1.0043
BnC03g0576060	85.7027	27.7273	1.628
BnC03g0576480	9.24807	34.6248	-1.9046
BnC03g0576910	0	223.454	#NAME?
BnC03g0577040	47.6468	21.2257	1.1666
BnC03g0577160	124.994	339.386	-1.4411
BnC03g0577390	1.00732	10.9491	-3.4422
BnC03g0577650	24.8465	99.2332	-1.9978
BnC03g0578190	0	27.1476	#NAME?
BnC03g0578860	0	66.8382	#NAME?
BnC03g0579000	28.515	61.5581	-1.1102
BnC03g0579240	15.9501	127.221	-2.9957
BnC03g0579390	22.1068	1.96146	3.4945
BnC03g0579770	14.2246	51.4176	-1.8539
BnC03g0580040	0	7.02261	#NAME?
BnC03g0580270	75.9291	33.579	1.1771
BnC03g0580400	0	8.96077	#NAME?
BnC03g0580720	0.674337	65.0208	-6.5913
BnC03g0581230	0	8.03531	#NAME?
BnC03g0581330	30.2352	1.95673	3.9497
BnC03g0581450	149.775	70.2659	1.0919
BnC03g0581790	3.3941	66.1228	-4.284
BnC03g0582810	94.9392	39.9603	1.2484
BnC03g0583540	79.1901	212.174	-1.4219
BnC03g0583550	39.5491	106.805	-1.4333
BnC03g0583880	41.9801	84.669	-1.0121
BnC03g0584510	0	19.5661	#NAME?
BnC03g0584650	293.848	672.509	-1.1945
BnC03g0584880	6.81847	110.057	-4.0127
BnC03g0585060	11.2763	55.2242	-2.292
BnC03g0586400	9.17028	31.4186	-1.7766
BnC03g0586950	124.363	258.237	-1.0541
BnC03g0586960	15.972	42.1731	-1.4008
BnC03g0587060	101.068	47.3108	1.0951
BnC03g0587340	0	6.41876	#NAME?
BnC03g0587650	37.0919	225.822	-2.606
BnC03g0588120	53.9199	24.6856	1.1271
BnC03g0588970	68.2876	250.337	-1.8742
BnC03g0589070	1.00732	23.3861	-4.5371
BnC03g0589490	11.5571	54.099	-2.2268
BnC03g0589590	0	14.2879	#NAME?
BnC03g0589710	89.6162	27.9791	1.6794
BnC03g0590680	0	153.737	#NAME?
BnC03g0590900	52.0295	139.656	-1.4245
BnC03g0591360	4.44056	49.6003	-3.4815
BnC03g0591610	1.34867	115.468	-6.4198
BnC03g0591630	12.8065	140.232	-3.4529
BnC03g0591930	212.389	95.8692	1.1476
BnC03g0592810	14.5148	54.1831	-1.9003
BnC03g0593480	147.851	73.5673	1.007
BnC03g0593600	32.4316	261.363	-3.0106
BnC03g0593690	3.06997	41.578	-3.7595
BnC03g0594660	8.81489	0	Inf
BnC03g0594840	48.2941	178.348	-1.8848
BnC03g0594930	0.337168	13.8597	-5.3613
BnC03g0595530	8.5565	33.3462	-1.9624
BnC03g0596310	4.40142	21.7052	-2.302
BnC03g0596580	11.531	34.2767	-1.5717
BnC03g0597560	62.0474	26.61	1.2214
BnC03g0597850	55.4925	210.443	-1.9231
BnC03g0598900	321.412	750.542	-1.2235
BnC03g0600070	0	13.0226	#NAME?
BnC03g0601080	176.633	468.701	-1.4079
BnC03g0601120	18.233	2.5428	2.8421
BnC03g0601320	11.5226	1.25502	3.1987
BnC03g0602620	80.7448	37.0054	1.1256
BnC03g0602960	30.6936	107.073	-1.8026
BnC03g0604340	33.3247	80.0046	-1.2635
BnC03g0604420	75.7356	36.5398	1.0515
BnC03g0605240	116.417	50.6031	1.202
BnC03g0605470	88.6161	35.336	1.3264
BnC03g0605680	0	16.8437	#NAME?
BnC03g0606090	1.05065	6690.59	-12.637
BnC03g0606130	32.394	112.587	-1.7972
BnC03g0606750	30.3429	297.975	-3.2958
BnC03g0606830	0	24.1493	#NAME?
BnC03g0606940	64.0877	137.365	-1.0999
BnC03g0607420	165.429	477.021	-1.5278
BnC03g0608170	39.3143	5.54972	2.8246
BnC03g0608580	11.8859	52.3514	-2.139
BnC03g0609390	0	7.5104	#NAME?
BnC03g0609570	10.1426	112.66	-3.4735
BnC03g0609660	81.8336	267.077	-1.7065
BnC03g0610180	32.1596	11.9957	1.4227
BnC03g0610220	66.7986	28.3422	1.2369
BnC03g0611020	0	169.024	#NAME?
BnC03g0611630	0.674337	20.496	-4.9257
BnC03g0611760	54.4015	395.08	-2.8604
BnC03g0612680	384.104	147.011	1.3856
BnC03g0612690	72.8622	30.6522	1.2492
BnC03g0612710	63.5366	140.989	-1.1499
BnC03g0613120	28.4064	5.12152	2.4716
BnC03g0613970	339.031	163.616	1.0511
BnC03g0615680	21.6047	53.2335	-1.301
BnC03g0616560	66.5072	152.125	-1.1937
BnC03g0616590	52.8274	22.723	1.2171
BnC03g0617800	32.2979	252.794	-2.9684
[truncated: 981 more rows]

## Sheet: SA
	readcount_2A_SA	readcount_KC_SA	log2FoldChange
BnA01g0000040	188.125	64.2028	1.551
BnA01g0000570	258.952	542.302	-1.0664
BnA01g0000810	30.3465	104.673	-1.7863
BnA01g0000960	326.778	159.331	1.0363
BnA01g0001130	225.617	78.9877	1.5142
BnA01g0001180	34.7735	1.90597	4.1894
BnA01g0001200	0.833701	13.6091	-4.0289
BnA01g0001240	5358.37	2304.25	1.2175
BnA01g0001360	107.78	20.8141	2.3725
BnA01g0001480	11.1458	0	Inf
BnA01g0001780	903.536	422.541	1.0965
BnA01g0001810	327.464	36.8857	3.1502
BnA01g0001820	243.152	89.9866	1.4341
BnA01g0001970	307.037	5132.8	-4.0633
BnA01g0001990	240.432	102.383	1.2317
BnA01g0002080	650.604	89.8022	2.857
BnA01g0002120	57.3722	11.2145	2.355
BnA01g0002170	14.16	0.433299	5.0303
BnA01g0002180	527.294	175.138	1.5901
BnA01g0002290	206.334	470.473	-1.1891
BnA01g0002360	166.971	6468.08	-5.2757
BnA01g0002410	209.975	27.0215	2.958
BnA01g0002430	493.702	112.583	2.1326
BnA01g0002440	326.367	140.57	1.2152
BnA01g0002460	617.999	125.033	2.3053
BnA01g0002470	209.723	87.3571	1.2635
BnA01g0002540	3937.65	1635.33	1.2678
BnA01g0002610	402.52	163.586	1.299
BnA01g0002620	1203.68	555.009	1.1169
BnA01g0002640	145.349	57.7673	1.3312
BnA01g0002670	43.3523	3.39486	3.6747
BnA01g0002740	127.194	800.259	-2.6534
BnA01g0002760	1864.11	150.657	3.6291
BnA01g0002790	115.578	5.09475	4.5037
BnA01g0002880	201.769	50.6234	1.9948
BnA01g0002940	473.985	1082.64	-1.1916
BnA01g0002990	188.251	1242.94	-2.723
BnA01g0003060	1.64191	13.1051	-2.9967
BnA01g0003110	96.8911	24.1478	2.0045
BnA01g0003120	62.094	141.649	-1.1898
BnA01g0003140	4.95123	28.0533	-2.5023
BnA01g0003190	343.237	104.163	1.7204
BnA01g0003200	1041.66	3187.78	-1.6137
BnA01g0003300	1961.29	728.751	1.4283
BnA01g0003350	174.902	26.492	2.7229
BnA01g0003380	643.589	1319.52	-1.0358
BnA01g0003480	43.9313	325.039	-2.8873
BnA01g0003770	386.89	117.062	1.7246
BnA01g0003810	117.259	16.4038	2.8376
BnA01g0003860	0	41.363	#NAME?
BnA01g0004140	23.8173	151.67	-2.6709
BnA01g0004150	810.762	312.59	1.375
BnA01g0004170	410.662	3938.6	-3.2617
BnA01g0004240	27.5121	6.18944	2.1522
BnA01g0004320	107.292	34.6684	1.6299
BnA01g0004460	170.978	44.0466	1.9567
BnA01g0004550	83.0898	19.9866	2.0556
BnA01g0004580	127.933	18.1121	2.8204
BnA01g0004690	240.105	602.035	-1.3262
BnA01g0004730	84.5004	29.4917	1.5186
BnA01g0004850	41.0714	2.5521	4.0084
BnA01g0004890	534.672	2436.53	-2.1881
BnA01g0005020	164.998	390.602	-1.2433
BnA01g0005110	614.764	281.654	1.1261
BnA01g0005280	780.478	1577.83	-1.0155
BnA01g0005310	307.373	103.575	1.5693
BnA01g0005330	240.726	48.5465	2.31
BnA01g0005390	25.2675	1.98427	3.6706
BnA01g0005490	18.6871	1.12621	4.0525
BnA01g0005670	586.63	2312.82	-1.9791
BnA01g0005680	511.986	181.126	1.4991
BnA01g0005800	10473.8	4422.84	1.2437
BnA01g0005820	155.392	68.6285	1.179
BnA01g0005830	114.487	11.9006	3.2661
BnA01g0005890	0.564319	21.0525	-5.2213
BnA01g0005960	150.967	48.349	1.6427
BnA01g0006070	242.036	48.686	2.3136
BnA01g0006190	1.11586	15.6879	-3.8134
BnA01g0006640	12.1724	523.217	-5.4257
BnA01g0006660	113.268	43.9427	1.3661
BnA01g0006770	1010.04	336.502	1.5857
BnA01g0006840	217.983	50.0337	2.1232
BnA01g0006860	54.9367	19.012	1.5309
BnA01g0006920	419.98	197.634	1.0875
BnA01g0006970	3.06536	22.5414	-2.8784
BnA01g0007060	199.555	521.307	-1.3853
BnA01g0007180	14.8663	0	Inf
BnA01g0007530	5114.95	977.945	2.3869
BnA01g0007600	40.6366	412.26	-3.3427
BnA01g0007790	31.5138	722.238	-4.5184
BnA01g0008060	97.4413	8.41893	3.5328
BnA01g0008110	507.585	220.079	1.2056
BnA01g0008230	145.759	361.708	-1.3112
BnA01g0008290	299.858	118.552	1.3388
BnA01g0008310	77.0867	31.7213	1.281
BnA01g0008330	396.17	2288.93	-2.5305
BnA01g0008410	167.091	79.3152	1.075
BnA01g0008430	276.422	734.355	-1.4096
BnA01g0008450	164.667	58.0976	1.503
BnA01g0008500	31.027	2.81172	3.464
BnA01g0008550	4.74556	131.813	-4.7958
BnA01g0008560	4.20678	84.5737	-4.3294
BnA01g0008610	62.6566	150.064	-1.26
BnA01g0008640	48.0358	17.7522	1.4361
BnA01g0008700	269.114	96.805	1.4751
BnA01g0008710	349.273	130.783	1.4172
BnA01g0008740	736.114	322.836	1.1891
BnA01g0008780	3.89906	36.285	-3.2182
BnA01g0008830	606.041	1218.7	-1.0079
BnA01g0008870	427.623	23.1524	4.2071
BnA01g0009010	87.4893	651.262	-2.8961
BnA01g0009020	240.847	93.5134	1.3649
BnA01g0009680	73.1601	20.9725	1.8026
BnA01g0009690	49.7034	0.409453	6.9235
BnA01g0009730	24.0627	6.15028	1.9681
BnA01g0009760	289.786	7.26979	5.3169
BnA01g0009780	514.161	104.161	2.3034
BnA01g0009880	18.8548	0	Inf
BnA01g0009900	15.5201	1.64635	3.2368
BnA01g0010000	78.8176	29.0935	1.4378
BnA01g0010090	77.6506	25.6425	1.5985
BnA01g0010240	132.545	63.3489	1.0651
BnA01g0010300	60.3216	13.255	2.1861
BnA01g0010310	100.714	259.769	-1.367
BnA01g0010500	69.3408	23.4701	1.5629
BnA01g0010680	173.659	71.1243	1.2878
BnA01g0010720	119.643	41.5296	1.5265
BnA01g0010730	2.5011	24.833	-3.3116
BnA01g0010820	37.955	3.74131	3.3427
BnA01g0010840	222.3	67.3067	1.7237
BnA01g0010850	45.198	5.36382	3.0749
BnA01g0010880	348.766	82.2348	2.0844
BnA01g0010890	540.263	214.457	1.333
BnA01g0011010	907.983	151.887	2.5797
BnA01g0011150	3480	1605.14	1.1164
BnA01g0011210	221.204	98.2117	1.1714
BnA01g0011230	46.9181	6.3708	2.8806
BnA01g0011240	41.8268	2.78787	3.9072
BnA01g0011370	932.963	203.195	2.199
BnA01g0011470	51.6771	6.99487	2.8852
BnA01g0011490	83.31	25.8705	1.6872
BnA01g0011510	834.562	273.375	1.6101
BnA01g0011530	371.928	39.0455	3.2518
BnA01g0011660	138.512	65.3615	1.0835
BnA01g0011890	37.6441	5.56044	2.7592
BnA01g0011920	17.3801	2.89856	2.584
BnA01g0012220	16.1736	117.389	-2.8596
BnA01g0012240	95.2748	32.4074	1.5558
BnA01g0012390	11.6208	1.03937	3.4829
BnA01g0012430	20.2527	4.26054	2.249
BnA01g0012530	92.6567	5.14244	4.1714
BnA01g0012600	2655.68	804.549	1.7228
BnA01g0012860	18.6998	1.59866	3.5481
BnA01g0013430	231.749	100.314	1.208
BnA01g0013490	1370.61	341.618	2.0044
BnA01g0013580	0	123.734	#NAME?
BnA01g0013700	69.3408	27.8404	1.3165
BnA01g0013960	29.8728	70.7038	-1.243
BnA01g0014020	631.862	160.541	1.9767
BnA01g0014100	14.404	1.70935	3.075
BnA01g0014310	4.1812	65.44	-3.9682
BnA01g0014370	11.3132	42.5519	-1.9112
BnA01g0014570	3.79714	36.3139	-3.2575
BnA01g0014690	244.139	95.0088	1.3616
BnA01g0014700	457.954	94.8542	2.2714
BnA01g0014740	175.585	12.6165	3.7988
BnA01g0014820	154.715	68.8814	1.1674
BnA01g0014830	30.9234	158.06	-2.3537
BnA01g0014920	8.04207	44.9295	-2.482
BnA01g0015050	17.1363	0	Inf
BnA01g0015200	141.58	883.68	-2.6419
BnA01g0015280	184.739	827.229	-2.1628
BnA01g0015290	542.574	168.408	1.6879
BnA01g0015300	45.6111	4.29969	3.4071
BnA01g0015350	51.7804	179.681	-1.795
BnA01g0015380	71.5708	32.7003	1.1301
BnA01g0015540	424.799	113.54	1.9036
BnA01g0015600	25.1766	65.2873	-1.3747
BnA01g0015650	109.37	53.9428	1.0197
BnA01g0015860	23.9991	2.85849	3.0697
BnA01g0015910	71.2775	17.2005	2.051
BnA01g0015940	175.522	10.6714	4.0398
BnA01g0016050	179.169	663.108	-1.8879
BnA01g0016080	60.8345	20.2175	1.5893
BnA01g0016160	147.978	29.6128	2.3211
BnA01g0016180	210.765	39.4203	2.4186
BnA01g0016210	42.7499	13.8696	1.624
BnA01g0016290	206.774	67.8659	1.6073
BnA01g0016310	1799.04	4695.66	-1.3841
BnA01g0016360	454.47	184.142	1.3034
BnA01g0016390	54.1954	0	Inf
BnA01g0016430	1070.83	260.641	2.0386
BnA01g0016460	253.04	120.598	1.0692
BnA01g0016480	7958.38	1547.5	2.3625
BnA01g0016540	54.8968	11.2927	2.2813
BnA01g0016610	37.4782	240.941	-2.6846
BnA01g0017170	10.4794	47.3497	-2.1758
BnA01g0017220	853.066	255.985	1.7366
BnA01g0017230	19.7012	268.131	-3.7666
BnA01g0017410	716.549	285.416	1.328
BnA01g0017530	236.237	65.8092	1.8439
BnA01g0017580	1.12864	15.4588	-3.7758
BnA01g0017630	14.4679	36.6994	-1.3429
BnA01g0017650	92.8886	185.917	-1.0011
BnA01g0017750	144.478	15.2222	3.2466
BnA01g0017800	7.25946	66.7685	-3.2012
BnA01g0017910	12.7876	1.10237	3.5361
BnA01g0018070	204.287	467.079	-1.1931
BnA01g0018120	263.157	4.9926	5.72
BnA01g0018170	253.217	569.437	-1.1692
BnA01g0018190	140.552	61.3092	1.1969
BnA01g0018230	5.82321	64.854	-3.4773
BnA01g0018290	2.20619	17.3648	-2.9765
BnA01g0018540	100.53	5.17391	4.2802
BnA01g0018640	85.3709	409.308	-2.2614
BnA01g0018790	1.39804	18.3353	-3.7132
BnA01g0018930	108.971	45.8999	1.2474
BnA01g0018950	152.365	313.511	-1.041
BnA01g0019170	255.105	104.658	1.2854
BnA01g0019340	78.883	37.7474	1.0633
BnA01g0019460	26.3471	0.346456	6.2488
BnA01g0019530	172.912	482.995	-1.482
BnA01g0019730	40.9933	15.7117	1.3835
BnA01g0019780	12.5566	4142.22	-8.3658
BnA01g0019790	1687.66	551.289	1.6141
BnA01g0019810	2181.4	612.886	1.8316
BnA01g0019920	3587.17	611.005	2.5536
BnA01g0020020	20.3803	173.739	-3.0917
BnA01g0020040	279.799	139.205	1.0072
BnA01g0020090	28.231	6.97102	2.0178
BnA01g0020170	538.243	130.044	2.0493
BnA01g0020250	108.692	46.2121	1.2339
BnA01g0020300	14.0199	0.409453	5.0976
BnA01g0020330	599.971	1283.59	-1.0972
BnA01g0020510	56.1913	1415.59	-4.6549
BnA01g0020660	65.3889	413.814	-2.6619
BnA01g0020710	239.522	59.7087	2.0041
BnA01g0020830	82.4874	33.3113	1.3082
BnA01g0021040	24.1774	348.432	-3.8491
BnA01g0021130	5.29708	21.4602	-2.0184
BnA01g0021170	30.3209	8.58499	1.8204
BnA01g0021260	48.5976	4.74061	3.3577
BnA01g0021390	39.7229	13.5146	1.5555
BnA01g0021430	27.9744	0	Inf
BnA01g0021580	1757.78	5112.28	-1.5402
BnA01g0021860	93.3635	507.85	-2.4435
BnA01g0021910	48.5075	163.992	-1.7573
BnA01g0022000	74.6855	34.2351	1.1254
BnA01g0022100	7.25938	287.897	-5.3096
BnA01g0022120	96.4688	43.0216	1.165
BnA01g0022180	83.0639	17.4926	2.2475
BnA01g0022330	884.882	233.591	1.9215
BnA01g0022340	9.47835	38.9365	-2.0384
BnA01g0022390	151.636	40.6545	1.8991
BnA01g0022480	95.7612	31.5426	1.6021
BnA01g0022560	480.986	982.212	-1.03
BnA01g0022720	0.28214	11.6478	-5.3675
BnA01g0022920	11.3897	0.779755	3.8686
BnA01g0023010	1010.81	282.648	1.8384
BnA01g0023300	116.425	42.5919	1.4507
BnA01g0023310	1393.11	475.71	1.5502
BnA01g0023330	585.241	211.468	1.4686
BnA01g0023390	191.036	94.123	1.0212
BnA01g0023430	178.774	21.5376	3.0532
BnA01g0023490	497.835	110.146	2.1763
BnA01g0023570	0.551542	13.9011	-4.6556
BnA01g0023590	120.211	35.7307	1.7503
BnA01g0023680	80.6522	34.9176	1.2078
BnA01g0023860	568.009	278.43	1.0286
BnA01g0024050	118.553	39.931	1.57
BnA01g0024060	128.468	35.3928	1.8599
BnA01g0024120	844.656	178.614	2.2415
BnA01g0024160	81.4305	4.04008	4.3331
BnA01g0024190	55.2285	14.0662	1.9732
BnA01g0024350	2.25724	29394.8	-13.669
BnA01g0024450	0	548.295	#NAME?
BnA01g0024630	34.22	5.99282	2.5135
BnA01g0024750	65.6569	25.9583	1.3388
BnA01g0025120	176.781	48.6172	1.8624
BnA01g0025230	31.2184	3008.8	-6.5906
BnA01g0025280	2.21896	13.8669	-2.6437
BnA01g0025940	14.5842	0	Inf
BnA01g0026050	47.7521	13.9717	1.7731
BnA01g0026590	391.329	185.789	1.0747
BnA01g0026650	478.475	169.799	1.4946
BnA01g0026670	13.3903	82.2891	-2.6195
BnA01g0027020	2.20623	38.7323	-4.1339
BnA01g0027540	0.564319	7449.25	-13.688
BnA01g0027600	546.922	236.04	1.2123
BnA01g0027730	130.993	47.7429	1.4561
BnA01g0027790	100.902	33.6501	1.5843
BnA01g0027810	826.413	284.907	1.5364
BnA01g0027920	12.2362	37.4247	-1.6128
BnA01g0027930	648.085	1422.1	-1.1338
BnA01g0028080	67.8631	24.2089	1.4871
BnA01g0028210	612.22	304.088	1.0096
BnA01g0028220	27.8851	1.85828	3.9075
BnA01g0028410	4.74568	1422.27	-8.2274
BnA01g0028440	12.5438	1199.19	-6.5789
BnA01g0028520	233.756	1050.95	-2.1686
BnA01g0028780	952.293	263.768	1.8521
BnA01g0028840	4.51451	188.515	-5.384
BnA01g0028870	183.263	73.2423	1.3232
BnA01g0029140	886.921	326.245	1.4429
BnA01g0029420	34.6299	1040.56	-4.9092
BnA01g0029480	16.4687	1180.1	-6.163
BnA01g0029670	12.9679	1.68551	2.9437
BnA01g0029690	670.543	1812.81	-1.4348
BnA01g0029750	8508.09	376.835	4.4968
BnA01g0029850	101.751	42.2531	1.2679
BnA01g0029860	475.661	150.082	1.6642
BnA01g0029870	70.2752	0	Inf
BnA01g0030140	24.1266	2.57595	3.2274
BnA01g0030260	1206.69	303.894	1.9894
BnA01g0030270	540.013	201.707	1.4207
BnA01g0030380	0.833682	16.7119	-4.3252
BnA01g0030410	594.623	3135.63	-2.3987
BnA01g0030530	25.2948	1.03937	4.6051
BnA01g0030600	29.5382	4.6853	2.6564
BnA01g0030610	279.677	120.313	1.217
BnA01g0030620	225.188	69.5929	1.6941
BnA01g0030680	348.54	898.903	-1.3668
BnA01g0030760	132.654	30.2085	2.1346
BnA01g0030900	587.919	171.377	1.7784
BnA01g0030940	1.4108	38.2914	-4.7624
BnA01g0030960	533.015	161.779	1.7201
BnA01g0031060	44.8415	114.456	-1.3519
BnA01g0031070	0	24.3435	#NAME?
BnA01g0031140	597.405	196.3	1.6056
BnA01g0031340	23.9843	2.29157	3.3877
BnA01g0031370	3.34764	88.7676	-4.7288
BnA01g0031400	0.846478	30.1779	-5.1559
BnA01g0031440	7.59252	158.732	-4.3859
BnA01g0031740	0	41.6443	#NAME?
BnA01g0031750	1.69286	17.965	-3.4077
BnA01g0031860	0.28214	27.0349	-6.5823
BnA01g0031890	33.8359	9.43359	1.8427
BnA01g0032200	5.02776	59.1684	-3.5568
BnA01g0032210	34.413	383.299	-3.4774
BnA01g0032270	18.3797	74.5057	-2.0192
BnA01g0032310	4580.43	10160.8	-1.1495
BnA01g0032570	74.6744	246.971	-1.7257
BnA01g0032580	12.48	1.59866	2.9647
BnA01g0032660	25.3188	7.1591	1.8224
BnA01g0032830	4.72009	36.4073	-2.9473
BnA01g0032920	281.33	41.0887	2.7755
BnA01g0033090	106.855	382.198	-1.8387
BnA01g0033190	235.194	112.393	1.0653
BnA01g0033230	19.7393	1.12621	4.1315
BnA01g0033400	8.36249	155.494	-4.2168
BnA01g0033590	2176.76	684.074	1.67
BnA01g0033650	992.183	2250.55	-1.1816
BnA01g0033740	62.7826	180.833	-1.5262
BnA01g0033760	77.2884	172.224	-1.156
BnA01g0033970	71.3012	22.7677	1.6469
BnA01g0034170	346.834	126.528	1.4548
BnA01g0034330	2.78326	135.887	-5.6095
BnA01g0034400	0	7.56855	#NAME?
BnA01g0034520	28.1786	1.27605	4.4648
BnA01g0034580	405.363	2042.88	-2.3333
BnA01g0034600	1.4108	17.358	-3.621
BnA01g0034640	261.799	94.167	1.4752
BnA01g0034780	47.9802	102.518	-1.0954
BnA01g0034910	52.2649	21.8084	1.261
BnA01g0035110	0	6.69341	#NAME?
BnA01g0035120	0.833682	21.8935	-4.7149
BnA01g0035380	11.3642	43.1561	-1.9251
BnA01g0035480	123.589	263.246	-1.0909
BnA01g0035570	77.7509	17.3715	2.1621
BnA01g0035580	1172.45	2693.59	-1.2
BnA01g0035610	67.8105	140.179	-1.0477
BnA01g0035650	7.78543	39.0644	-2.327
BnA01g0035720	3.84813	1783.05	-8.856
BnA01g0035730	37.4638	13.381	1.4853
BnA01g0035740	625.67	2878.3	-2.2017
BnA01g0035760	40.6569	10.1674	1.9995
BnA01g0035770	1619.39	727.3	1.1548
BnA01g0035780	1217.65	556.284	1.1302
BnA01g0035790	201.634	499.265	-1.3081
BnA01g0035820	423.584	935.611	-1.1433
BnA01g0035830	92.4878	8.05631	3.5211
BnA01g0036060	215.846	514.91	-1.2543
BnA01g0036080	99.3244	487.835	-2.2962
BnA01g0036220	60.7305	2.77257	4.4531
BnA01g0036260	20.38	57.2336	-1.4897
BnA01g0036320	43.8517	2.81172	3.9631
BnA01g0036350	6.96453	1953.42	-8.1318
BnA01g0036690	809.469	335.822	1.2693
BnA01g0036810	148.27	645.125	-2.1214
BnA01g0037150	341.318	1036.62	-1.6027
BnA01g0037160	260.367	100.238	1.3771
BnA01g0037370	250.524	760.276	-1.6016
BnA01g0037500	193.789	67.239	1.5271
BnA01g0037680	127.695	59.0748	1.1121
BnA01g0037760	12.1978	74.4485	-2.6096
BnA01g0037950	270.134	128.563	1.0712
BnA01g0038120	0.564319	42.0029	-6.2178
BnA01g0038320	298.318	101.3	1.5582
BnA01g0038370	484.194	2626.88	-2.4397
BnA01g0038510	806.66	1745.49	-1.1136
BnA01g0038570	568.972	139.318	2.03
BnA01g0038760	139.828	660.592	-2.2401
BnA01g0038940	288.151	70.1606	2.0381
BnA01g0039070	8.11862	0	Inf
BnA01g0039080	10.5687	52.7193	-2.3185
BnA01g0039130	69.9144	34.065	1.0373
BnA01g0039170	10049.9	828.125	3.6012
BnA01g0039310	182.145	82.6106	1.1407
BnA01g0039320	79.2774	4.02477	4.2999
BnA01g0039350	18.2903	2.78787	2.7138
BnA01g0039510	102.52	29.9565	1.775
BnA01g0039730	120.851	8.57645	3.8167
BnA01g0039870	418.638	3009.1	-2.8456
BnA01g0040080	148.616	52.3728	1.5047
BnA01g0040150	0	6.68665	#NAME?
BnA01g0040520	46.6099	1.10237	5.402
BnA01g0040690	0	8.08686	#NAME?
BnA01g0041210	77.0082	18.6809	2.0434
BnA01g0041330	0.56428	2194.47	-11.925
BnA01g0041700	118.189	24.6072	2.2639
BnA01g0041870	217.609	73.834	1.5594
BnA01g0041920	7.0027	0	Inf
BnA01g0042390	0	7.11995	#NAME?
BnA01g0042620	90.3857	6.68756	3.7565
BnA01g0042630	996.684	493.063	1.0154
BnA01g0042670	4.1941	103.753	-4.6287
BnA01g0042740	0	9.40298	#NAME?
BnA01g0042760	0.564299	11.1353	-4.3025
BnA01g0043090	1840.23	863.503	1.0916
BnA01g0043370	599.718	225.147	1.4134
BnA01g0043440	343.545	1408.53	-2.0356
BnA01g0043490	208.427	84.9481	1.2949
BnA01g0043610	0	10.8986	#NAME?
BnA01g0043650	207.476	52.5474	1.9813
BnA01g0044070	110.536	230.574	-1.0607
BnA01g0044100	79.8553	14.0806	2.5037
BnA01g0044270	3.06548	29.0287	-3.2433
BnA02g0044660	469.379	1007.28	-1.1016
BnA02g0044950	513.271	180.593	1.507
BnA02g0045180	9.70944	38.7076	-1.9952
BnA02g0045260	10.0045	0	Inf
BnA02g0045280	295.722	130.882	1.176
BnA02g0045300	24.3958	6.26865	1.9604
BnA02g0045320	151.81	65.4398	1.214
BnA02g0045650	221.33	106.273	1.0584
BnA02g0045690	14.6862	2.39372	2.6171
BnA02g0045710	32.8864	6368.2	-7.5973
BnA02g0045720	37.7093	3.80339	3.3096
BnA02g0045790	60.3994	14.216	2.087
BnA02g0046210	31.0397	3.37009	3.2033
BnA02g0046230	160.638	16.2386	3.3063
BnA02g0046340	51.9988	19.1763	1.4392
BnA02g0046410	24.0499	590.118	-4.6169
BnA02g0046520	0	19.3117	#NAME?
BnA02g0046530	373.471	105.865	1.8188
BnA02g0046590	1546.06	520.847	1.5697
BnA02g0046610	280.141	46.2522	2.5986
BnA02g0046780	75.4935	325.831	-2.1097
BnA02g0046800	29.052	1.70935	4.0871
BnA02g0046890	158.634	36.5667	2.1171
BnA02g0046910	1097.52	364.577	1.59
BnA02g0046930	19.9452	0.692912	4.8472
BnA02g0047020	148.696	9.68736	3.9401
BnA02g0047080	112.063	17.799	2.6544
BnA02g0047260	229.515	104.502	1.1351
BnA02g0047270	310.28	89.5965	1.7921
BnA02g0047300	56.3604	8.37892	2.7498
BnA02g0047340	41.3645	10.6637	1.9557
BnA02g0047500	269.413	70.5012	1.9341
BnA02g0047610	400.691	194.947	1.0394
BnA02g0047660	1.10308	31.49	-4.8353
BnA02g0048320	42.8137	9.99375	2.099
BnA02g0048410	22.6136	120.3	-2.4114
BnA02g0048420	149.256	331.116	-1.1495
BnA02g0048630	21.0609	59.7439	-1.5042
BnA02g0048950	0	9.85159	#NAME?
BnA02g0049060	13.4029	137.15	-3.3551
BnA02g0049140	4.98945	53.0479	-3.4103
BnA02g0049370	71.5324	8.12693	3.1378
BnA02g0049490	355.72	155.085	1.1977
BnA02g0049690	91.9382	45.1252	1.0267
BnA02g0049760	434.59	158.602	1.4542
BnA02g0050010	21.0993	375.47	-4.1534
BnA02g0050060	57.589	21.6959	1.4084
BnA02g0050310	462.476	70.1682	2.7205
BnA02g0050440	14.6606	119.288	-3.0244
BnA02g0050450	221.803	79.3286	1.4834
BnA02g0050490	0.833682	103.468	-6.9555
BnA02g0050560	58.1277	13.4354	2.1132
BnA02g0050770	40.7876	13.0736	1.6415
BnA02g0050910	26.0247	5.21398	2.3194
BnA02g0050930	309.243	54.7198	2.4986
BnA02g0051140	9.77328	0	Inf
BnA02g0051150	108.161	35.0693	1.6249
BnA02g0051160	28.0254	3.44163	3.0256
BnA02g0051290	295.353	19.5713	3.9156
BnA02g0051450	181.147	82.6205	1.1326
BnA02g0051550	446.059	133.232	1.7433
BnA02g0051610	67.5296	12.0792	2.483
BnA02g0051620	16.097	54.9263	-1.7707
BnA02g0052030	40.1578	7.13525	2.4926
BnA02g0052140	398.58	130.041	1.6159
BnA02g0052180	9.22174	53.0181	-2.5234
BnA02g0052290	613.582	172.318	1.8322
BnA02g0052410	1227.17	557.321	1.1388
BnA02g0052550	245.789	106.23	1.2102
BnA02g0052640	281.69	140.393	1.0046
BnA02g0052680	37.1961	4.62322	3.0082
BnA02g0052920	15.083	0.75591	4.3186
BnA02g0053180	59.7954	2.55119	4.5508
BnA02g0053370	196.755	95.9146	1.0366
BnA02g0053440	5.01502	40127.1	-12.966
BnA02g0053500	1104.33	380.99	1.5353
BnA02g0053530	457.777	76.5815	2.5796
BnA02g0053560	218.636	101.618	1.1054
BnA02g0053880	0	6.36312	#NAME?
BnA02g0053910	101.43	12.3722	3.0353
BnA02g0053920	12.4545	0.75591	4.0423
BnA02g0054390	10.3501	0	Inf
BnA02g0054420	536.805	236.626	1.1818
BnA02g0054510	361.446	177.124	1.029
BnA02g0054830	52.7926	16.4982	1.678
BnA02g0055040	267.453	48.5753	2.461
BnA02g0055120	0.282159	7.80524	-4.7899
BnA02g0055420	65.311	31.2411	1.0639
BnA02g0055580	0.820963	32.8167	-5.321
BnA02g0055620	45.2106	11.9483	1.9199
BnA02g0055670	90.9774	191.581	-1.0744
BnA02g0055710	605.344	243.556	1.3135
BnA02g0055760	214.4	49.8094	2.1058
BnA02g0055840	111.703	37.4409	1.577
BnA02g0055850	183.338	602.261	-1.7159
BnA02g0055870	5927.97	2545.89	1.2194
BnA02g0055930	2.23164	28.3988	-3.6697
BnA02g0056270	0	9.07946	#NAME?
BnA02g0056300	0	10.7488	#NAME?
BnA02g0056760	9.13236	0	Inf
BnA02g0056780	58.5776	20.8065	1.4933
BnA02g0057120	156.295	30.4911	2.3578
BnA02g0057140	311.01	71.8699	2.1135
BnA02g0057170	26.2164	82.0707	-1.6464
BnA02g0057550	265.183	102.633	1.3695
BnA02g0057700	58.0764	4985.53	-6.4237
BnA02g0057710	86.2291	5358.98	-5.9576
BnA02g0058030	12.1981	5518.13	-8.8214
BnA02g0058350	17.0855	0	Inf
BnA02g0058500	312.477	751.51	-1.266
BnA02g0058620	377.384	176.59	1.0956
BnA02g0058940	54.664	179.901	-1.7185
BnA02g0059200	534.508	151.74	1.8166
BnA02g0059230	51.382	220.661	-2.1025
BnA02g0059250	0.551542	29.229	-5.7278
BnA02g0059310	33.6048	70.5232	-1.0694
BnA02g0059430	51.3183	105.396	-1.0383
BnA02g0059490	160.639	76.2237	1.0755
BnA02g0059500	21.9201	101.919	-2.2171
BnA02g0059580	572.11	1315.41	-1.2011
BnA02g0059690	130.427	34.554	1.9163
BnA02g0059940	15.0194	2.04727	2.8751
BnA02g0059990	8.97797	440.307	-5.616
BnA02g0060040	80.8435	14.1121	2.5182
BnA02g0060060	22.1769	5.7962	1.9359
BnA02g0060230	124.427	513.199	-2.0442
BnA02g0060290	21.0993	3.75662	2.4897
BnA02g0060390	9.15799	0	Inf
BnA02g0060400	48.4455	16.5058	1.5534
BnA02g0060420	50.0858	10.9148	2.1981
BnA02g0060610	383.769	124.129	1.6284
BnA02g0060620	22.8942	117.579	-2.3606
BnA02g0060970	92.9506	220.749	-1.2479
BnA02g0061000	66.634	31.3869	1.0861
BnA02g0061010	15.5326	0	Inf
BnA02g0061110	28.4227	425.964	-3.9056
BnA02g0061550	132.455	284.419	-1.1025
BnA02g0061560	80.394	30.9509	1.3771
BnA02g0061670	240.596	36.7003	2.7127
BnA02g0061820	1480.7	588.085	1.3322
BnA02g0061880	914.909	353.209	1.3731
BnA02g0061890	107.509	44.3719	1.2767
BnA02g0061900	721.593	190.905	1.9183
BnA02g0061970	1260.6	552.596	1.1898
BnA02g0062020	0.820944	11.057	-3.7515
BnA02g0062060	548.569	153.99	1.8328
BnA02g0062070	2034	111.292	4.1919
BnA02g0062190	129.329	46.3544	1.4803
BnA02g0062320	33.117	6.92333	2.258
BnA02g0062410	142.23	303.123	-1.0917
BnA02g0062430	106.637	46.7238	1.1905
BnA02g0062440	113.063	52.8072	1.0983
BnA02g0062470	206.234	82.1441	1.3281
BnA02g0062720	102.802	211.508	-1.0408
BnA02g0062910	15.5709	95.0727	-2.6102
BnA02g0062930	126.673	10.1521	3.6413
BnA02g0062990	131.392	48.4034	1.4407
BnA02g0063110	43.8383	115.692	-1.4
BnA02g0063350	13.8909	260.515	-4.2292
BnA02g0063360	12630.4	803.634	3.9742
BnA02g0063370	24.4975	0.866598	4.8211
BnA02g0063440	17.546	220.726	-3.653
BnA02g0063450	358.402	159.517	1.1679
BnA02g0063530	10.8509	224.765	-4.3725
BnA02g0063540	93.607	16.6728	2.4891
BnA02g0063770	315.965	157.829	1.0014
BnA02g0063830	6.45128	676.605	-6.7126
BnA02g0063920	262.233	614.512	-1.2286
BnA02g0063960	1161.48	2749.63	-1.2433
BnA02g0064060	736.635	250.464	1.5563
BnA02g0064550	1.64193	19.1439	-3.5434
BnA02g0064730	65.8246	149.068	-1.1793
BnA02g0064760	231.884	479.005	-1.0466
BnA02g0064770	303.274	780.396	-1.3636
BnA02g0064890	74.1737	4.53637	4.0313
BnA02g0064970	0.28214	20.815	-6.2051
BnA02g0065120	39.9812	154.686	-1.9519
BnA02g0065230	1.65468	1219.17	-9.5251
BnA02g0065320	28.7042	64.4462	-1.1668
BnA02g0065350	62.3985	29.2645	1.0924
BnA02g0065360	84.7157	207.509	-1.2925
BnA02g0065460	108.689	43.8891	1.3083
BnA02g0065490	30.257	83.4803	-1.4642
BnA02g0065540	120.337	275.788	-1.1965
BnA02g0065690	96.4786	47.8185	1.0126
BnA02g0065800	28.1546	8.91523	1.659
BnA02g0066010	131.254	2.67718	5.6155
BnA02g0066200	163.649	79.6351	1.0391
BnA02g0066300	49.2265	5.1186	3.2656
BnA02g0066320	386.973	3392.07	-3.1319
BnA02g0066530	64.3495	317.244	-2.3016
BnA02g0066640	8.34973	44.0619	-2.3997
BnA02g0066710	47.6247	161.181	-1.7589
BnA02g0067120	87.1942	680.041	-2.9633
BnA02g0067210	108.729	49	1.1499
BnA02g0067430	60.4376	11.8759	2.3474
BnA02g0067530	210.22	100.963	1.0581
BnA02g0067810	9.2345	0.409453	4.4953
BnA02g0068160	26.2686	351.749	-3.7431
BnA02g0068170	117.514	53.4981	1.1353
BnA02g0068250	0.833701	29.4143	-5.1408
BnA02g0068260	29.1539	1.12621	4.6941
BnA02g0068320	45.8282	199.099	-2.1192
BnA02g0068370	42.1853	108.655	-1.3649
BnA02g0068470	1978.78	684.724	1.531
BnA02g0068500	21.112	1.03937	4.3443
BnA02g0068570	46.0337	572.46	-3.6364
BnA02g0068600	471.951	1421.18	-1.5904
BnA02g0068960	422.349	4161.64	-3.3006
BnA02g0069430	1.38526	12.3807	-3.1599
BnA02g0070350	1.94954	60.7059	-4.9606
BnA02g0070450	429.861	132.404	1.6989
BnA02g0071040	110.446	512.472	-2.2141
BnA02g0071100	0.564299	28.4285	-5.6547
BnA02g0071140	90.9406	0.433299	7.7134
BnA02g0071470	97.7547	15029	-7.2644
BnA02g0071570	0	11660.7	#NAME?
BnA02g0071580	0.282159	4179.41	-13.855
BnA02g0071590	2.21898	34910.1	-13.941
BnA02g0071710	3803.7	1174.01	1.696
BnA02g0071800	0	41.7745	#NAME?
BnA02g0071980	195.946	65.9649	1.5707
BnA02g0072050	51.7932	114.73	-1.1474
BnA02g0072310	308.09	47.7861	2.6887
BnA02g0072420	0	11.246	#NAME?
BnA02g0072620	74.8401	24.6089	1.6046
BnA02g0072730	0.551542	9.97082	-4.1762
BnA02g0072880	18.9056	2.22858	3.0846
BnA02g0072920	32.1811	8.43515	1.9317
BnA02g0073110	489.064	1731.79	-1.8242
BnA02g0073130	124.17	36.438	1.7688
BnA02g0073160	10.6326	219.925	-4.3704
BnA02g0073180	77.9058	36.0065	1.1135
BnA02g0073190	671.087	296.083	1.1805
BnA02g0073280	188.376	73.4676	1.3584
BnA02g0073480	455.493	2319.15	-2.3481
BnA02g0073720	3.05263	15.8223	-2.3738
BnA02g0073820	355.942	172.895	1.0418
BnA02g0073900	583.702	204.295	1.5146
BnA02g0073910	119.862	24.7282	2.2771
BnA02g0074290	105.419	46.4897	1.1812
BnA02g0074340	2.5393	25.2978	-3.3165
BnA02g0074520	4.70729	27.745	-2.5593
BnA02g0074570	257.384	4145.51	-4.0096
BnA02g0074620	1.65464	32.3327	-4.2884
BnA02g0075110	1.12862	17.0201	-3.9146
BnA02g0075140	5928.59	2244.71	1.4012
BnA02g0075170	67.364	171	-1.3439
BnA02g0075240	234.77	100.979	1.2172
BnA02g0075650	66.4647	15.8589	2.0673
BnA02g0075710	3.06546	36.9657	-3.592
BnA02g0075950	8.95236	0.346456	4.6915
BnA02g0076080	213.03	86.6223	1.2982
BnA02g0076190	8.00394	0	Inf
BnA02g0076200	9.979	0	Inf
BnA02g0076440	93.9423	204.074	-1.1192
BnA02g0076500	25.395	60.4751	-1.2518
BnA02g0076540	35.5029	2.74872	3.6911
BnA02g0076550	977.424	407.609	1.2618
BnA02g0076610	76.9715	396.679	-2.3656
BnA02g0076700	136.408	41.5584	1.7147
BnA02g0076740	3.65522	30.9901	-3.0838
BnA02g0076820	37.0285	6.55303	2.4984
BnA02g0076850	5.27155	88.7678	-4.0737
BnA02g0076880	3.61702	232.341	-6.0053
BnA02g0077040	157.841	369.672	-1.2278
BnA02g0077210	14.7246	1.03937	3.8244
BnA02g0077280	93.5531	44.228	1.0808
BnA02g0077380	49.6636	17.2226	1.5279
BnA02g0077480	27.1919	4.28438	2.666
BnA02g0077500	15.0702	2.31542	2.7024
BnA02g0077530	148.413	60.7518	1.2886
BnA02g0077600	81.6372	26.681	1.6134
BnA02g0077630	184.059	38.4213	2.2602
BnA02g0077650	57.7691	10.5292	2.4559
BnA02g0077830	8.93958	33.7379	-1.9161
BnA02g0077900	32.8108	4.37031	2.9084
BnA02g0077920	249.84	724.536	-1.536
BnA02g0077980	0	8.33209	#NAME?
BnA02g0077990	139.255	56.3567	1.3051
BnA02g0078060	17.1874	42.0079	-1.2893
BnA02g0078130	7.79821	79.2532	-3.3453
BnA02g0078150	381.726	58.2209	2.7129
BnA02g0078440	381.988	85.9762	2.1515
BnA02g0078610	137.445	55.9091	1.2977
BnA02g0078790	2073.09	772.896	1.4234
BnA02g0078830	49.0595	153.798	-1.6484
BnA02g0078950	5.5921	111.585	-4.3186
BnA02g0078990	50.6899	9.15099	2.4697
BnA02g0079140	0.28214	247.821	-9.7787
BnA02g0079190	167.085	2414.25	-3.8529
BnA02g0079240	739.303	131.228	2.4941
BnA02g0079540	13.3773	1.44882	3.2068
BnA02g0079570	97.6464	4.96876	4.2966
BnA02g0080090	79.9047	368.634	-2.2058
BnA02g0080140	0	30.51	#NAME?
BnA02g0080310	1511.91	754.426	1.0029
BnA02g0080320	47.3424	4.88283	3.2773
BnA02g0080410	123.425	34.7151	1.83
BnA02g0080420	32.0009	4.06392	2.9772
BnA02g0080440	14.5318	46.6608	-1.683
BnA02g0080460	8.4008	153.304	-4.1897
BnA02g0080900	287	79.5406	1.8513
BnA02g0081210	183.902	395.972	-1.1065
BnA02g0081220	189.353	1568.78	-3.0505
BnA02g0081680	5867.33	2063.28	1.5078
BnA02g0081700	110.369	247.909	-1.1675
BnA02g0081940	118.763	286.244	-1.2692
BnA02g0082370	231.299	66.7735	1.7924
BnA02g0082390	975.031	2578.41	-1.403
BnA02g0082410	263.371	33.9957	2.9537
BnA02g0082440	37.7859	9.35529	2.014
BnA02g0082640	378.273	901.184	-1.2524
BnA02g0082670	180.877	42.5509	2.0877
BnA02g0082730	156.712	429.446	-1.4544
BnA02g0082840	125.748	1.51182	6.3781
BnA02g0082850	66.4904	15.6019	2.0914
BnA02g0082880	54.9859	9.7409	2.4969
BnA02g0082960	0	7.24594	#NAME?
BnA02g0082990	20.6623	95.5565	-2.2094
BnA02g0083090	11033.2	4019.58	1.4567
BnA02g0083250	383.661	7.1744	5.7408
BnA02g0083280	2470.25	935.461	1.4009
BnA02g0083320	211.518	876.175	-2.0504
BnA02g0083430	352.503	844.683	-1.2608
BnA02g0083470	189.8	25.6118	2.8896
BnA02g0083500	1234.68	342.343	1.8506
BnA02g0083510	183.285	425.097	-1.2137
BnA02g0083870	46.5327	4.11838	3.4981
BnA02g0083940	56.7185	6.3555	3.1577
BnA02g0084060	770.711	279.106	1.4654
BnA02g0084070	405.595	1085.21	-1.4199
BnA02g0084260	74.3285	189.418	-1.3496
BnA02g0084300	87.309	17.5852	2.3118
BnA02g0084310	70.5712	278.543	-1.9807
BnA02g0084560	24.2554	6.89857	1.8139
BnA02g0084640	116.385	282.922	-1.2815
BnA02g0084670	0.282159	13.9223	-5.6247
BnA02g0084810	50.3567	4.41038	3.5132
BnA02g0085020	0	6.4968	#NAME?
BnA02g0085090	0	11.4511	#NAME?
BnA02g0085110	46.636	5.52805	3.0766
BnA02g0085220	10.5176	52.3985	-2.3167
BnA02g0085300	1.66742	31.0742	-4.22
BnA02g0085330	6.95167	0	Inf
BnA02g0085590	850.694	393.139	1.1136
BnA02g0085710	1123.51	6516.37	-2.5361
BnA02g0085730	1632.15	0.409453	11.961
BnA02g0085780	58.7689	310.036	-2.3993
BnA02g0085800	1.68018	212.057	-6.9797
BnA02g0085920	138.074	63.5244	1.1201
BnA02g0085930	9.51682	231.361	-4.6035
BnA02g0085940	7.81093	47.8518	-2.615
BnA02g0086110	4.19406	98.5825	-4.5549
BnA02g0086170	151.335	47.5283	1.6709
BnA02g0086260	1.1031	16.2709	-3.8827
BnA02g0086270	0.833701	30.3822	-5.1875
BnA02g0086410	81.1511	26.887	1.5937
BnA02g0086540	9.7222	0.433299	4.4878
BnA02g0086550	16.3408	1.16536	3.8096
BnA02g0086740	34.6824	5.18922	2.7406
BnA02g0086920	51.5489	10.0567	2.3578
BnA02g0086970	3.9374	1343.36	-8.4144
BnA02g0086980	0	15.3108	#NAME?
BnA02g0087030	1269.35	389.324	1.7051
BnA02g0087110	172.232	80.3986	1.0991
BnA02g0087260	2226.73	10838.5	-2.2832
BnA02g0087280	13.301	120.815	-3.1832
BnA02g0087360	50.4429	374.507	-2.8923
BnA02g0087390	326.185	147.612	1.1439
BnA02g0087400	99.609	22.6656	2.1358
BnA02g0087460	272.929	136.214	1.0026
BnA02g0087470	22.8175	62.6387	-1.4569
BnA02g0087490	40.4544	7.60679	2.4109
BnA02g0087580	315.171	75.1693	2.0679
BnA02g0087950	366.239	170.053	1.1068
BnA02g0087980	295.911	81.5811	1.8589
BnA02g0087990	301.841	71.0911	2.086
BnA02g0088160	44.9306	7.53617	2.5758
BnA02g0088340	65.491	5.7809	3.5019
BnA02g0088440	1134.85	2875.85	-1.3415
BnA02g0088470	236.016	513.929	-1.1227
BnA02g0088500	87.9366	3.02364	4.8621
BnA02g0088520	157.289	44.4875	1.8219
BnA02g0088530	142.999	33.9661	2.0738
BnA02g0088550	212.144	60.7041	1.8052
BnA02g0088560	26.4472	7.19733	1.8776
BnA02g0088600	151.23	338.465	-1.1623
BnA02g0088660	11.6973	1155.45	-6.6261
BnA02g0088690	54.345	9.6329	2.4961
BnA02g0089000	92.1058	38.0051	1.2771
BnA02g0089010	93.4911	41.4706	1.1727
BnA02g0089280	150.694	43.0608	1.8072
BnA02g0089320	51.138	122.777	-1.2636
BnA02g0089600	46.1755	16.5468	1.4806
BnA02g0089870	8.64461	0	Inf
BnA02g0089890	8.85034	0.409453	4.434
BnA02g0090050	2046.07	671.062	1.6083
BnA02g0090130	84.6537	14.0406	2.592
BnA02g0090150	106.686	3.65447	4.8676
BnA03g0090310	43.2742	7.26125	2.5752
BnA03g0090360	919.879	447	1.0412
BnA03g0090370	657.694	294.346	1.1599
BnA03g0090480	43.3271	11.6325	1.8971
BnA03g0090500	20.1238	381.374	-4.2442
BnA03g0090580	2385.22	1014.4	1.2335
BnA03g0090940	3.65512	57.7133	-3.9809
BnA03g0090970	73.3419	6.30781	3.5394
BnA03g0090990	829.099	205.752	2.0106
BnA03g0091020	25.2042	1.25221	4.3311
BnA03g0091140	155.802	22.051	2.8208
BnA03g0091170	37.8367	92.9004	-1.2959
BnA03g0091210	1814.64	4733.68	-1.3833
BnA03g0091230	111.407	38.4965	1.533
BnA03g0091250	557.852	212.334	1.3935
BnA03g0091390	182.373	85.691	1.0897
BnA03g0091430	18.3925	47.266	-1.3617
BnA03g0091450	0	39.0787	#NAME?
BnA03g0091490	1037.4	503.651	1.0425
BnA03g0091530	13.006	1.62251	3.0029
BnA03g0091560	172.51	63.5568	1.4406
BnA03g0091620	28.6533	7.56855	1.9206
BnA03g0091740	141.165	2446.86	-4.1155
BnA03g0091760	5.87414	22.0681	-1.9095
BnA03g0092030	89.9118	13.4115	2.745
BnA03g0092100	641.862	112.24	2.5157
BnA03g0092110	20.5474	1.03937	4.3052
BnA03g0092340	25.5372	55.0433	-1.108
BnA03g0092780	0	6.77258	#NAME?
BnA03g0092850	16.9309	53.0326	-1.6472
BnA03g0092920	43.7895	7.04841	2.6352
BnA03g0092940	55.5757	15.8939	1.806
BnA03g0092960	277.441	98.2998	1.4969
BnA03g0093140	7.47774	2313.44	-8.2732
BnA03g0093150	0	13447.7	#NAME?
BnA03g0093170	0	9932.19	#NAME?
BnA03g0093220	0	13.7504	#NAME?
BnA03g0093230	52.9982	129.172	-1.2853
BnA03g0093260	22.9977	111.048	-2.2716
BnA03g0093370	129.468	23.8224	2.4422
BnA03g0093570	0.564319	1255.23	-11.119
BnA03g0093620	13.878	63.4758	-2.1934
BnA03g0093630	164.598	41.2263	1.9973
BnA03g0093670	693.09	254.671	1.4444
BnA03g0093820	85.8462	8.01624	3.4208
BnA03g0093840	15.3653	1913.53	-6.9604
BnA03g0093880	6.09261	387.715	-5.9918
BnA03g0093980	2638.19	977.228	1.4328
BnA03g0094140	969.656	2196.03	-1.1794
BnA03g0094290	174.142	7.06372	4.6237
BnA03g0094310	128.426	279.991	-1.1244
BnA03g0094320	1445.74	617.677	1.2269
BnA03g0094360	51.8441	140.229	-1.4355
BnA03g0094420	9.76051	69.6618	-2.8353
BnA03g0094510	158.747	631.881	-1.9929
BnA03g0094540	140.011	62.2883	1.1685
BnA03g0094780	364.021	797.934	-1.1322
BnA03g0094830	64.0165	25.3991	1.3337
BnA03g0094890	129.171	58.2046	1.1501
BnA03g0095270	5.87424	27.8855	-2.247
BnA03g0095480	36.9923	12.7501	1.5367
BnA03g0095660	1.38526	78.2272	-5.8194
BnA03g0095670	281.396	131.66	1.0958
BnA03g0095680	0.269402	20.9315	-6.2798
BnA03g0095750	19.9832	93.2348	-2.2221
BnA03g0095980	0.28214	286.155	-9.9862
BnA03g0096070	7.00282	68.8166	-3.2967
BnA03g0096140	295.877	646.175	-1.1269
BnA03g0096150	720.425	1675.53	-1.2177
BnA03g0096230	3.5532	23.1295	-2.7025
BnA03g0096330	87.8334	43.1751	1.0246
BnA03g0096400	679.073	1379.85	-1.0229
BnA03g0096560	5.32258	116.371	-4.4505
BnA03g0096610	38.5686	1.68551	4.5162
BnA03g0096770	48.3289	17.5843	1.4586
BnA03g0096820	183.032	499.083	-1.4472
BnA03g0096920	94.4263	275.99	-1.5474
BnA03g0096990	2079.59	691.404	1.5887
BnA03g0097040	238.26	1246.57	-2.3874
BnA03g0097120	2.48838	215.001	-6.433
BnA03g0097130	161.585	21.9164	2.8822
BnA03g0097180	911.161	1944.33	-1.0935
BnA03g0097210	40.9916	5.74943	2.8338
BnA03g0097360	0.282159	29.7378	-6.7196
BnA03g0097650	19.3553	65.8276	-1.766
BnA03g0097830	276.289	567.718	-1.039
BnA03g0097910	25.1784	82.7425	-1.7164
BnA03g0097920	27.9091	481.113	-4.1076
BnA03g0097990	9.23446	69.4302	-2.9105
BnA03g0098100	1.66744	14.5521	-3.1255
BnA03g0098190	1.10308	13.3247	-3.5945
BnA03g0098210	60.1684	17.7657	1.7599
BnA03g0098240	5.30988	53.8409	-3.342
BnA03g0098520	38.0809	10.7259	1.828
BnA03g0098650	206.991	509.071	-1.2983
BnA03g0098690	145.398	35.9606	2.0155
BnA03g0098760	1306.74	531.286	1.2984
BnA03g0098830	65.3492	905.493	-3.7925
BnA03g0098870	623.474	267.072	1.2231
BnA03g0099020	64.7866	15.4836	2.065
BnA03g0099030	1518.81	4911.41	-1.6932
BnA03g0099050	33.6303	72.5638	-1.1095
BnA03g0099160	294.403	622.537	-1.0804
BnA03g0099270	27.3594	106.412	-1.9595
BnA03g0099290	1.4108	60.3327	-5.4184
BnA03g0099420	247.034	1016.56	-2.0409
BnA03g0099520	240.17	82.9908	1.533
BnA03g0099660	7.51603	126.337	-4.0712
BnA03g0099740	29.4743	3.789	2.9596
BnA03g0100220	82.562	32.4533	1.3471
BnA03g0100230	308.121	124.799	1.3039
BnA03g0100270	41.2882	191.774	-2.2156
BnA03g0100520	18.649	78.674	-2.0768
BnA03g0100740	21.0099	46.8506	-1.157
BnA03g0100760	125.106	310.26	-1.3103
BnA03g0100830	153.891	375.519	-1.287
BnA03g0100880	22.0221	3.18202	2.7909
BnA03g0100940	161.242	9.24552	4.1243
BnA03g0100990	355.091	809.049	-1.188
BnA03g0101070	451.932	166.559	1.4401
BnA03g0101120	384.386	1004.86	-1.3864
BnA03g0101140	295.995	47.81	2.6302
BnA03g0101220	14.1219	0.346456	5.3491
BnA03g0101430	37.4271	79.9766	-1.0955
BnA03g0101460	638.113	297.493	1.101
BnA03g0101470	195.562	97.1151	1.0099
BnA03g0101660	11.4918	84.8885	-2.885
BnA03g0101830	315.076	90.3916	1.8014
BnA03g0101900	83.6616	10.639	2.9752
BnA03g0101930	3.07818	82.9935	-4.7528
BnA03g0101960	98.3398	32.5649	1.5945
BnA03g0102180	1617.05	4212.78	-1.3814
BnA03g0102260	202.99	98.7551	1.0395
BnA03g0102360	253.163	564.358	-1.1565
BnA03g0102380	0.820963	9366.09	-13.478
BnA03g0102410	1069.01	497.818	1.1026
BnA03g0103140	38.2609	11.6009	1.7216
BnA03g0103230	167.215	71.7993	1.2197
BnA03g0103350	120	16.8532	2.8319
BnA03g0103400	130.313	1211.91	-3.2172
BnA03g0103550	308.202	625.406	-1.0209
BnA03g0103560	32.2578	105.532	-1.71
BnA03g0103680	76.8298	31.7392	1.2754
BnA03g0103830	33.4776	211.477	-2.6592
BnA03g0103860	3681.23	8113.31	-1.1401
BnA03g0103970	512.003	1052.84	-1.0401
BnA03g0104140	75.8158	30.6733	1.3055
BnA03g0104270	49.4577	15.3013	1.6925
BnA03g0104390	21.598	188.371	-3.1246
BnA03g0104400	121.077	15.1439	2.9991
BnA03g0104610	18.0846	1.94512	3.2168
BnA03g0104890	9.96604	158.367	-3.9901
BnA03g0104900	104.547	221.623	-1.084
BnA03g0104990	114.31	248.273	-1.119
BnA03g0105100	133.687	580.995	-2.1197
BnA03g0105200	28.5913	225.32	-2.9783
BnA03g0105320	15.5199	0	Inf
BnA03g0105440	2.25722	25.7761	-3.5134
BnA03g0105490	0.282159	28.0713	-6.6364
BnA03g0105590	0.846459	12.5935	-3.8951
BnA03g0105770	40.1339	6.25243	2.6823
BnA03g0105840	37.2475	328.985	-3.1428
BnA03g0105940	23.9079	3.87493	2.6252
BnA03g0105950	1793.11	840.679	1.0928
BnA03g0106340	488.582	196.397	1.3148
BnA03g0106350	3.38587	31.2353	-3.2056
BnA03g0106670	0.833682	53.6468	-6.0079
BnA03g0106900	13.8782	146.838	-3.4033
BnA03g0106950	50.8812	139.413	-1.4542
BnA03g0107100	190.444	50.2446	1.9223
BnA03g0107120	37.4527	11.6172	1.6888
BnA03g0107170	461.742	105.405	2.1311
BnA03g0107430	0.846439	169.659	-7.647
BnA03g0107440	66.4776	136.124	-1.034
BnA03g0107650	139.252	50.826	1.4541
BnA03g0107700	38.696	2.78787	3.7949
BnA03g0107750	28.2822	4.58315	2.6255
BnA03g0107950	2716.6	9111.21	-1.7458
BnA03g0108030	4.45068	69.2796	-3.9603
BnA03g0108070	330.448	731.347	-1.1461
BnA03g0108290	1511.12	3043.02	-1.0099
BnA03g0108380	17.7516	154.026	-3.1171
BnA03g0108420	0.564299	9.77328	-4.1143
BnA03g0108670	101.52	27.0368	1.9088
BnA03g0108710	1524.36	709.679	1.103
BnA03g0108750	375.477	947.246	-1.335
BnA03g0108790	51.562	15.5065	1.7334
BnA03g0108800	168.728	41.5471	2.0219
BnA03g0108950	61.2297	268.152	-2.1307
BnA03g0109060	6.96455	241.782	-5.1175
BnA03g0109110	20.2401	478.003	-4.5617
BnA03g0109280	417.983	15.2852	4.7732
BnA03g0109320	1412.2	2958.73	-1.067
BnA03g0109390	10746.1	2691.02	1.9976
BnA03g0109450	2.53934	69.4697	-4.7739
BnA03g0109580	24.2169	2.05581	3.5582
BnA03g0109650	20.2146	4.04008	2.3229
BnA03g0109690	490.641	1798.24	-1.8738
BnA03g0109700	152.89	55.4577	1.463
BnA03g0109910	30.8978	171.289	-2.4709
BnA03g0110010	30.0386	3.20586	3.228
BnA03g0110040	27.2553	1.16536	4.5477
BnA03g0110140	0.820944	9.5366	-3.5381
BnA03g0110210	358.866	175.878	1.0289
BnA03g0110300	5.28435	30.6684	-2.537
BnA03g0110380	3773.78	23310.2	-2.6269
BnA03g0110580	1.12862	21.5547	-4.2554
BnA03g0110610	140.484	51.2507	1.4548
BnA03g0110770	64.2731	18.7659	1.7761
BnA03g0110790	67.0164	19.5141	1.78
BnA03g0110860	140.293	50.1177	1.485
BnA03g0110880	23.7295	1.88212	3.6562
BnA03g0110900	186.467	74.593	1.3218
BnA03g0111060	542.986	234.705	1.2101
BnA03g0111110	2329.43	887.846	1.3916
BnA03g0111130	184.996	72.5331	1.3508
BnA03g0111230	137.458	482.459	-1.8114
BnA03g0111290	104.393	46.5015	1.1667
BnA03g0111430	1.11586	10.3947	-3.2196
BnA03g0111580	0	9.04884	#NAME?
BnA03g0111600	2.2445	869.759	-8.5981
BnA03g0111660	226.743	73.8073	1.6192
BnA03g0111740	278.635	1931.87	-2.7936
BnA03g0111930	18.3668	47.7641	-1.3788
BnA03g0111990	55.525	18.1702	1.6116
BnA03g0112040	70.1855	290.838	-2.051
BnA03g0112080	3200.52	1019.46	1.6505
BnA03g0112280	418.312	183.614	1.1879
BnA03g0112370	106.333	34.3994	1.6281
BnA03g0112410	9.23458	103.068	-3.4804
BnA03g0112510	16.3662	79.3629	-2.2777
BnA03g0112560	126.325	55.2259	1.1937
BnA03g0112610	70.3258	30.4375	1.2082
BnA03g0112630	104.547	33.3599	1.648
BnA03g0112650	107.301	3607.95	-5.0714
BnA03g0112700	210.646	425.8	-1.0154
BnA03g0112830	477.204	90.0012	2.4066
BnA03g0112840	873.942	125.753	2.7969
BnA03g0112870	50.1511	6.89003	2.8637
BnA03g0112990	74.0062	36.1523	1.0336
BnA03g0113100	619.085	1494.24	-1.2712
BnA03g0113410	611.745	1409.81	-1.2045
BnA03g0113440	1185.34	50.0651	4.5654
BnA03g0113460	5266.48	11254.7	-1.0956
BnA03g0113520	46.9951	20.4762	1.1986
BnA03g0113750	29.0502	7.55233	1.9436
BnA03g0113800	667.175	263.082	1.3426
BnA03g0114060	13.4285	41.7244	-1.6356
BnA03g0114070	171.717	375.261	-1.1279
BnA03g0114160	26.0761	217.558	-3.0606
BnA03g0114210	1019.67	2939.75	-1.5276
BnA03g0114280	0	1896.56	#NAME?
BnA03g0114300	326.029	104.062	1.6476
BnA03g0114510	104.789	51.7515	1.0178
BnA03g0114580	155.839	47.7248	1.7072
BnA03g0114620	3.6297	25.9439	-2.8375
BnA03g0114730	78.1495	166.428	-1.0906
BnA03g0114760	5.55379	22.0051	-1.9863
BnA03g0114780	153.068	44.0219	1.7979
BnA03g0114950	44.1733	10.9854	2.0076
BnA03g0115310	9.27262	170.054	-4.1969
BnA03g0115330	21.1119	61.8762	-1.5513
BnA03g0115340	558.918	1837.04	-1.7167
BnA03g0115400	27.0131	3.33094	3.0197
BnA03g0115490	77.3521	5241.33	-6.0823
BnA03g0115500	6.90082	143.245	-4.3756
BnA03g0115510	3.60421	22.2008	-2.6229
BnA03g0115810	67.544	173.542	-1.3614
BnA03g0115850	23.1505	69.6841	-1.5898
BnA03g0115870	166.369	82.0324	1.0201
BnA03g0115890	3.6424	91.5259	-4.6512
BnA03g0116060	1.91131	23.831	-3.6402
BnA03g0116090	70.6224	436.347	-2.6273
BnA03g0116140	887.798	417.517	1.0884
BnA03g0116200	757.534	279.665	1.4376
BnA03g0116320	558.509	1607.56	-1.5252
BnA03g0116470	546.566	251.208	1.1215
BnA03g0116590	30.1679	4.89137	2.6247
BnA03g0116600	47.1476	159.668	-1.7598
BnA03g0116920	20.9718	4.36269	2.2652
BnA03g0117080	123.013	5.78858	4.4095
BnA03g0117100	37.7093	2.51204	3.908
BnA03g0117170	722.786	1479.1	-1.0331
BnA03g0117180	128.431	20.4276	2.6524
BnA03g0117210	0.269402	7.75663	-4.8476
BnA03g0117290	146.822	327.33	-1.1567
BnA03g0117310	55.2181	0.818907	6.0753
BnA03g0117320	158.572	842.966	-2.4103
BnA03g0117360	76.0338	160.874	-1.0812
BnA03g0117440	107.215	419.853	-1.9694
BnA03g0117690	971.744	2031.38	-1.0638
BnA03g0117810	0	198.078	#NAME?
BnA03g0117930	301.031	53.3524	2.4963
BnA03g0117970	1527.05	575.097	1.4089
BnA03g0118050	426.488	138.906	1.6184
BnA03g0118080	10.2866	89.8102	-3.1261
BnA03g0118100	25.2806	512.443	-4.3413
BnA03g0118200	338.379	1315.86	-1.9593
BnA03g0118400	0.551542	11.0732	-4.3275
BnA03g0118530	657.898	266.301	1.3048
BnA03g0118570	154.121	428.87	-1.4765
BnA03g0118620	210.48	433.81	-1.0434
BnA03g0118650	53.8447	0	Inf
BnA03g0118690	8.81205	0.433299	4.346
BnA03g0118720	107.881	289.593	-1.4246
BnA03g0118900	1196.01	3581.34	-1.5823
BnA03g0119090	47.5463	115.468	-1.2801
BnA03g0119300	19.7138	1.88212	3.3888
BnA03g0119430	485.639	231.008	1.0719
BnA03g0119720	666.4	188.2	1.8241
BnA03g0119800	0.269402	16.6403	-5.9488
BnA03g0120060	83.6521	175.567	-1.0695
BnA03g0120110	115.616	48.8444	1.2431
BnA03g0120190	10.4156	0	Inf
BnA03g0120270	2.79604	92.6799	-5.0508
BnA03g0120280	296.053	727.043	-1.2962
BnA03g0120390	25.3315	287.08	-3.5024
BnA03g0120520	105.201	46.1816	1.1878
BnA03g0120690	44.9817	12.7492	1.8189
BnA03g0120700	46.507	105.445	-1.181
BnA03g0120720	30.4994	9.78951	1.6395
BnA03g0120730	55.4085	22.9423	1.2721
BnA03g0120760	181.248	63.5616	1.5117
BnA03g0120770	460.244	215.958	1.0916
BnA03g0120780	95.1567	359.604	-1.918
BnA03g0120990	0.282159	25.2969	-6.4863
BnA03g0121050	713.76	273.302	1.3849
BnA03g0121060	5.32256	34.9775	-2.7162
BnA03g0121210	38.3233	581.851	-3.9244
BnA03g0121280	128.956	42.4326	1.6036
BnA03g0121320	37.8751	11.3175	1.7427
BnA03g0121580	1057.43	489.97	1.1098
BnA03g0122340	667.726	4745.97	-2.8294
BnA03g0122530	4.14303	19.0111	-2.1981
BnA03g0122550	165.173	1322.67	-3.0014
BnA03g0122570	775.503	221.532	1.8076
BnA03g0122630	1.9751	32.267	-4.0301
BnA03g0122640	26.3836	71.3134	-1.4345
BnA03g0122750	52.727	329.538	-2.6438
BnA03g0122760	1555.46	3332.12	-1.0991
BnA03g0122870	364.585	948.394	-1.3792
BnA03g0122880	56.6136	121.844	-1.1058
BnA03g0122950	1.12858	17.3112	-3.9391
BnA03g0122970	7.23395	95.0165	-3.7153
BnA03g0123040	97.6722	336.096	-1.7829
BnA03g0123050	11.6973	101.65	-3.1194
BnA03g0123270	1994.48	661.635	1.5919
BnA03g0123280	85.4729	219.713	-1.3621
BnA03g0123330	56.2566	135.964	-1.2731
BnA03g0123440	160.941	68.4606	1.2332
BnA03g0123520	54.3564	23.9979	1.1795
BnA03g0123650	0	6.26865	#NAME?
BnA03g0123980	41.9526	15.6401	1.4235
BnA03g0123990	95.3385	21.8543	2.1251
BnA03g0124000	17.7898	49.0765	-1.464
BnA03g0124210	92.3749	16.6795	2.4694
BnA03g0124280	1348.07	506.007	1.4137
BnA03g0124360	596.34	125.796	2.2451
BnA03g0124370	291.719	865.755	-1.5694
BnA03g0124510	88.283	18.9072	2.2232
BnA03g0124630	7.45222	1471.03	-7.6249
BnA03g0124830	132.083	272.752	-1.0461
BnA03g0124870	296.034	638.144	-1.1081
BnA03g0124920	2130.44	4655.06	-1.1276
BnA03g0124950	0	2071.09	#NAME?
BnA03g0125070	806.896	322.876	1.3214
BnA03g0125090	43.7381	123.086	-1.4927
BnA03g0125240	2.23176	14.9625	-2.7451
BnA03g0125280	227.382	61.4734	1.8871
BnA03g0125290	371.976	58.7086	2.6636
BnA03g0125300	167.368	83.4097	1.0047
BnA03g0125410	86.1679	30.3737	1.5043
BnA03g0125430	357.095	78.3074	2.1891
BnA03g0125440	134.56	14.6084	3.2034
BnA03g0125530	178.887	83.6801	1.0961
BnA03g0125540	486.907	1249.69	-1.3599
BnA03g0125600	93.6057	218.538	-1.2232
BnA03g0125830	5.0278	26.9423	-2.4219
BnA03g0126120	130.864	22.3191	2.5517
BnA03g0126180	384.555	19.8615	4.2751
BnA03g0126230	40.3252	84.3865	-1.0653
BnA03g0126300	111.847	44.5582	1.3278
BnA03g0126400	57.5507	240.007	-2.0602
BnA03g0126460	16.379	51.5837	-1.6551
BnA03g0126470	79.3436	572.975	-2.8523
BnA03g0126490	181.993	397.972	-1.1288
BnA03g0126570	133.392	66.0562	1.0139
BnA03g0126710	0	42.4573	#NAME?
BnA03g0126770	72.4937	381.331	-2.3951
BnA03g0127210	1120.62	479.339	1.2252
BnA03g0127300	614.041	2005.48	-1.7075
BnA03g0127330	2.796	241.111	-6.4302
BnA03g0127380	73.9059	29.0449	1.3474
BnA03g0127400	38.3374	208.603	-2.4439
BnA03g0127420	75.9324	197.02	-1.3756
BnA03g0127520	1101.62	375.943	1.551
BnA03g0127580	18.2649	53.5057	-1.5506
BnA03g0127620	328.47	29.3865	3.4825
BnA03g0127700	80.0335	23.247	1.7836
BnA03g0127720	46.9056	104.53	-1.1561
BnA03g0128010	15.5453	41.6299	-1.4211
BnA03g0128040	136.612	58.6857	1.219
BnA03g0128150	236.98	93.8197	1.3368
BnA03g0128200	38.5941	11.3787	1.762
BnA03g0128250	32.6945	5.8439	2.484
BnA03g0128370	299.968	696.554	-1.2154
BnA03g0128760	50.7394	415.271	-3.0329
BnA03g0128810	99.017	22.3898	2.1448
BnA03g0128970	0	8.95529	#NAME?
BnA03g0128990	38.3883	6.34696	2.5965
BnA03g0129030	359.35	99.5646	1.8517
BnA03g0129070	0.833701	13.7742	-4.0463
BnA03g0129090	1239.55	462.713	1.4216
BnA03g0129160	322.345	51.2889	2.6519
BnA03g0129330	39.1967	7.28509	2.4277
BnA03g0129380	113.345	16.6107	2.7705
BnA03g0129580	418.493	208.55	1.0048
BnA03g0129600	139.601	43.6583	1.677
BnA03g0129760	1.39798	59.015	-5.3997
BnA03g0129860	24.9984	4.544	2.4598
BnA03g0129890	221.064	22.0978	3.3225
BnA03g0129940	64.6445	15.246	2.0841
BnA03g0130010	178.49	83.8619	1.0898
BnA03g0130040	169.267	606.479	-1.8412
BnA03g0130200	14.6736	63.2858	-2.1087
BnA03g0130220	27.5633	61.0677	-1.1477
BnA03g0130280	1.93678	25.6271	-3.7259
BnA03g0130300	196.086	11.3243	4.114
BnA03g0130370	80.0734	5.52037	3.8585
BnA03g0130390	228.512	64.1116	1.8336
BnA03g0130410	64.5157	1.10237	5.871
BnA03g0130520	17.841	0	Inf
BnA03g0130670	40.7746	7.63917	2.4162
BnA03g0130760	737.623	324.56	1.1844
BnA03g0130820	195.139	70.1827	1.4753
BnA03g0130840	132.908	62.0697	1.0985
BnA03g0130910	42.0068	6.59889	2.6703
BnA03g0131320	1092.59	2328.06	-1.0914
BnA03g0131330	25.2168	80.0157	-1.6659
BnA03g0131370	151.453	40.8408	1.8908
BnA03g0131590	11.9284	0	Inf
BnA03g0131610	0	90.5835	#NAME?
BnA03g0131690	20.3166	120.566	-2.5691
BnA03g0131890	828.921	168.071	2.3022
BnA03g0131910	19.8814	120.818	-2.6033
BnA03g0132030	103.548	218.386	-1.0766
BnA03g0132040	261.579	101.004	1.3728
BnA03g0132220	88.0283	7.33187	3.5857
BnA03g0132440	25.306	6.77349	1.9015
BnA03g0132580	986.742	3851.32	-1.9646
BnA03g0132690	66.3228	19.5952	1.759
BnA03g0132730	0	31.2573	#NAME?
BnA03g0132770	34.2202	81.1214	-1.2452
BnA03g0132810	183.36	77.6806	1.2391
BnA03g0133010	453.236	1096.24	-1.2742
BnA03g0133020	14.6224	2.40226	2.6057
BnA03g0133290	51.5877	166.756	-1.6926
BnA03g0133320	28.6933	2.98449	3.2652
BnA03g0133340	98.5441	16.3731	2.5894
BnA03g0133450	3.86081	98.0659	-4.6668
BnA03g0133520	490.263	1397.96	-1.5117
BnA03g0133920	2.78328	15.5313	-2.4803
BnA03g0133940	631.972	108.81	2.538
BnA03g0134000	864.498	86.086	3.328
BnA03g0134370	257.049	123.405	1.0586
BnA03g0134380	274.996	624.671	-1.1837
BnA03g0134390	133.123	44.1497	1.5923
BnA03g0134600	52.7399	162.67	-1.625
BnA03g0134740	49.7145	20.8951	1.2505
BnA03g0134840	58.6665	1037.07	-4.1438
BnA03g0134870	89.6667	39.1237	1.1965
BnA03g0134910	2.24448	40.4731	-4.1725
BnA03g0134970	77.5728	14.8901	2.3812
BnA03g0135230	21.8293	3.68508	2.5665
BnA03g0135440	233.502	91.4011	1.3532
BnA03g0135530	25.3187	4.43331	2.5138
BnA03g0135670	65.067	20.1603	1.6904
BnA03g0135740	181.85	50.1101	1.8596
BnA03g0135830	706.814	237.814	1.5715
BnA03g0135940	12.0049	1.22836	3.2888
BnA03g0136010	41.3264	0.779755	5.7279
BnA03g0136050	968.786	414.758	1.2239
BnA03g0136070	4.68185	130.402	-4.7997
BnA03g0136080	112.563	51.0329	1.1412
BnA03g0136090	2.53938	39.9692	-3.9763
BnA03g0136300	267.979	790.198	-1.5601
BnA03g0136430	3.91186	40.9982	-3.3896
BnA03g0136460	118.167	732.143	-2.6313
BnA03g0136790	2.2317	90.3271	-5.3389
BnA03g0136890	228.759	53.2264	2.1036
BnA03g0136910	5.3098	29.9728	-2.4969
BnA03g0136930	79.4202	11.4349	2.7961
BnA03g0137100	0.282159	237.573	-9.7176
BnA03g0137240	1924.66	866.576	1.1512
BnA03g0137450	51.7394	614.309	-3.5696
BnA03g0137500	174.143	41.9764	2.0526
BnA03g0137660	504.659	217.654	1.2133
BnA03g0137750	4245.99	431.789	3.2977
BnA03g0137770	0.564319	311.926	-9.1105
BnA03g0137820	1436.72	411.775	1.8028
BnA03g0137940	170.063	408.59	-1.2646
BnA03g0138120	384.799	847.595	-1.1393
BnA03g0138160	18.6618	45.5031	-1.2859
BnA03g0138200	16.1989	47.2984	-1.5459
BnA03g0138560	33.8743	6.63804	2.3514
BnA03g0138860	152.26	70.1597	1.1178
BnA03g0138890	241.31	115.588	1.0619
BnA03g0138940	84.3842	1302.9	-3.9486
BnA03g0139060	170.92	84.0252	1.0244
BnA03g0139150	18.6106	1.10237	4.0774
BnA03g0139160	551.325	216.75	1.3469
BnA03g0139250	22.7666	0.692912	5.0381
BnA03g0139260	79.1761	246.371	-1.6377
BnA03g0139320	187.082	72.3537	1.3705
BnA03g0139510	112.948	49.4419	1.1919
BnA03g0139520	145.388	55.6714	1.3849
BnA03g0139600	668.767	317.923	1.0728
BnA03g0139770	872.429	226.467	1.9457
BnA03g0139790	169.884	69.7291	1.2847
BnA03g0139830	343.419	157.582	1.1239
BnA03g0139940	149.19	60.6774	1.2979
BnA03g0140000	43.864	257.528	-2.5536
BnA03g0140120	66.2083	25.9412	1.3518
BnA03g0140160	11.1203	1199.77	-6.7534
BnA03g0140440	61.9507	30.0614	1.0432
BnA03g0140500	640.187	231.29	1.4688
BnA03g0140590	78.3679	350.839	-2.1625
BnA03g0140760	107.522	23.538	2.1916
BnA03g0140770	282.563	69.1756	2.0302
BnA03g0140820	210.544	6.81264	4.9498
BnA03g0140980	1.09035	27724.4	-14.634
BnA03g0141020	281.43	813.256	-1.5309
BnA03g0141070	84.9482	202.217	-1.2512
BnA03g0141150	25.8575	58.2464	-1.1716
BnA03g0141340	28.9484	99.1255	-1.7758
BnA03g0141490	60.9748	30.0231	1.0221
BnA03g0141710	3631.51	1413.56	1.3612
BnA03g0141770	2305.37	756.888	1.6068
BnA03g0141870	4.50173	45738.7	-13.311
BnA03g0141930	0.282159	10.828	-5.2621
BnA03g0141960	27.1391	1.66166	4.0297
BnA03g0141980	0.269402	15.9533	-5.888
BnA03g0142040	138.407	37.2186	1.8948
BnA03g0142060	0.833721	12.7902	-3.9393
BnA03g0142270	42.211	8.02478	2.3951
BnA03g0142400	63.2592	24.9715	1.341
BnA03g0142590	343.823	148.81	1.2082
BnA03g0142640	59.2692	243.874	-2.0408
BnA03g0142670	42.1477	89.6357	-1.0886
BnA03g0142800	75.4809	264.424	-1.8087
BnA03g0142840	47.3028	17.6654	1.421
BnA03g0142930	143.68	288.749	-1.007
BnA03g0142970	364.649	140.85	1.3724
BnA03g0143040	60.2325	175.724	-1.5447
BnA03g0143150	236.53	38.8632	2.6055
BnA03g0143380	84.6258	15.5065	2.4482
BnA03g0143420	25.1783	0.692912	5.1834
BnA03g0143540	25.2422	5.12714	2.2996
BnA03g0143590	20.779	3.22117	2.6895
BnA03g0143620	1295.02	596.264	1.1189
BnA03g0143650	3.64242	28.4627	-2.9661
BnA03g0143700	134.124	41.1976	1.7029
BnA03g0143720	335.779	675.924	-1.0093
BnA03g0143770	6.13077	23.6496	-1.9477
BnA03g0143820	276.25	92.8699	1.5727
BnA03g0143940	2819.15	888.645	1.6656
BnA03g0144040	367.062	806.345	-1.1354
BnA03g0144120	2.25726	198.998	-6.462
BnA03g0144190	12.4927	0.346456	5.1723
BnA03g0144200	268.246	110.637	1.2777
BnA03g0144220	104.842	292.537	-1.4804
BnA03g0144290	224.421	68.414	1.7138
BnA03g0144390	61.0001	1.44882	5.3959
BnA03g0144420	160.109	73.2805	1.1276
BnA03g0144440	464.286	176.433	1.3959
BnA03g0144590	4.72005	187.698	-5.3135
BnA03g0144710	65.9403	31.2497	1.0773
BnA03g0144950	126.685	62.3381	1.0231
BnA03g0145030	465.874	213.544	1.1254
BnA03g0145280	98.6979	1049.79	-3.4109
BnA03g0145320	49.7035	8.59084	2.5325
BnA03g0145370	199.064	51.5427	1.9494
BnA03g0145540	48.3672	113.128	-1.2259
BnA03g0145560	28.9103	2.07111	3.8031
BnA03g0145580	741.762	256.08	1.5344
BnA03g0145650	1.11588	19.0435	-4.093
BnA03g0145680	391.52	72.058	2.4419
BnA03g0145690	67.9005	3684.46	-5.7619
BnA03g0145770	66.7866	21.1691	1.6576
BnA03g0145820	91.9017	43.5913	1.0761
BnA03g0145930	3.03991	35.5876	-3.5493
BnA03g0146280	64.2078	6.81173	3.2367
BnA03g0146330	11.0821	40.8587	-1.8824
BnA03g0146400	26.9352	327.083	-3.6021
BnA03g0146430	56.7544	2120.36	-5.2234
BnA03g0146600	136.161	56.5295	1.2682
BnA03g0146620	11.6718	0.779755	3.9039
BnA03g0146820	14.6989	135.673	-3.2063
BnA03g0146980	65.9276	312.33	-2.2441
BnA03g0147130	15.4944	0.818907	4.2419
BnA03g0147210	388.932	801.592	-1.0434
BnA03g0147290	227.202	96.5953	1.2339
BnA03g0147330	27.2812	87.7486	-1.6855
BnA03g0147360	2984.53	1203.91	1.3098
BnA03g0147600	116.243	30.4528	1.9325
BnA03g0147840	0	9.49745	#NAME?
BnA03g0147860	8.51711	0	Inf
BnA03g0147950	3.62972	22.0348	-2.6019
BnA03g0147980	0.820963	15.349	-4.2247
BnA03g0147990	419.391	162.698	1.3661
BnA03g0148200	107.831	264.795	-1.2961
BnA03g0148260	81.1769	200.23	-1.3025
BnA03g0148310	2.24444	15.1047	-2.7506
BnA03g0148410	77.2903	27.6649	1.4822
BnA03g0148430	94.993	36.1905	1.3922
BnA03g0148450	275.506	105.979	1.3783
BnA03g0148530	97.9658	230.045	-1.2316
BnA03g0148610	95.772	12.8217	2.901
BnA03g0148620	20.4455	177.269	-3.1161
BnA03g0148800	15.2633	458.848	-4.9099
BnA03g0148820	1599.47	578.975	1.466
BnA03g0148870	0	1786.32	#NAME?
BnA03g0148880	0.282159	7069.45	-14.613
BnA03g0149080	106.907	45.1057	1.245
BnA03g0149160	43.5201	202.283	-2.2166
BnA03g0149260	31.6551	70.7905	-1.1611
BnA03g0149270	93.6697	193.05	-1.0433
BnA03g0149630	23.3436	78.8586	-1.7562
BnA03g0149660	18.791	0.409453	5.5202
BnA03g0149840	1.41074	12.3722	-3.1326
BnA03g0149890	309.458	114.146	1.4389
BnA03g0149980	104.815	39.4004	1.4116
BnA03g0150180	44.619	0.779755	5.8385
BnA03g0150210	31.2711	70.9516	-1.182
BnA03g0150290	112.628	36.9906	1.6063
BnA03g0150380	69.6578	25.9984	1.4219
BnA03g0150440	73.4677	1.55951	5.5579
BnA03g0150460	158.174	72.3671	1.1281
BnA03g0150560	171.86	408.301	-1.2484
BnA03g0150640	8.02938	97.3729	-3.6002
BnA03g0150720	337.702	680.299	-1.0104
BnA03g0150780	5281.75	1441.4	1.8735
BnA03g0150800	36.3227	582.505	-4.0033
BnA03g0150900	59.8588	17.6739	1.7599
BnA03g0150930	65.4403	2540.32	-5.2787
BnA03g0150980	19.9834	0.433299	5.5273
BnA03g0151360	125.801	18.7515	2.7461
BnA03g0151370	727.356	306.581	1.2464
BnA03g0151400	1.11584	25.485	-4.5134
BnA03g0151420	1557.15	3202.44	-1.0403
BnA03g0151730	0	77.9874	#NAME?
BnA03g0151770	83.1901	466.63	-2.4878
BnA03g0151810	12.8641	396.323	-4.9453
BnA03g0151970	7.76001	83.992	-3.4361
BnA03g0152000	7.52883	38.7705	-2.3645
BnA03g0152010	946.802	173.217	2.4505
BnA03g0152090	33.2948	114317	-11.745
BnA03g0152140	52.4337	12.3875	2.0816
BnA03g0152280	481.078	190.628	1.3355
BnA03g0152310	37.2855	86.3568	-1.2117
BnA03g0152490	963.124	285.07	1.7564
BnA03g0152600	8.82492	30.9995	-1.8126
BnA03g0152830	34.0144	76.2088	-1.1638
BnA03g0152960	364.559	9799.3	-4.7485
BnA03g0153090	8.87585	84.3335	-3.2481
BnA03g0153370	337.457	1153.28	-1.773
BnA03g0153430	12.0559	40.7319	-1.7564
BnA03g0153620	3816.28	1220.06	1.6452
BnA03g0153940	15.0959	159.436	-3.4007
BnA03g0154010	60.3979	18.9643	1.6712
BnA03g0154030	38.1064	265.426	-2.8002
BnA03g0154060	0	8.35593	#NAME?
BnA03g0154130	2.75777	43.1953	-3.9693
BnA03g0154290	46.0972	19.2343	1.261
BnA03g0154340	24.0736	4.83514	2.3158
BnA03g0154420	0.833682	11.0331	-3.7262
BnA03g0154440	106.381	29.0535	1.8725
BnA03g0154460	199.522	57.6072	1.7922
BnA03g0154590	0.269402	7.34041	-4.768
BnA03g0154700	26.9349	4.88283	2.4637
BnA03g0154740	45.6736	15.5142	1.5578
BnA03g0154850	36.6828	4.04008	3.1827
BnA03g0154880	207.308	488.943	-1.2379
BnA03g0154970	12.4673	35.9885	-1.5294
BnA03g0155000	170.602	358.875	-1.0728
BnA03g0155010	0.551542	38862.7	-16.105
BnA03g0155020	207.333	641.65	-1.6298
BnA03g0155070	64.8359	9.91458	2.7092
BnA03g0155110	838.264	341.669	1.2948
BnA03g0155230	38.2208	13.3486	1.5177
BnA03g0155340	98.455	6.67902	3.8818
BnA03g0155470	29.8076	4.15839	2.8416
BnA03g0155570	8.683	90.5622	-3.3826
BnA03g0155610	253.791	75.1415	1.756
BnA03g0155830	2582.3	708.439	1.8659
BnA03g0155870	8.33705	0	Inf
BnA03g0155890	55.7944	13.9623	1.9986
BnA03g0155920	1236.2	4123.97	-1.7381
BnA03g0156070	1462.6	546.248	1.4209
BnA03g0156170	419.168	49.6768	3.0769
BnA03g0156190	32.707	119.552	-1.87
BnA03g0156220	0	6.5845	#NAME?
BnA03g0156270	24.7288	4.86752	2.3449
BnA03g0156370	3.32205	58.3171	-4.1338
BnA03g0156380	37.2982	198.359	-2.4109
BnA03g0156420	76.0342	202.939	-1.4163
BnA03g0156450	32.4759	82.4221	-1.3437
BnA03g0156460	209.877	76.2497	1.4607
BnA03g0156500	10.8637	0.433299	4.648
BnA03g0156900	676.209	1562.93	-1.2087
BnA03g0157030	2357.18	10278.1	-2.1244
BnA03g0157280	1209.62	331.709	1.8666
BnA03g0157300	129.686	26.8766	2.2706
BnA03g0157390	42.5185	14.3326	1.5688
BnA03g0157510	310.173	111.461	1.4765
BnA03g0157560	37.6056	1.63781	4.5211
BnA03g0157650	172.612	58.0413	1.5724
BnA03g0157710	9.44002	52.5457	-2.4767
BnA03g0157790	68.9666	29.3104	1.2345
BnA03g0157800	169.988	66.5003	1.354
BnA03g0157960	2.5266	15.2613	-2.5946
BnA04g0158520	117.026	701.676	-2.584
BnA04g0158740	0	8.17462	#NAME?
BnA04g0158830	4.48892	102.364	-4.5112
BnA04g0158980	20.5094	261.187	-3.6707
BnA04g0159050	305.008	794.46	-1.3811
BnA04g0159180	89.6686	13.2464	2.759
BnA04g0159210	12.4545	0.346456	5.1679
BnA04g0159240	6.92639	40.4007	-2.5442
BnA04g0159310	54.8188	598.779	-3.4493
BnA04g0159370	3189.16	1134.61	1.491
BnA04g0159400	1306.73	4508	-1.7865
BnA04g0159470	199.999	67.9626	1.5572
BnA04g0159640	723.121	173.011	2.0634
BnA04g0159800	600.917	266.314	1.174
BnA04g0159810	80.0609	31.7203	1.3357
BnA04g0159850	71.4285	5.58428	3.6771
BnA04g0159970	514.285	1180.87	-1.1992
BnA04g0160100	1.38528	308.402	-7.7985
BnA04g0160360	175.618	74.7523	1.2322
BnA04g0160380	2.52658	921.303	-8.5103
BnA04g0160390	134.994	612.903	-2.1828
BnA04g0160460	11.0693	1223.42	-6.7882
BnA04g0160570	46.5067	10.4194	2.1582
BnA04g0160580	18.9184	0.779755	4.6006
BnA04g0160620	153.158	67.5693	1.1806
BnA04g0160820	17.7261	43.347	-1.2901
BnA04g0160870	10.2355	44.875	-2.1323
BnA04g0160930	25.5114	116.715	-2.1938
BnA04g0160970	1.11586	18.6733	-4.0647
BnA04g0161230	0	2434.81	#NAME?
BnA04g0161330	0.833701	24.1764	-4.8579
BnA04g0161460	26.9095	6.55211	2.0381
BnA04g0161480	8.5682	0	Inf
BnA04g0161630	0	9.36475	#NAME?
BnA04g0161700	384.826	979.317	-1.3476
BnA04g0161710	11.9541	122.563	-3.3579
BnA04g0161900	24.7417	4.66999	2.4055
BnA04g0162010	3.38576	49.0716	-3.8573
BnA04g0162090	335.7	139.449	1.2674
BnA04g0162390	43.9182	118.241	-1.4288
BnA04g0162870	4.42511	31.454	-2.8295
BnA04g0162950	287.512	674.828	-1.2309
BnA04g0162970	93.4639	29.3208	1.6725
BnA04g0163010	794.876	352.065	1.1749
BnA04g0163130	304.662	625.277	-1.0373
BnA04g0163140	134.522	444.2	-1.7234
BnA04g0163230	8.99052	0	Inf
BnA04g0163450	17.495	417.371	-4.5763
BnA04g0163740	58.3096	4.01623	3.8598
BnA04g0163760	406.593	187.59	1.116
BnA04g0163850	199.639	85.0363	1.2312
BnA04g0163950	4.8875	1529.09	-8.2894
BnA04g0164080	82.3853	19.5533	2.075
BnA04g0164230	238.257	105.495	1.1753
BnA04g0164400	9.45291	171.929	-4.1849
BnA04g0164470	853.568	178.323	2.259
BnA04g0164520	11.7482	46.5748	-1.9871
BnA04g0164530	23.7549	2.59888	3.1923
BnA04g0164690	123.325	39.0004	1.6609
BnA04g0164740	32.6416	9.46598	1.7859
BnA04g0164910	94.6459	41.251	1.1981
BnA04g0164920	1520.03	3445.11	-1.1805
BnA04g0165000	93.1578	798.651	-3.0998
BnA04g0165140	881.101	241.138	1.8694
BnA04g0165330	197.306	18.7421	3.3961
BnA04g0165340	761.82	172.726	2.141
BnA04g0165360	50.162	1.51182	5.0522
BnA04g0165370	13.3393	0.346456	5.2669
BnA04g0165500	1537.61	3163.42	-1.0408
BnA04g0165520	155.567	73.0057	1.0915
BnA04g0165550	50.8302	154.08	-1.5999
BnA04g0165870	703.219	235.393	1.5789
BnA04g0166010	10.5942	33.2119	-1.6484
BnA04g0166280	0.833721	20.7137	-4.6349
BnA04g0166440	14.5061	0	Inf
BnA04g0166450	77.8799	16.9698	2.1983
BnA04g0166620	185.451	20.3281	3.1895
BnA04g0166870	89.7446	35.683	1.3306
BnA04g0166900	81.9467	24.9819	1.7138
BnA04g0166920	91.4378	40.6908	1.1681
BnA04g0167220	85.8604	21.5079	1.9971
BnA04g0167260	2.5139	29.5174	-3.5536
BnA04g0167790	132.879	62.6455	1.0848
BnA04g0168470	63.8998	200.939	-1.6529
BnA04g0168620	4.41241	21.1461	-2.2608
BnA04g0168790	57.8714	15.9942	1.8553
BnA04g0169080	23.8696	5.15098	2.2123
BnA04g0169120	56.947	1065.36	-4.2256
BnA04g0169150	27.1408	83.5577	-1.6223
BnA04g0169320	1019.79	429.026	1.2491
BnA04g0169370	71.1467	162.834	-1.1945
BnA04g0169470	333.196	161.543	1.0445
BnA04g0170110	108.758	31.8719	1.7708
BnA04g0170190	6.19461	32.5697	-2.3944
BnA04g0170420	126.646	26.4452	2.2597
BnA04g0170500	13.5705	1.12621	3.5909
BnA04g0170820	587.119	169.3	1.7941
BnA04g0170930	316.589	133.995	1.2404
BnA04g0171110	17.6226	2.22858	2.9832
BnA04g0171230	870.966	393.446	1.1464
BnA04g0171250	1020.98	198.97	2.3593
BnA04g0171350	8.59369	118.706	-3.788
BnA04g0171390	997.317	388.48	1.3602
BnA04g0171420	719.901	1927.7	-1.421
BnA04g0171540	61.0912	16.4046	1.8969
BnA04g0171610	492.549	137.002	1.8461
BnA04g0171640	186.057	386.386	-1.0543
BnA04g0171800	185.571	29.7167	2.6426
BnA04g0171820	177.735	72.9494	1.2848
BnA04g0172110	189.465	572.523	-1.5954
BnA04g0172420	129.326	53.6254	1.27
BnA04g0172450	168.703	425.869	-1.3359
BnA04g0172610	0.282159	9.82098	-5.1213
BnA04g0172690	249.572	533.192	-1.0952
BnA04g0173030	0.564319	11.2059	-4.3116
BnA04g0173220	23.6513	82.0936	-1.7953
BnA04g0173440	3.61694	33.0517	-3.1919
BnA04g0173790	119.141	38.7466	1.6205
BnA04g0173930	16.5194	0.346456	5.5753
BnA04g0173940	31.5275	9.63875	1.7097
BnA04g0173970	549.354	164.175	1.7425
BnA04g0173990	464.939	164.631	1.4978
BnA04g0174000	52.4977	8.83606	2.5708
BnA04g0174030	406.833	186.135	1.1281
BnA04g0174050	860.242	417.4	1.0433
BnA04g0174140	144.141	386.395	-1.4226
BnA04g0174150	52.7543	118.433	-1.1667
BnA04g0174240	0.538804	10.3794	-4.2678
BnA04g0174370	136.651	41.13	1.7322
BnA04g0174380	79.3655	15.7882	2.3297
BnA04g0174440	1.65468	19.304	-3.5443
BnA04g0174630	348.511	122.267	1.5112
BnA04g0174660	357.56	128.419	1.4773
BnA04g0174720	85.5763	29.0135	1.5605
BnA04g0174790	430.681	204.191	1.0767
BnA04g0175030	128.226	53.0276	1.2739
BnA04g0175300	20.5349	0	Inf
BnA04g0175370	93.44	44.1497	1.0816
BnA04g0175420	750.003	4730.01	-2.6569
BnA04g0175560	30.5395	2.50441	3.6081
BnA04g0175590	186.225	42.6558	2.1262
BnA04g0175710	48.047	13.8448	1.7951
BnA04g0175730	98.0433	467.527	-2.2536
BnA04g0175790	0.564319	10.5683	-4.2271
BnA04g0175880	0	10.8833	#NAME?
BnA04g0175910	27.2937	106.327	-1.9619
BnA04g0175920	42.0185	15.7279	1.4177
BnA04g0176140	1988.43	302.627	2.716
BnA04g0176220	13.6612	0	Inf
BnA04g0176390	8.58094	35.2811	-2.0397
BnA04g0176530	16.9436	1368.68	-6.3359
BnA04g0176540	124.583	1216.44	-3.2875
BnA04g0176590	56.5241	131.941	-1.223
BnA04g0176670	142.052	46.2846	1.6178
BnA04g0177030	40.684	12.6088	1.69
BnA04g0177040	98.4918	16.5936	2.5694
BnA04g0177070	0.833721	27204.7	-14.994
BnA04g0178100	371.603	175.736	1.0804
BnA04g0178260	517.046	91.2154	2.5029
BnA04g0178390	49.1629	0.779755	5.9784
BnA04g0178400	20.9318	3.26795	2.6792
BnA04g0178540	39.5187	10.1197	1.9654
BnA04g0178740	101.777	27.2555	1.9008
BnA04g0178750	1453.19	3983.28	-1.4547
BnA04g0178800	54.3962	146.889	-1.4331
BnA04g0178830	2.21898	535.661	-7.9153
BnA04g0178950	0	41.4018	#NAME?
BnA04g0179200	124.605	54.906	1.1823
BnA04g0179250	290.413	116.013	1.3238
BnA04g0179480	112.935	53.94	1.0661
BnA04g0179530	163.202	2421.93	-3.8914
BnA04g0179660	15.5709	1.94512	3.0009
BnA04g0179850	783.859	2789.36	-1.8313
BnA04g0179870	370.369	171.348	1.112
BnA04g0179890	2283.72	275.664	3.0504
BnA04g0179920	662.357	303.346	1.1266
BnA04g0179960	224.995	3876.68	-4.1069
BnA04g0179970	131.188	3245.32	-4.6287
BnA04g0180120	142.936	69.8025	1.034
BnA04g0180280	67.5041	16.4429	2.0375
BnA04g0180300	1.10312	14.5931	-3.7256
BnA04g0180410	41.9672	8.13547	2.367
BnA04g0180460	0.282159	19.0998	-6.0809
BnA04g0180480	317.859	689.003	-1.1161
BnA04g0180530	244.87	51.3929	2.2524
BnA04g0180900	95.1947	23.0044	2.049
BnA04g0180930	10147.2	2009.7	2.336
BnA04g0181070	1.69286	15.5542	-3.1998
BnA04g0181130	51.7562	2.93771	4.139
BnA04g0181560	0.282159	83.4088	-8.2075
BnA04g0181600	5.87424	43.765	-2.8973
BnA04g0181730	536.87	154.29	1.7989
BnA04g0182100	0.564319	20.711	-5.1977
BnA04g0182120	0.282159	8.22231	-4.865
BnA04g0182180	182.35	420.034	-1.2038
BnA04g0182210	2.79602	18.6332	-2.7364
BnA04g0182330	288.836	97.4638	1.5673
BnA04g0182480	81.0623	174.092	-1.1028
BnA04g0182640	60.1942	127.875	-1.087
BnA04g0183000	20.0983	2.00812	3.3232
BnA04g0183060	44.328	11.3328	1.9677
BnA04g0183310	6.42563	29.8945	-2.218
BnA04g0183410	112.076	36.8866	1.6033
BnA04g0183450	580.175	149.46	1.9567
BnA04g0183470	31.7189	0	Inf
BnA04g0183500	26.2161	185.675	-2.8243
BnA04g0183560	4.4761	107.53	-4.5864
BnA04g0183720	329.93	1097.53	-1.734
BnA04g0183850	587.76	138.845	2.0818
BnA04g0184110	0.846459	50.6865	-5.904
BnA04g0184630	4018.9	1199.91	1.7439
BnA04g0184640	498.155	149.339	1.738
BnA04g0184790	597.596	273.564	1.1273
BnA04g0184910	1.9623	13.2694	-2.7575
BnA04g0184930	142.514	68.1753	1.0638
BnA04g0185140	553.523	1173.88	-1.0846
BnA04g0185240	36.0678	603.726	-4.0651
BnA04g0185340	25.486	6.82027	1.9018
BnA04g0185360	69.8524	18.5464	1.9132
BnA04g0185370	1230.97	99.3622	3.631
BnA04g0185460	20.8424	3.50463	2.5722
BnA04g0185470	46.3159	13.129	1.8188
BnA04g0185530	34.9646	260.821	-2.8991
BnA05g0185720	2.50108	79.4803	-4.99
BnA05g0185820	0	8.37124	#NAME?
BnA05g0185940	53.6771	2.31542	4.535
BnA05g0186100	579.832	286.627	1.0165
BnA05g0186120	332.983	103.869	1.6807
BnA05g0186180	115.079	49.1184	1.2283
BnA05g0186280	135.24	62.0729	1.1235
BnA05g0186360	16.097	2.14173	2.9099
BnA05g0186400	28.0125	2.35457	3.5725
BnA05g0186510	1.68012	14.68	-3.1272
BnA05g0186630	74.7123	2.16558	5.1085
BnA05g0186690	335.292	157.416	1.0908
BnA05g0186750	66.2735	16.1985	2.0326
BnA05g0186810	72.6608	18.6341	1.9632
BnA05g0186860	1194.04	3184.53	-1.4152
BnA05g0186880	27.4612	3.80339	2.852
BnA05g0186900	93.1671	222.299	-1.2546
BnA05g0186920	16.8796	0.409453	5.3654
BnA05g0186970	36.1823	4.45716	3.0211
BnA05g0187090	10.607	56.9541	-2.4248
BnA05g0187170	498.696	243.396	1.0349
BnA05g0187180	183.825	80.1859	1.1969
BnA05g0187190	102.39	28.3358	1.8534
BnA05g0187430	513.386	111.22	2.2066
BnA05g0187560	10.5432	0.818907	3.6865
BnA05g0187650	552.32	145.02	1.9292
BnA05g0187670	3503.13	1513.26	1.211
BnA05g0187690	56.435	25.7122	1.1341
BnA05g0187940	38.889	11.4817	1.76
BnA05g0188040	230.079	701.232	-1.6078
BnA05g0188110	293.742	900.536	-1.6162
BnA05g0188280	202.512	83.0861	1.2853
BnA05g0188410	9.55505	207.161	-4.4383
BnA05g0188460	40.8897	4.01623	3.3478
BnA05g0188570	11.1203	48.246	-2.1172
BnA05g0188920	744.086	265.419	1.4872
BnA05g0188940	40.2361	8.21469	2.2922
BnA05g0189010	952.44	1985.24	-1.0596
BnA05g0189020	102.776	270.326	-1.3952
BnA05g0189190	4.16854	21.3819	-2.3588
BnA05g0189260	166.687	63.2399	1.3982
BnA05g0189360	8.86317	0	Inf
BnA05g0189430	690.397	1429.19	-1.0497
BnA05g0189820	285.679	48.1248	2.5695
BnA05g0189960	187.135	915.596	-2.2906
BnA05g0190140	5.25883	25.278	-2.2651
BnA05g0190310	335.604	118.053	1.5073
BnA05g0190330	24.1264	6.55303	1.8804
BnA05g0190400	55.3062	8.67092	2.6732
BnA05g0190490	692.937	147.733	2.2297
BnA05g0190520	48.8933	0.409453	6.8998
BnA05g0190600	2.50112	53.6485	-4.4229
BnA05g0190650	582.735	1826.09	-1.6479
BnA05g0190720	13.39	1.38582	3.2723
BnA05g0190920	23.0869	4.74153	2.2837
BnA05g0190950	28.8592	65.1757	-1.1753
BnA05g0190970	30.2572	108.754	-1.8457
BnA05g0191020	23.6004	4.17461	2.4991
BnA05g0191190	820.967	277.734	1.5636
BnA05g0191280	48.8935	12.3559	1.9844
BnA05g0191310	189.83	27.9007	2.7663
BnA05g0191460	760.36	233.719	1.7019
BnA05g0191650	128.519	49.4783	1.3771
BnA05g0191940	3546.88	1282.78	1.4673
BnA05g0192030	77.0099	253.759	-1.7203
BnA05g0192130	295.643	688.63	-1.2199
BnA05g0192260	1060.46	163.51	2.6972
BnA05g0192280	25.4862	1.27605	4.32
BnA05g0192400	209.937	21.4048	3.2939
BnA05g0192420	55.4102	19.6734	1.4939
BnA05g0192490	953.741	403.389	1.2414
BnA05g0192650	413.114	89.3976	2.2082
BnA05g0192730	956.638	320.582	1.5773
BnA05g0192740	197.665	95.9902	1.0421
BnA05g0192760	315.484	66.547	2.2451
BnA05g0192770	1.65466	18.9643	-3.5187
BnA05g0193070	18.7512	193.596	-3.368
BnA05g0193140	1251.61	419.332	1.5776
BnA05g0193170	11.4408	87.9888	-2.9431
BnA05g0193730	4.489	446.822	-6.6372
BnA05g0193740	2.23176	156.803	-6.1346
BnA05g0193810	62.9646	18.6484	1.7555
BnA05g0193880	97.5443	41.7807	1.2232
BnA05g0193890	369.917	805.603	-1.1229
BnA05g0194010	430.476	913.712	-1.0858
BnA05g0194060	26.1398	87.9092	-1.7498
BnA05g0194130	665.513	267.484	1.315
BnA05g0194150	210.89	3026	-3.8429
BnA05g0194330	7.74724	83.2914	-3.4264
BnA05g0194560	1094.04	461.516	1.2452
BnA05g0194670	62.1052	29.6825	1.0651
BnA05g0194680	38.6579	12.0019	1.6875
BnA05g0194690	2492.71	231.616	3.4279
BnA05g0194730	107.855	39.3154	1.4559
BnA05g0194760	108.52	864.956	-2.9947
BnA05g0194770	175.962	23.4063	2.9103
BnA05g0194840	82.8058	227.146	-1.4558
BnA05g0194870	150.925	62.7495	1.2662
BnA05g0194990	13.9545	72.1925	-2.3711
BnA05g0195000	13.1207	0.75591	4.1175
BnA05g0195180	4.48892	38.0921	-3.0851
BnA05g0195190	41.2484	3.04748	3.7586
BnA05g0195280	5.00219	36.6459	-2.873
BnA05g0195300	58.2826	121.135	-1.0555
BnA05g0195410	29.9875	5.7962	2.3712
BnA05g0195450	1796.25	821.161	1.1293
BnA05g0195480	605.878	244.77	1.3076
BnA05g0195510	73.8279	25.192	1.5512
BnA05g0195550	935.612	281.422	1.7332
BnA05g0196130	47.7774	11.3719	2.0708
BnA05g0196240	9.4273	38.4488	-2.028
BnA05g0196310	100.019	236.086	-1.239
BnA05g0196350	1179.47	2363.48	-1.0028
BnA05g0196400	36.8997	224.454	-2.6047
BnA05g0196500	65.5638	536.952	-3.0338
BnA05g0196530	10.8891	0.779755	3.8037
BnA05g0196540	31.848	5.40206	2.5596
BnA05g0196740	671.54	2674.98	-1.994
BnA05g0196750	220.78	2593.77	-3.5544
BnA05g0196850	8.34985	35.3707	-2.0827
BnA05g0196890	21.4707	204.863	-3.2542
BnA05g0197010	26.9352	5.74851	2.2282
BnA05g0197030	271.315	133.298	1.0253
BnA05g0197080	74.6218	34.8632	1.0979
BnA05g0197110	1.37249	13.1596	-3.2613
BnA05g0197140	111.281	20.774	2.4214
BnA05g0197260	558.428	279.002	1.0011
BnA05g0197420	72.2499	231.216	-1.6782
BnA05g0197620	642.211	234.186	1.4554
BnA05g0197750	101.852	299.987	-1.5584
BnA05g0197860	91.2191	28.5316	1.6768
BnA05g0197950	25.8957	6.87472	1.9133
BnA05g0197960	63.8492	25.6501	1.3157
BnA05g0198020	20.0089	62.901	-1.6524
BnA05g0198160	386.082	192.462	1.0043
BnA05g0198220	58.4482	7.7881	2.9078
BnA05g0198270	2.219	14.3659	-2.6947
BnA05g0198340	195.576	80.2718	1.2848
BnA05g0198350	679.95	223.619	1.6044
BnA05g0198360	0	561.659	#NAME?
BnA05g0198610	9.49101	58.8926	-2.6335
BnA05g0199230	56.6011	958.059	-4.0812
BnA05g0199420	90.8211	598.607	-2.7205
BnA05g0199450	405.439	150.043	1.4341
BnA05g0199470	1652.3	717.253	1.2039
BnA05g0199790	46.0703	206.244	-2.1624
BnA05g0199840	2642.87	1253.71	1.0759
BnA05g0199880	127.903	13.3085	3.2646
BnA05g0200010	0	6.81264	#NAME?
BnA05g0200140	26.3962	6.89949	1.9358
BnA05g0200170	63.0283	21.341	1.5624
BnA05g0200360	211.861	85.2118	1.314
BnA05g0200460	279.264	83.5348	1.7412
BnA05g0200630	59.8349	12.8599	2.2181
BnA05g0200900	1036.24	480.962	1.1074
BnA05g0201010	323.489	120.175	1.4286
BnA05g0201060	20.7916	62.2398	-1.5818
BnA05g0201690	30.6286	64.9503	-1.0845
BnA05g0201710	307.288	59.7547	2.3625
BnA05g0201860	117.925	55.8977	1.077
BnA05g0202330	31.077	813.22	-4.7097
BnA05g0202360	82.0124	28.2566	1.5373
BnA05g0202370	0.820963	54.8717	-6.0626
BnA05g0202420	271.839	553.906	-1.0269
BnA05g0202480	24.1135	4.37123	2.4637
BnA05g0202660	199.231	556.937	-1.4831
BnA05g0203180	70.003	3564.87	-5.6703
BnA05g0203190	27.6526	1760.62	-5.9925
BnA05g0203410	74.3412	25.4305	1.5476
BnA05g0203610	183.017	432.918	-1.2421
BnA05g0203830	280.431	745.712	-1.411
BnA05g0203910	324.762	141.013	1.2036
BnA05g0203970	445.726	2531.32	-2.5057
BnA05g0204360	48.2001	19.6258	1.2963
BnA05g0204470	353.866	1115.49	-1.6564
BnA05g0204780	429.973	107.613	1.9984
BnA05g0204820	79.6514	35.4396	1.1683
BnA05g0204850	193.293	39.6268	2.2862
BnA05g0205210	0	11.6306	#NAME?
BnA05g0205500	109.306	27.2946	2.0017
BnA05g0205610	5.84863	23.7518	-2.0219
BnA05g0206730	297.428	146.634	1.0203
BnA05g0206900	24.8949	106.652	-2.099
BnA05g0206940	39.6448	492.767	-3.6357
BnA05g0207140	400.022	921.034	-1.2032
BnA05g0207170	0.551561	165.924	-8.2328
BnA05g0207380	122.809	500.6	-2.0272
BnA05g0207560	21.1246	83.7924	-1.9879
BnA05g0207640	144.244	57.7016	1.3218
BnA05g0207880	106.611	294.004	-1.4635
BnA05g0207910	16.5192	51.3793	-1.637
BnA05g0207970	48.3163	184.387	-1.9322
BnA05g0208100	449.866	1465.05	-1.7034
BnA05g0208160	0	4408.81	#NAME?
BnA05g0208220	0.269402	7.68601	-4.8344
BnA05g0208390	18.5331	11483.2	-9.2752
BnA05g0208410	10.7092	7128.26	-9.3786
BnA05g0208610	106.098	32.3282	1.7145
BnA05g0208710	251.037	93.5514	1.4241
BnA05g0208950	75.8813	30.8029	1.3007
BnA05g0208990	423.162	137.37	1.6231
BnA05g0209010	0	16.7034	#NAME?
BnA05g0209450	204.719	77.1212	1.4084
BnA05g0209580	989.519	2396.68	-1.2762
BnA05g0209630	75.2245	193.758	-1.365
BnA05g0209760	2343.69	492.688	2.25
BnA05g0209930	321.807	157.721	1.0288
BnA05g0210000	232.412	514.6	-1.1468
BnA05g0210090	27.8196	7.04841	1.9807
BnA05g0210100	13.9674	278.588	-4.318
BnA05g0210330	137.497	33.6825	2.0293
BnA05g0210420	71.2999	145.391	-1.028
BnA05g0210680	36.6318	99.9507	-1.4481
BnA05g0210860	16.7758	108.53	-2.6936
BnA05g0211310	25.8049	77.838	-1.5928
BnA05g0211370	12.1852	88.9477	-2.8678
BnA05g0211460	426.661	166.253	1.3597
BnA05g0211470	157.312	50.6531	1.6349
[truncated: 6,244 more rows]
