# Supplementary material for: Genome-wide identification of the restorer-of-fertility-like (RFL) gene family in Brassica napus and expression analysis in Shaan2A cytoplasmic male sterility
Source: BMC Genomics. 2020 Nov 4;21:765. doi: 10.1186/s12864-020-07163-z (PMC7641866; doi:10.1186/s12864-020-07163-z)
Supplement: Supplementary file 7 — Additional file 7. List of GO sub-categories of the DEGs identified between Shaan2A and KC01. [file 12864_2020_7163_MOESM7_ESM.xls]

## Sheet: YB
GO_accession	Description	Term_type	Over_represented_pValue	Corrected_pValue	DEG_item	DEG_list	Bg_item	Bg_list	Gene_names
GO:0043565	sequence-specific DNA binding	molecular_function	7.492e-06	0.034456	80	2211	1488	64741	BnA03g0141740,BnA06g0232640,BnA06g0239620,BnA07g0273950,BnUnng1012050,BnA02g0051640,BnC07g0810430,BnA07g0281790,BnA03g0106350,BnC08g0884930,BnC04g0652220,BnA05g0221060,BnA10g0419210,BnA03g0113530,BnC04g0675580,BnC05g0691620,BnC05g0691210,BnC04g0624980,BnA05g0217720,BnA06g0224690,BnA03g0104110,BnC09g0933640,BnA03g0110400,BnC01g0438550,BnC04g0662980,BnA09g0389890,BnC08g0880260,BnC06g0736830,BnA02g0…
GO:0016209	antioxidant activity	molecular_function	0.00029849	0.30946	35	2211	557	64741	BnC02g0521490,BnC01g0431990,BnA02g0058030,BnC07g0833150,BnUnng0979770,BnA06g0238620,BnC04g0679670,BnC05g0688240,BnC01g0429640,BnA09g0382490,BnC06g0735270,BnA02g0081220,BnC09g0907780,BnA01g0017580,BnA06g0242140,BnA04g0178390,BnA05g0215000,BnA09g0352730,BnC08g0877340,BnC05g0727630,BnC03g0555350,BnA05g0217850,BnA06g0242160,BnA08g0308500,BnC07g0824820,BnC09g0897670,BnA10g0417930,BnC05g0723580,BnC04g0…
GO:0044255	cellular lipid metabolic process	biological_process	0.00034864	0.30946	76	2211	1363	64741	BnA01g0007060,BnC01g0428650,BnC09g0897130,BnC04g0677210,BnC02g0496780,BnC06g0746440,BnUnng0998660,BnA08g0317420,BnA02g0057930,BnA08g0314190,BnA09g0360590,BnC09g0901980,BnA09g0365580,BnC03g0553930,BnC05g0689740,BnC09g0925530,BnC08g0852440,BnA06g0242530,BnA01g0043160,BnC07g0824190,BnA07g0297170,BnA04g0169370,BnC01g0469060,BnA03g0157150,BnA10g0423340,BnC07g0783420,BnA03g0156040,BnA01g0018380,BnC05g0…
GO:0006094	gluconeogenesis	biological_process	0.00043687	0.30946	7	2211	37	64741	BnC09g0927690,BnA08g0308500,BnC05g0690940,BnA01g0043490,BnC07g0834960,BnA06g0227190,BnUnng0990630
GO:0019319	hexose biosynthetic process	biological_process	0.00043687	0.30946	7	2211	37	64741	BnA08g0308500,BnC05g0690940,BnC09g0927690,BnA01g0043490,BnC07g0834960,BnUnng0990630,BnA06g0227190
GO:0046364	monosaccharide biosynthetic process	biological_process	0.00043687	0.30946	7	2211	37	64741	BnC09g0927690,BnC05g0690940,BnA08g0308500,BnA06g0227190,BnUnng0990630,BnC07g0834960,BnA01g0043490
GO:0016514	SWI/SNF complex	cellular_component	0.00057826	0.30946	2	2211	2	64741	BnA10g0408320,BnUnng0957430
GO:0001071	nucleic acid binding transcription factor activity	molecular_function	0.00061506	0.30946	123	2211	2846	64741	BnA10g0416900,BnC03g0540690,BnC02g0479380,BnC03g0613120,BnA07g0289440,BnA09g0386470,BnC06g0752770,BnC04g0649070,BnA03g0107590,BnC01g0426060,BnA01g0020840,BnA03g0122940,BnA02g0048830,BnA06g0235230,BnC09g0906210,BnA03g0150180,BnA03g0151810,BnA09g0371900,BnA01g0028840,BnA03g0140370,BnC01g0435080,BnA03g0100830,BnC06g0773540,BnC03g0537710,BnA05g0192080,BnA03g0154700,BnC06g0762500,BnA07g0293290,BnA05g0…
GO:0003700	sequence-specific DNA binding transcription factor activity	molecular_function	0.00061506	0.30946	123	2211	2846	64741	BnC04g0647000,BnC03g0542300,BnC04g0683340,BnC01g0425770,BnA02g0050010,BnC02g0526510,BnA02g0084610,BnC03g0558450,BnC08g0857840,BnC04g0640450,BnA02g0087040,BnC02g0495030,BnA03g0122410,BnC08g0865310,BnA08g0333570,BnC06g0742400,BnA06g0242140,BnA08g0322440,BnA04g0172950,BnC01g0447180,BnC01g0442340,BnC04g0674270,BnA01g0024580,BnC08g0865500,BnA03g0092310,BnA06g0229530,BnC07g0819770,BnC02g0489490,BnA10g0…
GO:0003849	3-deoxy-7-phosphoheptulonate synthase activity	molecular_function	0.00067288	0.30946	5	2211	19	64741	BnUnng1013190,BnA02g0073230,BnC02g0513080,BnUnng1014460,BnUnng0977500
GO:0009267	cellular response to starvation	biological_process	0.0011823	0.37778	6	2211	49	64741	BnC06g0752600,BnC02g0484580,BnC08g0840230,BnA03g0133190,BnC09g0912850,BnC07g0822380
GO:0031667	response to nutrient levels	biological_process	0.0011823	0.37778	6	2211	49	64741	BnC02g0484580,BnC08g0840230,BnA03g0133190,BnC07g0822380,BnC09g0912850,BnC06g0752600
GO:0031669	cellular response to nutrient levels	biological_process	0.0011823	0.37778	6	2211	49	64741	BnA03g0133190,BnC09g0912850,BnC07g0822380,BnC08g0840230,BnC02g0484580,BnC06g0752600
GO:0042594	response to starvation	biological_process	0.0011823	0.37778	6	2211	49	64741	BnC09g0912850,BnC07g0822380,BnA03g0133190,BnC08g0840230,BnC02g0484580,BnC06g0752600
GO:0016671	oxidoreductase activity, acting on a sulfur group of donors, disulfide as acceptor	molecular_function	0.0012321	0.37778	7	2211	62	64741	BnC04g0673650,BnA01g0040850,BnC03g0572430,BnA08g0327660,BnA03g0093040,BnA03g0119710,BnA02g0054060
GO:0016158	3-phytase activity	molecular_function	0.001494	0.42516	2	2211	2	64741	BnA06g0264280,BnC06g0749950
GO:0004612	phosphoenolpyruvate carboxykinase (ATP) activity	molecular_function	0.0015716	0.42516	4	2211	14	64741	BnC09g0927690,BnA08g0308500,BnC07g0834960,BnUnng0990630
GO:0000045	autophagic vacuole assembly	biological_process	0.0019066	0.45001	5	2211	41	64741	BnC06g0752600,BnC02g0484580,BnC07g0822380,BnC09g0912850,BnA03g0133190
GO:0016236	macroautophagy	biological_process	0.0019066	0.45001	5	2211	41	64741	BnC02g0484580,BnC09g0912850,BnC07g0822380,BnA03g0133190,BnC06g0752600
GO:0006621	protein retention in ER lumen	biological_process	0.0022506	0.45001	6	2211	42	64741	BnC04g0629230,BnA03g0148800,BnA08g0324790,BnA06g0239310,BnUnng1016560,BnA09g0355810
GO:0035437	maintenance of protein localization in endoplasmic reticulum	biological_process	0.0022506	0.45001	6	2211	42	64741	BnA09g0355810,BnA08g0324790,BnA03g0148800,BnA06g0239310,BnUnng1016560,BnC04g0629230
GO:0046923	ER retention sequence binding	molecular_function	0.0022506	0.45001	6	2211	42	64741	BnA09g0355810,BnC04g0629230,BnUnng1016560,BnA08g0324790,BnA03g0148800,BnA06g0239310
GO:0072595	maintenance of protein localization in organelle	biological_process	0.0022506	0.45001	6	2211	42	64741	BnC04g0629230,BnUnng1016560,BnA08g0324790,BnA06g0239310,BnA03g0148800,BnA09g0355810
GO:0005048	signal sequence binding	molecular_function	0.0025489	0.48843	7	2211	58	64741	BnC04g0629230,BnUnng1016560,BnC04g0682600,BnA08g0324790,BnA06g0239310,BnA03g0148800,BnA09g0355810
GO:0050664	oxidoreductase activity, acting on NAD(P)H, oxygen as acceptor	molecular_function	0.0029472	0.52965	7	2211	47	64741	BnA06g0238620,BnA09g0382490,BnA06g0258790,BnC04g0679670,BnC08g0877340,BnC03g0555350,BnC04g0634270
GO:0033218	amide binding	molecular_function	0.0031095	0.52965	7	2211	61	64741	BnA03g0148800,BnA08g0324790,BnA06g0239310,BnUnng1016560,BnC04g0682600,BnC04g0629230,BnA09g0355810
GO:0042277	peptide binding	molecular_function	0.0031095	0.52965	7	2211	61	64741	BnC04g0629230,BnC04g0682600,BnUnng1016560,BnA06g0239310,BnA08g0324790,BnA03g0148800,BnA09g0355810
GO:0004315	3-oxoacyl-[acyl-carrier-protein] synthase activity	molecular_function	0.0032778	0.53837	10	2211	89	64741	BnC07g0833070,BnA10g0398380,BnA09g0348360,BnA09g0365580,BnA01g0003680,BnC05g0687480,BnC01g0428650,BnA03g0156040,BnC07g0783420,BnA08g0317420
GO:0004312	fatty acid synthase activity	molecular_function	0.003454	0.54775	10	2211	90	64741	BnC05g0687480,BnC01g0428650,BnC07g0833070,BnA10g0398380,BnA09g0348360,BnA01g0003680,BnA09g0365580,BnA08g0317420,BnA03g0156040,BnC07g0783420
GO:0003950	NAD+ ADP-ribosyltransferase activity	molecular_function	0.0039646	0.59465	6	2211	43	64741	BnUnng0957430,BnC09g0930870,BnC07g0781130,BnA10g0406600,BnA10g0401920,BnC05g0708150
GO:0033743	peptide-methionine (R)-S-oxide reductase activity	molecular_function	0.0040083	0.59465	4	2211	28	64741	BnA01g0040850,BnC03g0572430,BnC04g0673650,BnA03g0119710
GO:0006631	fatty acid metabolic process	biological_process	0.0045175	0.612	30	2211	477	64741	BnC05g0687480,BnC07g0825340,BnA09g0360590,BnUnng0966860,BnA10g0398380,BnA09g0348360,BnA09g0365580,BnC04g0668630,BnA08g0331470,BnC09g0925530,BnA10g0412270,BnC04g0668100,BnC08g0851490,BnA04g0182490,BnA01g0021580,BnA03g0093880,BnC08g0852440,BnC01g0428650,BnC04g0636210,BnC07g0833070,BnA01g0003680,BnC01g0469060,BnUnng0998660,BnA08g0317420,BnA03g0156040,BnA01g0018380,BnA10g0423340,BnA02g0057930,BnC04g0…
GO:0016843	amine-lyase activity	molecular_function	0.0045245	0.612	8	2211	72	64741	BnC02g0497780,BnUnng0950470,BnA06g0227850,BnA04g0161260,BnC03g0568300,BnC08g0859330,BnA10g0406950,BnUnng0968010
GO:0016844	strictosidine synthase activity	molecular_function	0.0045245	0.612	8	2211	72	64741	BnC03g0568300,BnC08g0859330,BnA10g0406950,BnUnng0968010,BnC02g0497780,BnUnng0950470,BnA06g0227850,BnA04g0161260
GO:0015931	nucleobase-containing compound transport	biological_process	0.0051666	0.66105	12	2211	144	64741	BnA03g0140620,BnA05g0197130,BnC03g0559270,BnA02g0051640,BnA06g0244720,BnC06g0754030,BnC04g0637720,BnC04g0637750,BnC01g0426360,BnC01g0438520,BnA03g0151480,BnA03g0141740
GO:0044248	cellular catabolic process	biological_process	0.005208	0.66105	73	2211	1613	64741	BnC08g0874730,BnC06g0737950,BnC06g0742400,BnA01g0015350,BnA03g0151480,BnC03g0611020,BnC04g0647000,BnC03g0542300,BnA04g0175730,BnC06g0749680,BnC01g0425770,BnA10g0412420,BnC07g0824210,BnA09g0374200,BnC09g0925650,BnA02g0052840,BnC07g0799840,BnC07g0822380,BnA03g0122940,BnA03g0126550,BnA09g0380000,BnC02g0479380,BnC08g0838660,BnA03g0146140,BnC02g0489490,BnC06g0762420,BnA09g0392420,BnA03g0133190,BnC09g0…
GO:0004611	phosphoenolpyruvate carboxykinase activity	molecular_function	0.0054376	0.66105	6	2211	46	64741	BnC09g0927690,BnC05g0708870,BnA08g0308500,BnC07g0834960,BnA05g0188860,BnUnng0990630
GO:0051028	mRNA transport	biological_process	0.0054621	0.66105	10	2211	109	64741	BnC01g0438520,BnA03g0151480,BnA03g0141740,BnC04g0637750,BnC01g0426360,BnA02g0051640,BnC06g0754030,BnC04g0637720,BnA05g0197130,BnC03g0559270
GO:0006629	lipid metabolic process	biological_process	0.0059371	0.69043	110	2211	2338	64741	BnC07g0825340,BnC05g0687480,BnA08g0314740,BnA02g0067230,BnUnng0966860,BnA05g0222130,BnC03g0562350,BnA07g0294140,BnA10g0398380,BnA03g0111660,BnA03g0142400,BnA09g0392010,BnA02g0054560,BnC08g0886960,BnA04g0182490,BnA01g0021580,BnC07g0824190,BnA03g0130420,BnA02g0052900,BnA07g0297170,BnA03g0157150,BnC01g0469060,BnA03g0104400,BnA04g0169370,BnA01g0018380,BnA03g0156040,BnC07g0783420,BnA05g0201690,BnA10g0…
GO:0006664	glycolipid metabolic process	biological_process	0.006005	0.69043	19	2211	281	64741	BnA01g0007060,BnC07g0824210,BnA10g0414730,BnA04g0172610,BnUnng1009820,BnC09g0897130,BnA03g0157150,BnUnng0996400,BnA09g0380980,BnC04g0654050,BnC02g0519910,BnA04g0165360,BnC05g0689740,BnA01g0041810,BnA02g0055670,BnA09g0338010,BnA02g0054560,BnA09g0380470,BnC07g0834360
GO:0006810	transport	biological_process	0.0065426	0.73389	352	2211	8686	64741	BnC08g0851380,BnA05g0220610,BnA08g0330980,BnC09g0930530,BnUnng0996400,BnA05g0186540,BnUnng0973050,BnA05g0211500,BnA03g0091370,BnC02g0508640,BnA03g0140620,BnC03g0541080,BnA08g0321140,BnC01g0440810,BnC07g0821150,BnA06g0244720,BnC04g0654050,BnA04g0165360,BnA03g0114270,BnA09g0344980,BnA05g0196400,BnA03g0156990,BnC02g0481810,BnA03g0120680,BnA08g0331570,BnC04g0637750,BnUnng1000000,BnC08g0847160,BnA10g0…
GO:0051234	establishment of localization	biological_process	0.0068588	0.75104	352	2211	8695	64741	BnC07g0781580,BnA06g0228900,BnA06g0266310,BnA03g0150210,BnA09g0351050,BnC07g0824210,BnC08g0873950,BnA10g0418510,BnA03g0120680,BnA08g0331570,BnUnng0967610,BnA03g0111830,BnA09g0371650,BnUnng1000000,BnC08g0847160,BnC04g0637750,BnA10g0404620,BnA02g0061160,BnC02g0505020,BnC02g0519910,BnC03g0559270,BnC06g0742400,BnC07g0834360,BnC02g0508640,BnA03g0091370,BnC03g0541080,BnA08g0321140,BnA03g0140620,BnA08g0…
GO:0016597	amino acid binding	molecular_function	0.0072715	0.77771	14	2211	173	64741	BnC07g0779090,BnA09g0373410,BnA02g0077920,BnC08g0865310,BnC02g0517760,BnC07g0832610,BnA05g0187430,BnA03g0121970,BnA08g0323880,BnC03g0609660,BnC07g0803420,BnA03g0108380,BnA10g0410400,BnA06g0231010
GO:0007033	vacuole organization	biological_process	0.007594	0.79375	5	2211	50	64741	BnC02g0484580,BnA03g0133190,BnC07g0822380,BnC09g0912850,BnC06g0752600
GO:0044780	bacterial-type flagellum assembly	biological_process	0.0082138	0.80578	5	2211	38	64741	BnA07g0297450,BnA05g0191740,BnC07g0782520,BnA07g0270270,BnC03g0590680
GO:0006801	superoxide metabolic process	biological_process	0.0082347	0.80578	5	2211	45	64741	BnC05g0727630,BnC07g0824820,BnA07g0282920,BnC01g0438470,BnC08g0863890
GO:0072593	reactive oxygen species metabolic process	biological_process	0.0082347	0.80578	5	2211	45	64741	BnC01g0438470,BnC08g0863890,BnC05g0727630,BnC07g0824820,BnA07g0282920
GO:0031406	carboxylic acid binding	molecular_function	0.0084837	0.81285	14	2211	176	64741	BnA10g0410400,BnA06g0231010,BnC03g0609660,BnC07g0803420,BnA03g0108380,BnC02g0517760,BnC08g0865310,BnC07g0832610,BnA03g0121970,BnA05g0187430,BnA08g0323880,BnC07g0779090,BnA09g0373410,BnA02g0077920
GO:0030133	transport vesicle	cellular_component	0.0088999	0.81686	13	2211	171	64741	BnA01g0003890,BnC03g0553680,BnC04g0654550,BnA03g0114270,BnA06g0254210,BnC02g0481810,BnC08g0847380,BnA09g0359040,BnA07g0270270,BnA06g0224690,BnA05g0211500,BnC08g0837850,BnC06g0742400
GO:0005509	calcium ion binding	molecular_function	0.009089	0.81686	45	2211	898	64741	BnA02g0079110,BnA09g0374840,BnC03g0562110,BnA08g0310670,BnA06g0240980,BnA09g0382490,BnA04g0185370,BnA09g0355250,BnC04g0679670,BnC06g0771520,BnA06g0238620,BnA10g0416840,BnA04g0165780,BnC03g0579000,BnA02g0061720,BnUnng0972680,BnUnng0979380,BnA05g0188000,BnC08g0884880,BnA03g0142650,BnC03g0589490,BnA05g0188320,BnA06g0258790,BnC03g0563860,BnA04g0178410,BnA03g0111430,BnA07g0292480,BnC04g0650860,BnC09g0…
GO:0046486	glycerolipid metabolic process	biological_process	0.0092165	0.81686	25	2211	405	64741	BnA07g0273660,BnC04g0677210,BnA04g0172610,BnC07g0824210,BnC06g0746440,BnA04g0169370,BnA03g0157150,BnUnng0996400,BnA09g0380980,BnC02g0519910,BnC04g0654050,BnA04g0165360,BnC03g0562350,BnA01g0041810,BnA05g0222130,BnC05g0689740,BnC05g0685330,BnA02g0054560,BnA09g0338010,BnA06g0249650,BnC03g0574970,BnA03g0111660,BnA01g0043160,BnC07g0834360,BnA09g0380470
GO:0004784	superoxide dismutase activity	molecular_function	0.0094137	0.81686	4	2211	29	64741	BnC01g0438470,BnC08g0863890,BnC05g0727630,BnC07g0824820
GO:0016721	oxidoreductase activity, acting on superoxide radicals as acceptor	molecular_function	0.0094137	0.81686	4	2211	29	64741	BnC08g0863890,BnC01g0438470,BnC05g0727630,BnC07g0824820
GO:0008150	biological_process	biological_process	0.0096994	0.81766	1597	2211	44707	64741	BnC05g0713100,BnC09g0916220,BnA07g0298500,BnA03g0103370,BnA09g0380470,BnA01g0019730,BnC04g0668100,BnC03g0594930,BnC04g0667330,BnUnng0936890,BnA07g0283560,BnUnng1017870,BnC07g0833070,BnC06g0771580,BnA03g0100830,BnC04g0640570,BnA02g0054830,BnC04g0636210,BnA03g0115500,BnC09g0891800,BnC09g0912850,BnA09g0345300,BnA05g0218910,BnA02g0087510,BnA05g0203560,BnA01g0024580,BnC07g0832650,BnC01g0468830,BnA09g0…
GO:0044781	bacterial-type flagellum organization	biological_process	0.010062	0.81766	5	2211	40	64741	BnC03g0590680,BnA07g0270270,BnC07g0782520,BnA05g0191740,BnA07g0297450
GO:0070403	NAD+ binding	molecular_function	0.010242	0.81766	3	2211	13	64741	BnA02g0049570,BnC02g0488910,BnA02g0065360
GO:0004367	glycerol-3-phosphate dehydrogenase [NAD+] activity	molecular_function	0.010443	0.81766	3	2211	12	64741	BnC06g0747730,BnA04g0182490,BnA05g0188090
GO:0006643	membrane lipid metabolic process	biological_process	0.011048	0.81766	20	2211	320	64741	BnA01g0007060,BnC07g0824190,BnUnng1009820,BnA04g0172610,BnC09g0897130,BnC07g0824210,BnA10g0414730,BnA03g0157150,BnUnng0996400,BnA09g0380980,BnC04g0654050,BnA04g0165360,BnC02g0519910,BnA02g0055670,BnA01g0041810,BnC05g0689740,BnA02g0054560,BnA09g0338010,BnC07g0834360,BnA09g0380470
GO:0006403	RNA localization	biological_process	0.011517	0.81766	11	2211	141	64741	BnA02g0051640,BnC06g0754030,BnC04g0637720,BnA03g0140620,BnA05g0197130,BnC03g0559270,BnC01g0438520,BnA03g0151480,BnA03g0141740,BnC04g0637750,BnC01g0426360
GO:0050657	nucleic acid transport	biological_process	0.011517	0.81766	11	2211	141	64741	BnA02g0051640,BnC06g0754030,BnC04g0637720,BnA03g0140620,BnA05g0197130,BnC03g0559270,BnC01g0438520,BnA03g0151480,BnA03g0141740,BnC04g0637750,BnC01g0426360
GO:0050658	RNA transport	biological_process	0.011517	0.81766	11	2211	141	64741	BnA02g0051640,BnC04g0637720,BnC06g0754030,BnA03g0140620,BnC03g0559270,BnA05g0197130,BnC01g0438520,BnA03g0151480,BnA03g0141740,BnC04g0637750,BnC01g0426360
GO:0051236	establishment of RNA localization	biological_process	0.011517	0.81766	11	2211	141	64741	BnA03g0140620,BnC03g0559270,BnA05g0197130,BnA02g0051640,BnC04g0637720,BnC06g0754030,BnC04g0637750,BnC01g0426360,BnA03g0151480,BnC01g0438520,BnA03g0141740
GO:0008610	lipid biosynthetic process	biological_process	0.011618	0.81766	60	2211	1209	64741	BnC02g0513090,BnA09g0380980,BnC05g0687480,BnC07g0825340,BnA07g0294140,BnA10g0398380,BnC04g0668630,BnC03g0562350,BnUnng0966860,BnC01g0469620,BnA08g0331470,BnA03g0142400,BnA09g0351430,BnA03g0111660,BnA09g0338010,BnA01g0015660,BnC08g0851490,BnC09g0909870,BnA03g0147900,BnA07g0297170,BnC03g0606090,BnC06g0769970,BnC07g0833070,BnA04g0177040,BnA04g0169370,BnC07g0783420,BnA03g0156040,BnA01g0018380,BnC09g0…
GO:0044764	multi-organism cellular process	biological_process	0.011621	0.81766	60	2211	1268	64741	BnC04g0656640,BnC06g0771820,BnA06g0224690,BnC06g0742400,BnA10g0416880,BnA03g0093690,BnC06g0743180,BnC06g0769710,BnC02g0519910,BnA03g0101450,BnA05g0203610,BnA06g0250620,BnC03g0611760,BnA03g0145930,BnC01g0449610,BnA01g0010650,BnUnng0942080,BnUnng0999510,BnA10g0410060,BnC06g0749680,BnUnng1011510,BnA02g0089960,BnA02g0060620,BnA03g0150040,BnA08g0333310,BnC07g0781580,BnA03g0126590,BnA06g0241180,BnA06g0…
GO:0009073	aromatic amino acid family biosynthetic process	biological_process	0.011712	0.81766	7	2211	65	64741	BnUnng1013190,BnA06g0231010,BnA02g0073230,BnC02g0513080,BnC02g0526160,BnUnng1014460,BnUnng0977500
GO:0006914	autophagy	biological_process	0.01213	0.81766	32	2211	646	64741	BnC04g0640950,BnC07g0815600,BnA03g0146140,BnC09g0912850,BnA03g0133190,BnA06g0241780,BnA02g0067810,BnC01g0435080,BnUnng0970450,BnC04g0674880,BnA03g0122940,BnC07g0822380,BnC07g0799840,BnC02g0479380,BnA09g0380000,BnC01g0429300,BnC01g0425770,BnC03g0542300,BnUnng0943040,BnC04g0647000,BnC05g0691990,BnA03g0150040,BnA01g0015350,BnA03g0151480,BnA09g0380720,BnA06g0224690,BnC06g0737950,BnC08g0874730,BnC02g0…
GO:0010309	acireductone dioxygenase [iron(II)-requiring] activity	molecular_function	0.01223	0.81766	4	2211	27	64741	BnA02g0057510,BnC05g0690940,BnA06g0227190,BnC02g0509770
GO:0004601	peroxidase activity	molecular_function	0.012268	0.81766	22	2211	374	64741	BnC07g0833150,BnC03g0555350,BnC01g0431990,BnC08g0877340,BnC02g0521490,BnC01g0429640,BnC04g0679670,BnA06g0242160,BnUnng0979770,BnA06g0238620,BnA02g0081220,BnC04g0634270,BnC06g0735270,BnA10g0417930,BnA09g0382490,BnC09g0897670,BnA04g0178390,BnA06g0242140,BnA06g0258790,BnA03g0153610,BnA01g0017580,BnC01g0427290
GO:0016684	oxidoreductase activity, acting on peroxide as acceptor	molecular_function	0.012268	0.81766	22	2211	374	64741	BnC02g0521490,BnC08g0877340,BnC01g0431990,BnC07g0833150,BnC03g0555350,BnA06g0238620,BnUnng0979770,BnC04g0679670,BnA06g0242160,BnC01g0429640,BnC09g0897670,BnA09g0382490,BnA10g0417930,BnC06g0735270,BnC04g0634270,BnA02g0081220,BnC01g0427290,BnA06g0258790,BnA03g0153610,BnA01g0017580,BnA04g0178390,BnA06g0242140
GO:0051179	localization	biological_process	0.01288	0.84625	362	2211	9077	64741	BnC03g0594930,BnC04g0667330,BnC04g0650860,BnC03g0605680,BnA09g0380470,BnC09g0920600,BnA02g0054000,BnC04g0633930,BnA09g0338270,BnC06g0754030,BnA04g0180250,BnA07g0298500,BnA09g0380000,BnC02g0479380,BnC06g0762500,BnA09g0373430,BnC03g0593690,BnC04g0667050,BnA05g0197130,BnA03g0100830,BnA07g0283560,BnC04g0633900,BnA03g0109850,BnC04g0677160,BnA03g0151480,BnA02g0060160,BnA03g0101450,BnC04g0643080,BnA07g0…
GO:2001141	regulation of RNA biosynthetic process	biological_process	0.014746	0.8777	229	2211	5944	64741	BnC01g0449610,BnC03g0611760,BnA03g0125830,BnA02g0057110,BnUnng0987180,BnC07g0782520,BnA03g0110400,BnA09g0383190,BnC04g0643200,BnC01g0438550,BnC02g0519080,BnC09g0891230,BnA03g0092920,BnA04g0175150,BnA06g0256980,BnA08g0319710,BnA02g0052470,BnA06g0240420,BnC04g0624980,BnC08g0838460,BnA02g0063350,BnA08g0320530,BnA06g0224690,BnC09g0922500,BnA10g0423810,BnA02g0065150,BnC03g0568130,BnC06g0771160,BnA04g0…
GO:0009072	aromatic amino acid family metabolic process	biological_process	0.014963	0.8777	9	2211	107	64741	BnC02g0526160,BnA02g0073230,BnC07g0806040,BnUnng0977500,BnUnng1014460,BnUnng1013190,BnC02g0513080,BnC05g0700080,BnA06g0231010
GO:0051252	regulation of RNA metabolic process	biological_process	0.015162	0.8777	229	2211	5948	64741	BnA02g0084610,BnA03g0094500,BnC04g0683340,BnC03g0542300,BnC09g0922040,BnC08g0872000,BnC06g0773920,BnA10g0412420,BnA08g0303500,BnC01g0425770,BnA01g0024580,BnA09g0348360,BnC03g0616590,BnC01g0447180,BnA07g0297450,BnA02g0079110,BnA08g0333570,BnC08g0865310,BnUnng0959610,BnC05g0702480,BnA03g0122410,BnC07g0808350,BnA04g0172950,BnC08g0865660,BnA09g0378860,BnA10g0405300,BnC06g0773540,BnA01g0028840,BnA03g0…
GO:0016586	RSC complex	cellular_component	0.015235	0.8777	2	2211	7	64741	BnA10g0408320,BnUnng0957430
GO:0009991	response to extracellular stimulus	biological_process	0.015325	0.8777	9	2211	127	64741	BnC06g0752600,BnC04g0640950,BnA05g0202940,BnC07g0822380,BnC09g0912850,BnC02g0475590,BnA03g0133190,BnC02g0484580,BnC08g0840230
GO:0031668	cellular response to extracellular stimulus	biological_process	0.015325	0.8777	9	2211	127	64741	BnC06g0752600,BnA05g0202940,BnC04g0640950,BnC02g0475590,BnA03g0133190,BnC09g0912850,BnC07g0822380,BnC08g0840230,BnC02g0484580
GO:0071496	cellular response to external stimulus	biological_process	0.015325	0.8777	9	2211	127	64741	BnC04g0640950,BnA05g0202940,BnC08g0840230,BnC02g0484580,BnC07g0822380,BnC09g0912850,BnA03g0133190,BnC02g0475590,BnC06g0752600
GO:0032507	maintenance of protein location in cell	biological_process	0.01562	0.8777	13	2211	189	64741	BnA08g0324790,BnC03g0613120,BnA06g0239310,BnA03g0148800,BnA09g0355810,BnA09g0360590,BnC03g0593690,BnC04g0629230,BnUnng1016560,BnC04g0632860,BnC04g0629120,BnC01g0425770,BnC03g0594930
GO:0045185	maintenance of protein location	biological_process	0.01562	0.8777	13	2211	189	64741	BnC03g0593690,BnC04g0629230,BnUnng1016560,BnC04g0629120,BnC04g0632860,BnC01g0425770,BnC03g0594930,BnA08g0324790,BnC03g0613120,BnA03g0148800,BnA06g0239310,BnA09g0355810,BnA09g0360590
GO:0051235	maintenance of location	biological_process	0.01562	0.8777	13	2211	189	64741	BnA06g0239310,BnC03g0613120,BnA03g0148800,BnA08g0324790,BnA09g0355810,BnA09g0360590,BnC03g0593690,BnC04g0629230,BnUnng1016560,BnC04g0632860,BnC01g0425770,BnC04g0629120,BnC03g0594930
GO:0051651	maintenance of location in cell	biological_process	0.01562	0.8777	13	2211	189	64741	BnC01g0425770,BnC04g0632860,BnC04g0629120,BnC03g0594930,BnC03g0593690,BnC04g0629230,BnUnng1016560,BnA09g0360590,BnA09g0355810,BnA06g0239310,BnC03g0613120,BnA08g0324790,BnA03g0148800
GO:0009987	cellular process	biological_process	0.015672	0.8777	1202	2211	33218	64741	BnC02g0500190,BnC08g0880260,BnC08g0885920,BnA07g0293970,BnA02g0063370,BnC09g0907780,BnC07g0821650,BnC03g0551240,BnC09g0925730,BnC08g0877110,BnUnng0998660,BnA07g0269320,BnC02g0488720,BnUnng0966640,BnC05g0687480,BnC02g0518520,BnA02g0045580,BnA02g0079740,BnA02g0064180,BnA03g0130920,BnA03g0098920,BnC03g0567570,BnC02g0508120,BnA06g0258790,BnC07g0824190,BnA06g0228340,BnC03g0546290,BnA04g0162970,BnC02g0…
GO:0006355	regulation of transcription, DNA-dependent	biological_process	0.01584	0.8777	228	2211	5928	64741	BnA02g0065360,BnA03g0151810,BnA06g0239000,BnA09g0371900,BnC01g0435080,BnC03g0537710,BnA07g0293800,BnA05g0190520,BnA07g0293290,BnC07g0779090,BnC02g0489490,BnC09g0929320,BnC03g0574660,BnA07g0287280,BnUnng0999410,BnA06g0242160,BnA10g0418030,BnA07g0295030,BnA07g0284480,BnA03g0153250,BnA10g0416900,BnUnng0997150,BnA07g0289440,BnA07g0284340,BnA09g0386470,BnC06g0752770,BnA09g0366440,BnA01g0036220,BnA10g0…
GO:0005634	nucleus	cellular_component	0.016522	0.89231	229	2211	5931	64741	BnA04g0164400,BnC01g0452720,BnA02g0065320,BnC06g0752000,BnA03g0104220,BnA08g0332900,BnUnng1003240,BnC09g0922500,BnA10g0401540,BnC03g0568130,BnA02g0054600,BnC09g0891230,BnA06g0256980,BnA04g0175150,BnA03g0092920,BnC01g0426360,BnA06g0224690,BnC04g0681400,BnA06g0227290,BnA08g0320530,BnA02g0063350,BnA04g0159280,BnC07g0818500,BnA01g0037370,BnA03g0098330,BnA03g0131920,BnC02g0475680,BnC07g0788650,BnC04g0…
GO:0006855	drug transmembrane transport	biological_process	0.01669	0.89231	17	2211	250	64741	BnA03g0146980,BnC04g0633930,BnA03g0135510,BnC01g0440810,BnC09g0895380,BnUnng0953830,BnA10g0399930,BnA01g0043490,BnC09g0920630,BnA08g0316730,BnA07g0271700,BnC07g0784960,BnA02g0063160,BnA03g0152600,BnA07g0295710,BnC05g0730150,BnC07g0822590
GO:0015238	drug transmembrane transporter activity	molecular_function	0.01669	0.89231	17	2211	250	64741	BnC09g0895380,BnUnng0953830,BnC09g0920630,BnA01g0043490,BnA08g0316730,BnA10g0399930,BnA03g0146980,BnC04g0633930,BnA03g0135510,BnC01g0440810,BnC07g0822590,BnA07g0271700,BnC07g0784960,BnA02g0063160,BnA07g0295710,BnC05g0730150,BnA03g0152600
GO:0045454	cell redox homeostasis	biological_process	0.017178	0.89231	23	2211	496	64741	BnC05g0688240,BnA03g0130200,BnC05g0687260,BnA08g0308500,BnA10g0418860,BnA01g0036320,BnA10g0421700,BnA02g0058030,BnA09g0352730,BnC02g0511690,BnA05g0215000,BnA03g0101230,BnA05g0202940,BnA07g0284020,BnA07g0286290,BnC05g0718770,BnC09g0907780,BnC05g0723580,BnA03g0130210,BnA09g0341620,BnA09g0341630,BnC06g0755920,BnC06g0739330
GO:0019219	regulation of nucleobase-containing compound metabolic process	biological_process	0.017782	0.89231	231	2211	6031	64741	BnC04g0632860,BnA03g0141740,BnC03g0581450,BnA09g0346450,BnA02g0057510,BnA06g0252640,BnA02g0051640,BnUnng1012050,BnA04g0162540,BnC07g0810430,BnUnng0951360,BnA01g0037200,BnC03g0579240,BnC02g0479990,BnA03g0093600,BnC08g0884560,BnC04g0652220,BnC04g0651240,BnA10g0419210,BnC02g0488910,BnA06g0241780,BnC05g0691620,BnC02g0504440,BnC04g0675580,BnC05g0708940,BnC05g0686200,BnA03g0115510,BnA06g0224690,BnC08g0…
GO:0051171	regulation of nitrogen compound metabolic process	biological_process	0.017782	0.89231	231	2211	6031	64741	BnA02g0050010,BnC03g0536910,BnA06g0249500,BnC04g0647000,BnC08g0857840,BnC06g0747730,BnC03g0558450,BnC04g0640450,BnA02g0087040,BnC02g0526510,BnA10g0410400,BnUnng0951100,BnA07g0298610,BnA06g0242140,BnC01g0425950,BnA03g0122160,BnA08g0322440,BnA03g0105620,BnA06g0259520,BnC02g0495030,BnC06g0742400,BnA03g0092310,BnC08g0865500,BnUnng0942080,BnC07g0826360,BnC06g0774330,BnC01g0442340,BnC04g0674270,BnC03g0…
GO:0015893	drug transport	biological_process	0.01794	0.89231	17	2211	252	64741	BnC04g0633930,BnA03g0146980,BnC01g0440810,BnA03g0135510,BnUnng0953830,BnC09g0895380,BnA10g0399930,BnC09g0920630,BnA01g0043490,BnA08g0316730,BnA07g0271700,BnA02g0063160,BnC05g0730150,BnA03g0152600,BnA07g0295710,BnC07g0784960,BnC07g0822590
GO:0090484	drug transporter activity	molecular_function	0.01794	0.89231	17	2211	252	64741	BnC07g0784960,BnA02g0063160,BnA03g0152600,BnA07g0295710,BnC05g0730150,BnA07g0271700,BnC07g0822590,BnA03g0135510,BnC01g0440810,BnA03g0146980,BnC04g0633930,BnC09g0920630,BnA01g0043490,BnA08g0316730,BnA10g0399930,BnC09g0895380,BnUnng0953830
GO:0030031	cell projection assembly	biological_process	0.018094	0.89231	6	2211	62	64741	BnA07g0270270,BnC04g0634270,BnC03g0590680,BnA07g0297450,BnA05g0191740,BnC07g0782520
GO:0004089	carbonate dehydratase activity	molecular_function	0.018292	0.89231	4	2211	31	64741	BnA02g0087360,BnUnng0999730,BnA02g0068220,BnC01g0451940
GO:0048038	quinone binding	molecular_function	0.018301	0.89231	5	2211	46	64741	BnC09g0916380,BnC06g0771580,BnC04g0681710,BnA04g0183200,BnC03g0593480
GO:0016840	carbon-nitrogen lyase activity	molecular_function	0.018432	0.89231	8	2211	95	64741	BnUnng0968010,BnA10g0406950,BnC08g0859330,BnC03g0568300,BnA04g0161260,BnA06g0227850,BnC02g0497780,BnUnng0950470
GO:0042493	response to drug	biological_process	0.018928	0.90675	17	2211	254	64741	BnC07g0822590,BnA02g0063160,BnA07g0295710,BnA03g0152600,BnC05g0730150,BnC07g0784960,BnA07g0271700,BnC09g0920630,BnA08g0316730,BnA01g0043490,BnA10g0399930,BnUnng0953830,BnC09g0895380,BnC01g0440810,BnA03g0135510,BnC04g0633930,BnA03g0146980
GO:0032787	monocarboxylic acid metabolic process	biological_process	0.019329	0.91644	30	2211	539	64741	BnA10g0398380,BnA09g0348360,BnC04g0668630,BnA09g0365580,BnUnng0966860,BnC05g0687480,BnC07g0825340,BnA09g0360590,BnC08g0852440,BnA04g0182490,BnC08g0851490,BnA01g0021580,BnA03g0093880,BnC04g0668100,BnA10g0412270,BnC09g0925530,BnA08g0331470,BnA01g0003680,BnC07g0833070,BnC04g0636210,BnC01g0428650,BnA10g0423340,BnA02g0057930,BnC07g0783420,BnC04g0637750,BnA03g0156040,BnA01g0018380,BnUnng0998660,BnA08g0…
GO:0019725	cellular homeostasis	biological_process	0.020121	0.94423	29	2211	645	64741	BnC09g0907780,BnC05g0718770,BnA03g0101230,BnA05g0215000,BnA05g0202940,BnA07g0293970,BnA07g0286290,BnA07g0284020,BnC06g0755920,BnC06g0739330,BnA02g0060030,BnA03g0130210,BnC05g0723580,BnA09g0341620,BnA09g0341630,BnA08g0308500,BnA01g0036320,BnA10g0418860,BnC05g0688240,BnA03g0130200,BnC05g0687260,BnC02g0511690,BnC09g0925730,BnA02g0065620,BnA02g0052920,BnA10g0421700,BnA02g0058030,BnA07g0298990,BnA09g0…
GO:0003877	ATP adenylyltransferase activity	molecular_function	0.020564	0.95528	1	2211	1	64741	BnA03g0119710
GO:0019089	transmission of virus	biological_process	0.02305	1	4	2211	34	64741	BnUnng0942080,BnA08g0333310,BnC06g0754030,BnA09g0369310
GO:0044007	dissemination or transmission of symbiont from host	biological_process	0.02305	1	4	2211	34	64741	BnC06g0754030,BnA08g0333310,BnA09g0369310,BnUnng0942080
GO:0051821	dissemination or transmission of organism from other organism involved in symbiotic interaction	biological_process	0.02305	1	4	2211	34	64741	BnA08g0333310,BnC06g0754030,BnA09g0369310,BnUnng0942080
GO:0006650	glycerophospholipid metabolic process	biological_process	0.025179	1	21	2211	359	64741	BnA04g0169370,BnA03g0157150,BnUnng0996400,BnA04g0172610,BnC04g0677210,BnC07g0824210,BnA02g0054560,BnA06g0249650,BnA09g0338010,BnC03g0574970,BnA01g0043160,BnC07g0834360,BnA09g0380470,BnA09g0380980,BnC04g0654050,BnC02g0519910,BnA04g0165360,BnA01g0041810,BnC05g0685330,BnC05g0689740,BnA05g0222130
GO:0070925	organelle assembly	biological_process	0.025727	1	15	2211	274	64741	BnA05g0191740,BnC07g0782520,BnC06g0752600,BnA07g0297450,BnC03g0590680,BnC04g0634270,BnA02g0079740,BnC04g0649070,BnA06g0224690,BnA07g0270270,BnC02g0484580,BnA03g0133190,BnC06g0742400,BnC09g0912850,BnC07g0822380
GO:0015849	organic acid transport	biological_process	0.026294	1	18	2211	298	64741	BnC08g0840230,BnC04g0651240,BnC08g0877110,BnC05g0698530,BnA09g0368920,BnA07g0270270,BnC04g0674880,BnA07g0269220,BnA09g0340960,BnA03g0123780,BnA04g0169690,BnA10g0417810,BnC06g0742400,BnC04g0667330,BnA06g0264960,BnA06g0224690,BnA03g0145930,BnA09g0388340
GO:0046942	carboxylic acid transport	biological_process	0.026294	1	18	2211	298	64741	BnA07g0269220,BnA09g0340960,BnA04g0169690,BnA03g0123780,BnC04g0674880,BnC08g0877110,BnA07g0270270,BnA09g0368920,BnC05g0698530,BnC04g0651240,BnC08g0840230,BnA09g0388340,BnA03g0145930,BnC04g0667330,BnA06g0224690,BnA06g0264960,BnC06g0742400,BnA10g0417810
GO:0016861	intramolecular oxidoreductase activity, interconverting aldoses and ketoses	molecular_function	0.026393	1	7	2211	83	64741	BnC05g0690940,BnA04g0179570,BnC05g0700080,BnA01g0043490,BnA10g0413770,BnA06g0227190,BnA02g0065150
GO:0007606	sensory perception of chemical stimulus	biological_process	0.026487	1	6	2211	66	64741	BnA03g0101530,BnA05g0219540,BnA05g0210200,BnA07g0284020,BnC04g0683820,BnA04g0177040
GO:0000746	conjugation	biological_process	0.027206	1	6	2211	68	64741	BnA10g0416880,BnUnng0999510,BnC07g0781580,BnA10g0399950,BnA03g0126590,BnA03g0111600
GO:0016867	intramolecular transferase activity, transferring acyl groups	molecular_function	0.027481	1	2	2211	7	64741	BnA07g0270270,BnC07g0801670
GO:0016993	precorrin-8X methylmutase activity	molecular_function	0.027481	1	2	2211	7	64741	BnC07g0801670,BnA07g0270270
GO:0044710	single-organism metabolic process	biological_process	0.030036	1	366	2211	9354	64741	BnA01g0000750,BnA09g0338000,BnC02g0488720,BnA08g0332180,BnA02g0056690,BnUnng0966640,BnA03g0101830,BnA02g0080110,BnUnng0998660,BnA07g0269320,BnC06g0746440,BnC02g0496780,BnA04g0160870,BnA03g0119710,BnC09g0907780,BnC07g0821650,BnA06g0242530,BnC09g0925530,BnA07g0282920,BnA08g0304840,BnA10g0421410,BnA01g0026060,BnA07g0295760,BnC05g0688270,BnA10g0397960,BnA01g0025520,BnC02g0500190,BnC03g0613970,BnA05g0…
GO:0015711	organic anion transport	biological_process	0.030344	1	18	2211	303	64741	BnC04g0667330,BnA06g0224690,BnA06g0264960,BnA10g0417810,BnC06g0742400,BnA09g0388340,BnA03g0145930,BnC08g0877110,BnA09g0368920,BnC05g0698530,BnA07g0270270,BnC08g0840230,BnC04g0651240,BnA07g0269220,BnA09g0340960,BnA03g0123780,BnA04g0169690,BnC04g0674880
GO:0030248	cellulose binding	molecular_function	0.030411	1	2	2211	8	64741	BnA09g0364220,BnA03g0106530
GO:0080090	regulation of primary metabolic process	biological_process	0.030725	1	241	2211	6360	64741	BnA05g0192080,BnC09g0898570,BnA03g0154700,BnC06g0762500,BnC02g0509770,BnA06g0230240,BnA06g0229530,BnC07g0819770,BnA09g0347500,BnC07g0834900,BnA01g0028840,BnA03g0100830,BnA10g0420380,BnC06g0773540,BnC03g0594930,BnC04g0667330,BnC04g0649070,BnUnng0936890,BnC07g0825400,BnA01g0020840,BnC01g0426060,BnA02g0048830,BnC09g0906210,BnC03g0540690,BnC03g0613120,BnC02g0479380,BnA07g0275240,BnUnng0966660,BnC01g0…
GO:0006890	retrograde vesicle-mediated transport, Golgi to ER	biological_process	0.031238	1	3	2211	20	64741	BnC06g0773940,BnA07g0301420,BnA07g0298500
GO:0015129	lactate transmembrane transporter activity	molecular_function	0.032278	1	1	2211	1	64741	BnA07g0270270
GO:0015727	lactate transport	biological_process	0.032278	1	1	2211	1	64741	BnA07g0270270
GO:0005747	mitochondrial respiratory chain complex I	cellular_component	0.032668	1	5	2211	55	64741	BnC04g0651150,BnUnng0989200,BnA05g0211720,BnC07g0834670,BnA06g0265310
GO:0030964	NADH dehydrogenase complex	cellular_component	0.032668	1	5	2211	55	64741	BnUnng0989200,BnC04g0651150,BnC07g0834670,BnA05g0211720,BnA06g0265310
GO:0045271	respiratory chain complex I	cellular_component	0.032668	1	5	2211	55	64741	BnA06g0265310,BnC04g0651150,BnUnng0989200,BnA05g0211720,BnC07g0834670
GO:0004347	glucose-6-phosphate isomerase activity	molecular_function	0.033971	1	3	2211	19	64741	BnA01g0043490,BnA06g0227190,BnC05g0690940
GO:0008767	UDP-galactopyranose mutase activity	molecular_function	0.034381	1	1	2211	1	64741	BnC03g0576060
GO:0006633	fatty acid biosynthetic process	biological_process	0.034727	1	16	2211	263	64741	BnA03g0156040,BnA02g0057930,BnC07g0783420,BnC04g0637750,BnA08g0317420,BnC07g0833070,BnA01g0003680,BnC01g0428650,BnA03g0093880,BnC08g0852440,BnA09g0348360,BnA10g0398380,BnC04g0668630,BnA09g0365580,BnC05g0687480,BnC07g0825340
GO:0030493	bacteriochlorophyll metabolic process	biological_process	0.035267	1	2	2211	8	64741	BnA03g0103830,BnA09g0365430
GO:0030494	bacteriochlorophyll biosynthetic process	biological_process	0.035267	1	2	2211	8	64741	BnA09g0365430,BnA03g0103830
GO:0006644	phospholipid metabolic process	biological_process	0.035552	1	25	2211	468	64741	BnUnng0996400,BnA04g0177040,BnA04g0169370,BnA03g0157150,BnA04g0172610,BnC04g0677210,BnA10g0414730,BnC07g0824210,BnC07g0834360,BnA06g0242530,BnA01g0043160,BnA09g0380470,BnA02g0054560,BnC03g0574970,BnA09g0338010,BnA06g0249650,BnC09g0901980,BnA01g0041810,BnC05g0689740,BnA05g0222130,BnC05g0685330,BnA04g0165360,BnC04g0654050,BnC02g0519910,BnA09g0380980
GO:0003684	damaged DNA binding	molecular_function	0.036148	1	5	2211	48	64741	BnUnng1019350,BnC09g0925650,BnA10g0412420,BnA01g0001010,BnA10g0412430
GO:0015979	photosynthesis	biological_process	0.036373	1	20	2211	400	64741	BnA10g0406600,BnA07g0298990,BnA03g0103830,BnA05g0216400,BnC03g0593690,BnA06g0242160,BnA04g0183240,BnA04g0163950,BnC08g0872000,BnA06g0252760,BnA09g0365430,BnA08g0312950,BnA02g0072730,BnC08g0847380,BnA01g0015300,BnC03g0582810,BnC01g0427290,BnA08g0310670,BnA09g0385420,BnA04g0172160
GO:0010556	regulation of macromolecule biosynthetic process	biological_process	0.036421	1	234	2211	6194	64741	BnC06g0773920,BnC08g0872000,BnC09g0922040,BnC01g0425770,BnA05g0199970,BnA10g0412420,BnA08g0303500,BnC04g0683340,BnC03g0542300,BnA03g0094500,BnA02g0084610,BnA04g0172950,BnC08g0865660,BnC07g0808350,BnA10g0405300,BnA09g0378860,BnUnng0959610,BnC08g0865310,BnA08g0333570,BnA02g0079110,BnC05g0702480,BnA03g0122410,BnA07g0297450,BnA09g0348360,BnA01g0024580,BnC01g0447180,BnC03g0616590,BnC02g0509770,BnC06g0…
GO:0031326	regulation of cellular biosynthetic process	biological_process	0.036421	1	234	2211	6194	64741	BnC09g0912010,BnC01g0429300,BnA03g0106350,BnA07g0281790,BnC02g0518520,BnC05g0692990,BnA02g0045580,BnC05g0702330,BnC03g0567570,BnA06g0239620,BnA04g0180410,BnA10g0399370,BnA07g0273950,BnA02g0069960,BnA06g0232640,BnA06g0241210,BnA10g0406180,BnA07g0273170,BnC05g0691210,BnC03g0613970,BnC05g0689210,BnA03g0147920,BnC08g0861490,BnC06g0736830,BnC08g0880260,BnA09g0389890,BnC04g0662980,BnC09g0892100,BnA05g0…
GO:0008152	metabolic process	biological_process	0.037106	1	1199	2211	32968	64741	BnA05g0201690,BnA02g0079700,BnC03g0569850,BnC04g0623370,BnC01g0437720,BnC07g0815600,BnC08g0859330,BnA03g0130420,BnC04g0660610,BnA02g0089580,BnC06g0745150,BnA03g0153610,BnA07g0273950,BnC05g0691870,BnA06g0232640,BnC01g0445380,BnA05g0192770,BnA01g0019090,BnC07g0825610,BnC05g0692990,BnA08g0329810,BnC07g0819470,BnC02g0481390,BnC02g0475590,BnC09g0932490,BnA09g0385290,BnA01g0000750,BnC02g0496780,BnC06g0…
GO:0009889	regulation of biosynthetic process	biological_process	0.037197	1	234	2211	6197	64741	BnC06g0752770,BnA09g0386470,BnA07g0289440,BnA07g0284340,BnUnng0997150,BnA10g0416900,BnA03g0153250,BnA07g0284480,BnA02g0072400,BnA06g0249730,BnA03g0150180,BnA07g0301390,BnA06g0235230,BnA03g0122940,BnA03g0107590,BnC02g0482490,BnA10g0406900,BnA01g0036220,BnA09g0366440,BnC01g0435080,BnA09g0371900,BnA06g0239000,BnA02g0065360,BnA03g0151810,BnA06g0242160,BnUnng0999410,BnA10g0418030,BnA07g0287280,BnA07g0…
GO:0016701	oxidoreductase activity, acting on single donors with incorporation of molecular oxygen	molecular_function	0.037508	1	12	2211	192	64741	BnC05g0724950,BnA06g0227190,BnC02g0509770,BnA01g0044160,BnC03g0545830,BnC05g0690940,BnA02g0057510,BnA06g0250150,BnA09g0357640,BnC07g0820580,BnA03g0096560,BnA01g0037200
GO:0009521	photosystem	cellular_component	0.03811	1	17	2211	333	64741	BnA06g0252760,BnC08g0872000,BnA06g0242160,BnA04g0183240,BnC03g0593690,BnA07g0298990,BnA05g0216400,BnA10g0406600,BnA04g0172160,BnA09g0385420,BnA08g0310670,BnC01g0427290,BnC03g0582810,BnA02g0072730,BnA08g0312950,BnA01g0015300,BnC08g0847380
GO:0042578	phosphoric ester hydrolase activity	molecular_function	0.038382	1	31	2211	624	64741	BnA09g0369340,BnA06g0236640,BnA03g0104400,BnA01g0037150,BnC03g0561350,BnC06g0766490,BnA05g0221060,BnC02g0488720,BnA07g0271420,BnA09g0357020,BnA09g0383420,BnA10g0403710,BnC03g0542230,BnA06g0264280,BnC06g0774750,BnA01g0011120,BnC03g0574970,BnA10g0401920,BnC09g0933980,BnC04g0666540,BnA09g0383190,BnC05g0702330,BnC06g0749950,BnC03g0589070,BnC02g0494820,BnC04g0668630,BnA02g0085730,BnUnng0960960,BnA08g0…
GO:0015718	monocarboxylic acid transport	biological_process	0.038536	1	4	2211	41	64741	BnA09g0340960,BnA07g0270270,BnA09g0368920,BnA10g0417810
GO:2000112	regulation of cellular macromolecule biosynthetic process	biological_process	0.038762	1	233	2211	6178	64741	BnC09g0922500,BnA10g0423810,BnA09g0351960,BnC03g0568130,BnA02g0065150,BnC06g0771160,BnA04g0182740,BnC03g0533520,BnC06g0772170,BnA02g0046510,BnC03g0550520,BnC06g0752000,BnC03g0563490,BnUnng1009860,BnA03g0092400,BnC03g0611760,BnA03g0125830,BnC01g0449610,BnA02g0057110,BnUnng0987180,BnA03g0110400,BnC07g0782520,BnC04g0643200,BnA09g0383190,BnC02g0519080,BnC01g0438550,BnA04g0175150,BnC09g0891230,BnA03g0…
GO:1901362	organic cyclic compound biosynthetic process	biological_process	0.038842	1	320	2211	8694	64741	BnUnng0987180,BnA03g0125830,BnC01g0438550,BnC04g0643200,BnA03g0110400,BnC07g0782520,BnA09g0355250,BnA02g0052470,BnA08g0319710,BnC09g0891230,BnA06g0227290,BnA06g0224690,BnC08g0838460,BnA02g0063350,BnA08g0320530,BnA06g0240420,BnC04g0624980,BnA10g0423810,BnC09g0922500,BnC02g0513080,BnA04g0181170,BnC03g0550520,BnA09g0343860,BnA02g0046510,BnA03g0092400,BnC03g0563490,BnA07g0294140,BnC07g0810430,BnUnng0…
GO:0005575	cellular_component	cellular_component	0.039419	1	910	2211	25590	64741	BnA08g0310620,BnA06g0261640,BnA10g0404550,BnUnng0943040,BnC02g0513080,BnA10g0401540,BnA07g0297250,BnA02g0058030,BnA03g0150830,BnA10g0408710,BnA06g0241180,BnUnng1003240,BnA02g0065620,BnC07g0833290,BnA08g0320530,BnA02g0063350,BnA06g0224690,BnA01g0042590,BnA08g0310670,BnC01g0443330,BnA04g0159280,BnA01g0037370,BnC04g0629230,BnA02g0054600,BnC02g0520980,BnA06g0239840,BnC01g0426360,BnC09g0891230,BnC01g0…
GO:0009056	catabolic process	biological_process	0.039724	1	87	2211	2112	64741	BnC06g0742400,BnC06g0737950,BnC08g0874730,BnA03g0151480,BnA01g0015350,BnA06g0243050,BnA09g0357640,BnA05g0188090,BnC03g0542300,BnA04g0175730,BnC04g0647000,BnC03g0611020,BnC01g0433060,BnA10g0412420,BnC06g0749680,BnC01g0425770,BnA09g0374200,BnC07g0824210,BnA02g0052840,BnA07g0300510,BnC09g0925650,BnC06g0747730,BnC07g0799840,BnC07g0822380,BnC09g0932750,BnA03g0122940,BnA03g0126550,BnA09g0351430,BnC02g0…
GO:0001871	pattern binding	molecular_function	0.040226	1	12	2211	173	64741	BnA03g0106530,BnA06g0237300,BnA06g0240990,BnC05g0706540,BnA06g0240980,BnA05g0194900,BnC04g0661420,BnUnng0972680,BnA02g0064180,BnA09g0364220,BnC04g0679510,BnA04g0172480
GO:0030247	polysaccharide binding	molecular_function	0.040226	1	12	2211	173	64741	BnUnng0972680,BnC04g0661420,BnA02g0064180,BnC04g0679510,BnA09g0364220,BnA04g0172480,BnA06g0237300,BnA06g0240990,BnA03g0106530,BnC05g0706540,BnA05g0194900,BnA06g0240980
GO:0010468	regulation of gene expression	biological_process	0.040286	1	236	2211	6258	64741	BnC09g0922500,BnA10g0423810,BnC08g0842160,BnC03g0568130,BnA09g0351960,BnA02g0065150,BnA04g0182740,BnC06g0771160,BnC03g0550520,BnC03g0533520,BnC06g0772170,BnA02g0046510,BnC03g0563490,BnUnng1009860,BnA03g0092400,BnC06g0752000,BnA02g0057110,BnUnng0987180,BnC03g0611760,BnC01g0449610,BnA03g0125830,BnA09g0383190,BnC04g0643200,BnC01g0438550,BnC02g0519080,BnC07g0782520,BnA03g0110400,BnA08g0319710,BnA02g0…
GO:0090544	BAF-type complex	cellular_component	0.04043	1	2	2211	9	64741	BnUnng0957430,BnA10g0408320
GO:0010181	FMN binding	molecular_function	0.040599	1	8	2211	111	64741	BnA03g0135230,BnA10g0421410,BnA09g0341620,BnUnng0971020,BnA01g0008230,BnA04g0168900,BnA01g0015950,BnA06g0234510
GO:0006338	chromatin remodeling	biological_process	0.041539	1	20	2211	384	64741	BnA06g0237640,BnA10g0408320,BnA01g0037370,BnUnng0946510,BnA09g0340680,BnA07g0288740,BnA06g0239840,BnUnng1016280,BnC06g0769710,BnA01g0003580,BnC01g0428550,BnA06g0260490,BnA03g0125160,BnUnng0957430,BnC07g0835930,BnC03g0569850,BnA10g0394350,BnC03g0570850,BnC07g0834550,BnA03g0116000
GO:0048309	endoplasmic reticulum inheritance	biological_process	0.041596	1	4	2211	40	64741	BnA03g0151480,BnC01g0438520,BnA02g0051640,BnA03g0141740
GO:0008113	peptide-methionine (S)-S-oxide reductase activity	molecular_function	0.043056	1	3	2211	29	64741	BnA08g0327660,BnA03g0093040,BnA02g0054060
GO:0006084	acetyl-CoA metabolic process	biological_process	0.043118	1	2	2211	8	64741	BnC05g0687380,BnA02g0084620
GO:0006637	acyl-CoA metabolic process	biological_process	0.043118	1	2	2211	8	64741	BnC05g0687380,BnA02g0084620
GO:0035383	thioester metabolic process	biological_process	0.043118	1	2	2211	8	64741	BnA02g0084620,BnC05g0687380
GO:0004861	cyclin-dependent protein serine/threonine kinase inhibitor activity	molecular_function	0.043553	1	3	2211	29	64741	BnC03g0587060,BnC06g0737310,BnA03g0131920
GO:0016763	transferase activity, transferring pentosyl groups	molecular_function	0.044066	1	9	2211	132	64741	BnA10g0406600,BnC07g0781130,BnC09g0930870,BnUnng0957430,BnC07g0822350,BnA07g0271420,BnC04g0624050,BnC05g0708150,BnA10g0401920
GO:0031023	microtubule organizing center organization	biological_process	0.044088	1	6	2211	74	64741	BnUnng0969120,BnC04g0634270,BnA03g0151480,BnA06g0256220,BnC07g0811310,BnA02g0079740
GO:0016641	oxidoreductase activity, acting on the CH-NH2 group of donors, oxygen as acceptor	molecular_function	0.044471	1	5	2211	54	64741	BnC09g0916380,BnA03g0135230,BnA04g0183200,BnC04g0681710,BnA04g0168900
GO:0044765	single-organism transport	biological_process	0.044593	1	249	2211	6275	64741	BnC02g0505020,BnA09g0364820,BnA01g0003890,BnUnng0999510,BnC09g0895380,BnC03g0559270,BnUnng0942080,BnA10g0397670,BnA07g0274090,BnC04g0629120,BnA07g0295690,BnC06g0742400,BnC09g0896250,BnA01g0006640,BnA03g0150210,BnA06g0266310,BnA04g0180930,BnA08g0324290,BnA06g0246110,BnA10g0417960,BnC08g0873950,BnUnng0951100,BnA07g0301420,BnC07g0798870,BnA07g0295710,BnC05g0730150,BnA08g0331570,BnA03g0120680,BnA10g0…
GO:0007600	sensory perception	biological_process	0.044727	1	6	2211	74	64741	BnA05g0210200,BnA07g0284020,BnA04g0177040,BnC04g0683820,BnA05g0219540,BnA03g0101530
GO:0048308	organelle inheritance	biological_process	0.044808	1	4	2211	41	64741	BnC01g0438520,BnA02g0051640,BnA03g0151480,BnA03g0141740
GO:0047355	CDP-glycerol glycerophosphotransferase activity	molecular_function	0.045192	1	1	2211	2	64741	BnUnng1007280
GO:0009427	bacterial-type flagellum basal body, distal rod, L ring	cellular_component	0.045399	1	2	2211	14	64741	BnA09g0367040,BnA10g0416820
GO:0016020	membrane	cellular_component	0.045517	1	501	2211	13260	64741	BnC07g0783420,BnA06g0238490,BnC08g0840230,BnC03g0583540,BnA07g0280170,BnA09g0373720,BnA04g0163950,BnA06g0255060,BnA09g0368920,BnA06g0224520,BnA05g0211720,BnA10g0418060,BnUnng1014460,BnC04g0624610,BnC04g0674880,BnC01g0455740,BnA07g0285820,BnC05g0692070,BnA03g0120780,BnC06g0760360,BnA10g0419890,BnA07g0283100,BnA04g0180410,BnA07g0294900,BnA09g0385420,BnC07g0805460,BnUnng1013650,BnA07g0284020,BnC07g0…
GO:0055085	transmembrane transport	biological_process	0.045602	1	136	2211	3193	64741	BnC04g0683280,BnC07g0783160,BnA04g0176740,BnC08g0884170,BnA07g0290090,BnC08g0883620,BnA05g0211180,BnA06g0260780,BnC08g0847380,BnC04g0620810,BnC04g0634910,BnC09g0920630,BnA01g0043490,BnC05g0700590,BnA03g0107400,BnA10g0401600,BnC02g0491790,BnC04g0640950,BnC02g0513820,BnA10g0398310,BnA07g0303070,BnC08g0871500,BnA10g0392790,BnC01g0441440,BnA03g0146980,BnA06g0265310,BnC02g0470080,BnA06g0224690,BnA09g0…
GO:0016032	viral process	biological_process	0.045941	1	51	2211	1140	64741	BnA10g0410060,BnC01g0449610,BnC03g0611760,BnA03g0145930,BnUnng0942080,BnA01g0010650,BnA03g0101450,BnC02g0519910,BnA06g0250620,BnA05g0203610,BnC06g0743180,BnC06g0769710,BnA03g0093690,BnC06g0742400,BnC06g0771820,BnA06g0224690,BnC04g0656640,BnA06g0237200,BnA06g0241180,BnA03g0150040,BnA02g0060620,BnA08g0333310,BnA02g0089960,BnUnng1011510,BnC06g0749680,BnC06g0755920,BnC06g0763830,BnC06g0771810,BnUnng0…
GO:0000288	nuclear-transcribed mRNA catabolic process, deadenylation-dependent decay	biological_process	0.04638	1	2	2211	10	64741	BnC08g0838660,BnC04g0619380
GO:0000290	deadenylation-dependent decapping of nuclear-transcribed mRNA	biological_process	0.04638	1	2	2211	10	64741	BnC04g0619380,BnC08g0838660
GO:0015035	protein disulfide oxidoreductase activity	molecular_function	0.046626	1	13	2211	293	64741	BnC05g0687260,BnA07g0284020,BnA07g0286290,BnC05g0688240,BnA05g0215000,BnA10g0418860,BnA09g0341630,BnA09g0352730,BnA09g0341620,BnA03g0130210,BnC05g0723580,BnC02g0511690,BnC06g0755920
GO:0015036	disulfide oxidoreductase activity	molecular_function	0.046626	1	13	2211	293	64741	BnA10g0418860,BnC05g0688240,BnA05g0215000,BnC05g0687260,BnA07g0284020,BnA07g0286290,BnC06g0755920,BnC02g0511690,BnA03g0130210,BnC05g0723580,BnA09g0341620,BnA09g0341630,BnA09g0352730
GO:0006913	nucleocytoplasmic transport	biological_process	0.048919	1	12	2211	193	64741	BnC09g0930530,BnUnng1012250,BnC08g0847160,BnC04g0640950,BnA03g0151480,BnA03g0120680,BnA03g0140620,BnUnng1003240,BnC05g0686200,BnC03g0559270,BnA10g0397670,BnC06g0754030
GO:0051169	nuclear transport	biological_process	0.048919	1	12	2211	193	64741	BnC08g0847160,BnUnng1012250,BnC09g0930530,BnA03g0120680,BnA03g0151480,BnC04g0640950,BnC03g0559270,BnA10g0397670,BnUnng1003240,BnC05g0686200,BnA03g0140620,BnC06g0754030
GO:0032774	RNA biosynthetic process	biological_process	0.049231	1	260	2211	7091	64741	BnC02g0479380,BnA07g0275240,BnC03g0594930,BnC04g0649070,BnUnng0936890,BnC07g0825400,BnA02g0048830,BnC09g0920600,BnA01g0019730,BnC07g0834900,BnC04g0640570,BnA03g0100830,BnA05g0192080,BnA03g0154700,BnC06g0762500,BnUnng0957430,BnA06g0230240,BnC01g0447180,BnA01g0024580,BnA09g0348360,BnA04g0172950,BnC08g0865310,BnC09g0922240,BnA10g0412420,BnC01g0425770,BnC06g0773920,BnC03g0542300,BnC04g0683340,BnC05g0…
GO:0031323	regulation of cellular metabolic process	biological_process	0.04976	1	243	2211	6517	64741	BnC07g0815600,BnC08g0861490,BnA03g0147920,BnC05g0689210,BnC03g0613970,BnC05g0691210,BnA07g0273170,BnA10g0406180,BnA06g0241210,BnA06g0232640,BnA02g0069960,BnA10g0399370,BnA07g0273950,BnC03g0567570,BnA04g0180410,BnA06g0239620,BnC05g0702330,BnA02g0045580,BnC02g0518520,BnC05g0692990,BnA07g0281790,BnC01g0429300,BnA03g0106350,BnC09g0912010,BnC03g0584510,BnA06g0236640,BnC08g0849370,BnA04g0182190,BnC07g0…
GO:0060255	regulation of macromolecule metabolic process	biological_process	0.049892	1	239	2211	6385	64741	BnA02g0057110,BnUnng0987180,BnC03g0611760,BnC01g0449610,BnA03g0125830,BnA09g0383190,BnC04g0643200,BnC02g0519080,BnC01g0438550,BnA03g0110400,BnC07g0782520,BnA08g0319710,BnA02g0052470,BnC09g0891230,BnA06g0256980,BnA04g0175150,BnA03g0092920,BnC08g0838460,BnA08g0320530,BnA02g0063350,BnA06g0224690,BnA06g0240420,BnC04g0624980,BnC09g0922500,BnA10g0423810,BnC08g0842160,BnA09g0351960,BnC03g0568130,BnA02g0…
GO:0006835	dicarboxylic acid transport	biological_process	0.050006	1	8	2211	114	64741	BnC06g0742400,BnC04g0651240,BnC05g0698530,BnA06g0224690,BnC04g0667330,BnC04g0674880,BnA03g0123780,BnA09g0388340
GO:0004421	hydroxymethylglutaryl-CoA synthase activity	molecular_function	0.050858	1	2	2211	9	64741	BnA08g0314190,BnC09g0909870
GO:0046488	phosphatidylinositol metabolic process	biological_process	0.051087	1	19	2211	343	64741	BnA09g0380980,BnC04g0654050,BnA04g0165360,BnC02g0519910,BnA01g0041810,BnA05g0222130,BnC05g0689740,BnC05g0685330,BnA02g0054560,BnA09g0338010,BnA06g0249650,BnC03g0574970,BnA01g0043160,BnC07g0834360,BnA09g0380470,BnA04g0172610,BnC07g0824210,BnA03g0157150,BnUnng0996400
GO:0001765	membrane raft assembly	biological_process	0.051192	1	3	2211	23	64741	BnUnng1004110,BnA03g0128760,BnUnng0939660
GO:0031579	membrane raft organization	biological_process	0.051192	1	3	2211	23	64741	BnUnng1004110,BnA03g0128760,BnUnng0939660
GO:0070836	caveola assembly	biological_process	0.051192	1	3	2211	23	64741	BnUnng0939660,BnA03g0128760,BnUnng1004110
GO:0006505	GPI anchor metabolic process	biological_process	0.051951	1	14	2211	239	64741	BnA02g0054560,BnA09g0338010,BnA03g0157150,BnUnng0996400,BnC07g0834360,BnA09g0380470,BnC02g0519910,BnC04g0654050,BnA04g0165360,BnA09g0380980,BnA01g0041810,BnA04g0172610,BnC05g0689740,BnC07g0824210
GO:0071702	organic substance transport	biological_process	0.052654	1	129	2211	3156	64741	BnC03g0542440,BnC05g0689710,BnC04g0640950,BnA03g0093600,BnC04g0651240,BnC06g0776160,BnA08g0306580,BnC05g0686200,BnA03g0148800,BnC03g0553490,BnA03g0141740,BnA02g0054560,BnA03g0139270,BnC01g0438520,BnA03g0134980,BnA10g0417810,BnUnng1012250,BnC04g0637720,BnA02g0051640,BnC04g0620810,BnC08g0847380,BnC07g0817150,BnA06g0234490,BnC04g0684020,BnC06g0772170,BnA10g0404550,BnC03g0550230,BnC03g0568130,BnA02g0…
GO:0007029	endoplasmic reticulum organization	biological_process	0.053288	1	5	2211	61	64741	BnC01g0424390,BnA03g0141740,BnC01g0438520,BnA02g0051640,BnA03g0151480
GO:0019222	regulation of metabolic process	biological_process	0.053913	1	252	2211	6766	64741	BnC03g0579240,BnUnng0951360,BnA01g0037200,BnC07g0810430,BnA04g0162540,BnUnng1012050,BnA07g0294850,BnA02g0051640,BnA09g0346450,BnA06g0252640,BnA02g0057510,BnC04g0632860,BnA03g0141740,BnC03g0581450,BnA03g0115510,BnC05g0686200,BnC05g0708940,BnA06g0241780,BnC05g0691620,BnC02g0504440,BnC04g0675580,BnA03g0093600,BnC08g0884560,BnC04g0652220,BnC04g0651240,BnA10g0419210,BnC02g0488910,BnC02g0479990,BnA03g0…
GO:0019835	cytolysis	biological_process	0.054082	1	3	2211	27	64741	BnA06g0235120,BnC09g0930530,BnC04g0663470
GO:0009523	photosystem II	cellular_component	0.054224	1	12	2211	216	64741	BnA07g0298990,BnC03g0582810,BnA08g0312950,BnA02g0072730,BnC08g0847380,BnC08g0872000,BnA09g0385420,BnA08g0310670,BnA06g0252760,BnA04g0172160,BnA04g0183240,BnC03g0593690
GO:0044265	cellular macromolecule catabolic process	biological_process	0.054444	1	26	2211	559	64741	BnC08g0838660,BnC05g0710330,BnA06g0239880,BnC04g0681400,BnA04g0159280,BnC08g0883240,BnC04g0619380,BnC04g0634750,BnUnng1019350,BnC09g0925650,BnC05g0686600,BnC08g0871500,BnA07g0287660,BnA01g0026050,BnA10g0412420,BnA07g0279300,BnA02g0079700,BnA06g0231280,BnC03g0611020,BnC04g0669140,BnC02g0489490,BnA10g0412430,BnC06g0762420,BnA01g0001010,BnA04g0175730,BnA09g0392420
GO:0030291	protein serine/threonine kinase inhibitor activity	molecular_function	0.054579	1	3	2211	31	64741	BnC06g0737310,BnA03g0131920,BnC03g0587060
GO:0052646	alditol phosphate metabolic process	biological_process	0.054901	1	6	2211	72	64741	BnC06g0747730,BnA09g0351430,BnA04g0169370,BnA01g0018380,BnA04g0182490,BnA05g0188090
GO:0031082	BLOC complex	cellular_component	0.056028	1	4	2211	48	64741	BnA07g0270270,BnA06g0224690,BnC06g0742400,BnA06g0254210
GO:0031083	BLOC-1 complex	cellular_component	0.056028	1	4	2211	48	64741	BnA06g0254210,BnC06g0742400,BnA07g0270270,BnA06g0224690
GO:0008131	primary amine oxidase activity	molecular_function	0.056315	1	3	2211	25	64741	BnC09g0916380,BnC04g0681710,BnA04g0183200
GO:0005342	organic acid transmembrane transporter activity	molecular_function	0.057953	1	7	2211	93	64741	BnA03g0145930,BnC04g0651240,BnA01g0035650,BnA06g0264960,BnA07g0270270,BnC08g0877110,BnA07g0269220
GO:0046943	carboxylic acid transmembrane transporter activity	molecular_function	0.057953	1	7	2211	93	64741	BnC08g0877110,BnA07g0269220,BnA06g0264960,BnA01g0035650,BnA07g0270270,BnA03g0145930,BnC04g0651240
GO:0008378	galactosyltransferase activity	molecular_function	0.059276	1	7	2211	88	64741	BnC08g0872880,BnC05g0685250,BnA07g0277070,BnA07g0277390,BnC05g0688430,BnC01g0469370,BnA05g0203560
GO:0009620	response to fungus	biological_process	0.060135	1	3	2211	29	64741	BnC07g0777880,BnA09g0361340,BnC04g0666540
GO:0050832	defense response to fungus	biological_process	0.060135	1	3	2211	29	64741	BnC04g0666540,BnA09g0361340,BnC07g0777880
GO:0006820	anion transport	biological_process	0.060201	1	28	2211	550	64741	BnA06g0264960,BnA06g0224690,BnC04g0667330,BnC05g0698730,BnA03g0130520,BnC06g0742400,BnA10g0416880,BnA10g0417810,BnUnng0989720,BnC09g0920600,BnA02g0045580,BnA09g0388340,BnUnng0999510,BnA03g0145930,BnA07g0270270,BnA09g0368920,BnC05g0698530,BnC08g0877110,BnC04g0651240,BnC08g0840230,BnC01g0431330,BnA04g0169690,BnA03g0123780,BnA05g0186390,BnA09g0340960,BnA07g0269220,BnC04g0674880,BnA03g0141730
GO:0050662	coenzyme binding	molecular_function	0.060351	1	73	2211	1647	64741	BnA09g0360590,BnA10g0421410,BnA01g0025520,BnA07g0295760,BnA02g0052200,BnC03g0553930,BnA01g0043580,BnC02g0496780,BnA08g0314910,BnC03g0581790,BnC06g0774600,BnA07g0269320,BnUnng0998660,BnA02g0056690,BnA09g0341620,BnUnng0971020,BnUnng0966860,BnA07g0294140,BnC05g0724310,BnA03g0142400,BnC02g0502520,BnA04g0182490,BnA01g0021580,BnA01g0008230,BnA09g0386740,BnA07g0297170,BnA01g0018380,BnA02g0049570,BnC02g0…
GO:0019438	aromatic compound biosynthetic process	biological_process	0.061025	1	299	2211	8222	64741	BnC03g0537780,BnC06g0752000,BnUnng1009860,BnC06g0772170,BnC03g0533520,BnA04g0164400,BnA04g0182740,BnC06g0771160,BnA02g0065150,BnC03g0568130,BnA03g0130020,BnA04g0185090,BnC07g0818500,BnA04g0175150,BnA06g0256980,BnA03g0092920,BnC02g0519080,BnA09g0383190,BnC03g0611760,BnC01g0449610,BnA02g0057110,BnC02g0479990,BnC08g0884930,BnA10g0419210,BnC04g0651240,BnA05g0196500,BnC04g0652220,BnC04g0675580,BnC05g0…
GO:0009426	bacterial-type flagellum basal body, distal rod	cellular_component	0.061176	1	2	2211	16	64741	BnA09g0367040,BnA10g0416820
GO:0015833	peptide transport	biological_process	0.061468	1	3	2211	28	64741	BnA03g0126380,BnC06g0762500,BnA07g0293850
GO:0006351	transcription, DNA-dependent	biological_process	0.062273	1	256	2211	7030	64741	BnA03g0107590,BnC02g0482490,BnA03g0122940,BnA09g0366440,BnA07g0275650,BnA07g0301390,BnA07g0284480,BnC03g0534730,BnA07g0284340,BnA09g0386470,BnA07g0293290,BnC07g0779090,BnA07g0295030,BnA06g0242160,BnA10g0418030,BnC02g0489490,BnA09g0371900,BnA03g0151810,BnA02g0065360,BnA06g0259520,BnC06g0742400,BnA03g0092310,BnC01g0442340,BnA02g0050010,BnA06g0249500,BnA02g0087040,BnA03g0141740,BnA06g0252640,BnA02g0…
GO:0008028	monocarboxylic acid transmembrane transporter activity	molecular_function	0.062839	1	1	2211	2	64741	BnA07g0270270
GO:0030030	cell projection organization	biological_process	0.063206	1	8	2211	126	64741	BnA07g0270270,BnA03g0131400,BnA01g0043490,BnC04g0634270,BnC03g0590680,BnA07g0297450,BnA05g0191740,BnC07g0782520
GO:0019080	viral genome expression	biological_process	0.063235	1	6	2211	79	64741	BnC07g0825400,BnA08g0323060,BnC01g0446050,BnA01g0010650,BnC02g0490550,BnA01g0019730
GO:0052636	arabinosyltransferase activity	molecular_function	0.063345	1	1	2211	2	64741	BnC07g0822350
GO:0071766	Actinobacterium-type cell wall biogenesis	biological_process	0.063345	1	1	2211	2	64741	BnC07g0822350
GO:0008715	CDP-diacylglycerol diphosphatase activity	molecular_function	0.063647	1	1	2211	2	64741	BnA06g0242530
GO:0016702	oxidoreductase activity, acting on single donors with incorporation of molecular oxygen, incorporation of two atoms of oxygen	molecular_function	0.064394	1	8	2211	124	64741	BnC05g0724950,BnA01g0044160,BnA06g0227190,BnC02g0509770,BnC03g0545830,BnA02g0057510,BnC05g0690940,BnA03g0096560
GO:0031344	regulation of cell projection organization	biological_process	0.064458	1	2	2211	11	64741	BnC07g0782520,BnA07g0297450
GO:0060491	regulation of cell projection assembly	biological_process	0.064458	1	2	2211	11	64741	BnC07g0782520,BnA07g0297450
GO:1902115	regulation of organelle assembly	biological_process	0.064458	1	2	2211	11	64741	BnA07g0297450,BnC07g0782520
GO:1902208	regulation of bacterial-type flagellum assembly	biological_process	0.064458	1	2	2211	11	64741	BnA07g0297450,BnC07g0782520
GO:0065008	regulation of biological quality	biological_process	0.064973	1	65	2211	1629	64741	BnC03g0593690,BnA02g0052920,BnUnng0962410,BnA09g0352730,BnC08g0851130,BnA03g0101230,BnA05g0202940,BnC03g0594930,BnA07g0286290,BnC05g0726540,BnA09g0355810,BnC06g0755920,BnC03g0613120,BnA06g0239310,BnC05g0688240,BnC05g0687260,BnC01g0425770,BnA04g0183240,BnA07g0298990,BnC02g0511690,BnC04g0677160,BnC04g0629120,BnA08g0333570,BnC02g0514950,BnA01g0024580,BnC01g0442340,BnA08g0308500,BnA01g0036320,BnA10g0…
GO:0006265	DNA topological change	biological_process	0.065249	1	7	2211	100	64741	BnA02g0061110,BnC01g0445380,BnA01g0044160,BnC01g0434800,BnC03g0562450,BnC03g0534420,BnC03g0593690
GO:0055114	oxidation-reduction process	biological_process	0.065323	1	222	2211	5622	64741	BnA05g0193540,BnC01g0427400,BnA03g0093040,BnA02g0081540,BnC02g0513090,BnC07g0833850,BnC08g0863890,BnA01g0015660,BnA09g0351430,BnUnng0950900,BnA03g0118600,BnC04g0668100,BnA05g0202940,BnC06g0769970,BnA03g0096560,BnC03g0583550,BnA03g0091020,BnUnng0967790,BnC04g0636210,BnA03g0145280,BnC07g0781850,BnC03g0555350,BnA05g0217850,BnC07g0808390,BnC09g0891800,BnA04g0168900,BnC02g0509770,BnA09g0382490,BnC07g0…
GO:0009617	response to bacterium	biological_process	0.065584	1	10	2211	177	64741	BnC07g0777880,BnC08g0869790,BnA08g0308960,BnA04g0159310,BnC03g0580720,BnC03g0589590,BnA04g0161750,BnC04g0649590,BnA09g0361340,BnA06g0224790
GO:0042742	defense response to bacterium	biological_process	0.065584	1	10	2211	177	64741	BnA09g0361340,BnA06g0224790,BnC04g0649590,BnA04g0161750,BnC03g0589590,BnC03g0580720,BnA04g0159310,BnC08g0869790,BnA08g0308960,BnC07g0777880
GO:0000120	RNA polymerase I transcription factor complex	cellular_component	0.066723	1	1	2211	2	64741	BnA10g0406900
GO:0005668	RNA polymerase transcription factor SL1 complex	cellular_component	0.066723	1	1	2211	2	64741	BnA10g0406900
GO:0072330	monocarboxylic acid biosynthetic process	biological_process	0.067546	1	16	2211	293	64741	BnA03g0093880,BnC08g0852440,BnA10g0398380,BnA09g0348360,BnA09g0365580,BnC04g0668630,BnC05g0687480,BnC07g0825340,BnA03g0156040,BnA02g0057930,BnC07g0783420,BnC04g0637750,BnA08g0317420,BnC07g0833070,BnA01g0003680,BnC01g0428650
GO:0015081	sodium ion transmembrane transporter activity	molecular_function	0.067808	1	8	2211	129	64741	BnC04g0651240,BnA05g0196500,BnA06g0254800,BnA05g0220610,BnC08g0870090,BnA02g0068260,BnA08g0310040,BnC05g0694290
GO:0016860	intramolecular oxidoreductase activity	molecular_function	0.067905	1	7	2211	102	64741	BnC05g0700080,BnA04g0179570,BnC05g0690940,BnA02g0065150,BnA01g0043490,BnA10g0413770,BnA06g0227190
GO:0006606	protein import into nucleus	biological_process	0.068565	1	9	2211	141	64741	BnA03g0120680,BnA03g0151480,BnC04g0640950,BnC08g0847160,BnUnng1012250,BnC09g0930530,BnA10g0397670,BnUnng1003240,BnC05g0686200
GO:0034504	protein localization to nucleus	biological_process	0.068565	1	9	2211	141	64741	BnUnng1003240,BnC05g0686200,BnA10g0397670,BnC09g0930530,BnUnng1012250,BnC08g0847160,BnA03g0120680,BnC04g0640950,BnA03g0151480
GO:0044744	protein targeting to nucleus	biological_process	0.068565	1	9	2211	141	64741	BnA10g0397670,BnC05g0686200,BnUnng1003240,BnA03g0151480,BnC04g0640950,BnA03g0120680,BnUnng1012250,BnC08g0847160,BnC09g0930530
GO:0051170	nuclear import	biological_process	0.068565	1	9	2211	141	64741	BnUnng1003240,BnC05g0686200,BnA10g0397670,BnA03g0120680,BnC04g0640950,BnA03g0151480,BnC09g0930530,BnUnng1012250,BnC08g0847160
GO:0005319	lipid transporter activity	molecular_function	0.068659	1	5	2211	70	64741	BnC03g0553490,BnC09g0911800,BnA10g0404550,BnA10g0404620,BnA03g0106270
GO:0016538	cyclin-dependent protein serine/threonine kinase regulator activity	molecular_function	0.069183	1	3	2211	36	64741	BnA03g0131920,BnC06g0737310,BnC03g0587060
GO:0006511	ubiquitin-dependent protein catabolic process	biological_process	0.071194	1	18	2211	371	64741	BnC04g0681400,BnA04g0159280,BnA06g0239880,BnC05g0710330,BnA07g0279300,BnC03g0611020,BnC04g0669140,BnC02g0489490,BnA04g0175730,BnC06g0762420,BnA09g0392420,BnA10g0412430,BnA01g0001010,BnA10g0412420,BnC05g0686600,BnA07g0287660,BnUnng1019350,BnC09g0925650
GO:0042287	MHC protein binding	molecular_function	0.071498	1	2	2211	13	64741	BnC01g0426060,BnUnng1014460
GO:0042289	MHC class II protein binding	molecular_function	0.071498	1	2	2211	13	64741	BnUnng1014460,BnC01g0426060
GO:0042592	homeostatic process	biological_process	0.071525	1	34	2211	838	64741	BnC06g0739330,BnA02g0060030,BnA09g0341630,BnA08g0333570,BnC09g0907780,BnA05g0215000,BnA07g0293970,BnC02g0511690,BnA02g0065620,BnC09g0925730,BnA02g0058030,BnA10g0421700,BnA07g0298990,BnA06g0223410,BnC05g0688240,BnA03g0130200,BnC08g0849370,BnC05g0687260,BnC06g0755920,BnA03g0130210,BnC05g0723580,BnA09g0341620,BnC05g0718770,BnA03g0101230,BnA05g0202940,BnA07g0284020,BnA07g0286290,BnC08g0851130,BnA02g0…
GO:0015743	malate transport	biological_process	0.071773	1	7	2211	100	64741	BnA06g0224690,BnC05g0698530,BnA03g0123780,BnA09g0388340,BnC04g0667330,BnC04g0674880,BnC06g0742400
GO:0051707	response to other organism	biological_process	0.071774	1	17	2211	350	64741	BnC03g0589590,BnA04g0161750,BnA09g0361340,BnC07g0811310,BnA10g0406180,BnC03g0580720,BnA02g0052470,BnC04g0649590,BnA06g0224790,BnC09g0909510,BnA08g0308960,BnC08g0869790,BnA10g0410060,BnC07g0777880,BnA04g0159310,BnC04g0666540,BnA06g0250620
GO:0019941	modification-dependent protein catabolic process	biological_process	0.071806	1	18	2211	372	64741	BnC04g0681400,BnA04g0159280,BnA06g0239880,BnC05g0710330,BnA07g0279300,BnA01g0001010,BnA04g0175730,BnA10g0412430,BnC06g0762420,BnA09g0392420,BnC04g0669140,BnC02g0489490,BnC03g0611020,BnA10g0412420,BnC05g0686600,BnA07g0287660,BnUnng1019350,BnC09g0925650
GO:0043632	modification-dependent macromolecule catabolic process	biological_process	0.071806	1	18	2211	372	64741	BnA06g0239880,BnC05g0710330,BnA04g0159280,BnC04g0681400,BnA07g0287660,BnC05g0686600,BnC09g0925650,BnUnng1019350,BnC03g0611020,BnC02g0489490,BnC04g0669140,BnA01g0001010,BnA04g0175730,BnA10g0412430,BnA09g0392420,BnC06g0762420,BnA07g0279300,BnA10g0412420
GO:0009317	acetyl-CoA carboxylase complex	cellular_component	0.071882	1	3	2211	29	64741	BnC04g0637750,BnA02g0057930,BnA03g0093880
GO:0008514	organic anion transmembrane transporter activity	molecular_function	0.072391	1	7	2211	98	64741	BnA03g0145930,BnC04g0651240,BnA01g0035650,BnA06g0264960,BnA07g0270270,BnC08g0877110,BnA07g0269220
GO:0004329	formate-tetrahydrofolate ligase activity	molecular_function	0.07326	1	2	2211	15	64741	BnA03g0156690,BnC09g0887880
GO:0030694	bacterial-type flagellum basal body, rod	cellular_component	0.073456	1	2	2211	17	64741	BnA10g0416820,BnA09g0367040
GO:0009254	peptidoglycan turnover	biological_process	0.074242	1	1	2211	3	64741	BnA06g0262720
GO:0015297	antiporter activity	molecular_function	0.074718	1	22	2211	398	64741	BnC09g0895380,BnUnng0953830,BnA01g0043490,BnC09g0920630,BnA08g0316730,BnA10g0399930,BnA03g0146980,BnC01g0441440,BnA02g0050770,BnC04g0633930,BnA03g0135510,BnC01g0440810,BnA07g0283560,BnA07g0303070,BnC07g0822590,BnA05g0196500,BnA07g0271700,BnC07g0784960,BnA02g0063160,BnC05g0730150,BnA07g0295710,BnA03g0152600
GO:0070603	SWI/SNF superfamily-type complex	cellular_component	0.075513	1	3	2211	28	64741	BnUnng0957430,BnA10g0408320,BnC04g0619380
GO:0044257	cellular protein catabolic process	biological_process	0.075854	1	20	2211	436	64741	BnA06g0239880,BnC05g0710330,BnA04g0159280,BnC04g0681400,BnA07g0287660,BnC05g0686600,BnC09g0925650,BnUnng1019350,BnC04g0634750,BnC06g0762420,BnA01g0001010,BnA09g0392420,BnA10g0412430,BnA04g0175730,BnC02g0489490,BnC03g0611020,BnC04g0669140,BnA06g0231280,BnA07g0279300,BnA10g0412420
GO:0051603	proteolysis involved in cellular protein catabolic process	biological_process	0.075854	1	20	2211	436	64741	BnC05g0710330,BnA06g0239880,BnC04g0681400,BnA04g0159280,BnUnng1019350,BnC04g0634750,BnC09g0925650,BnC05g0686600,BnA07g0287660,BnA10g0412420,BnA06g0231280,BnA07g0279300,BnA01g0001010,BnC06g0762420,BnA04g0175730,BnA10g0412430,BnA09g0392420,BnC02g0489490,BnC03g0611020,BnC04g0669140
GO:0006848	pyruvate transport	biological_process	0.076301	1	2	2211	19	64741	BnA10g0417810,BnA09g0340960
GO:0006850	mitochondrial pyruvate transport	biological_process	0.076301	1	2	2211	19	64741	BnA10g0417810,BnA09g0340960
GO:0003677	DNA binding	molecular_function	0.07649	1	273	2211	7396	64741	BnA10g0397670,BnUnng0942080,BnC02g0480260,BnC07g0826360,BnC06g0774330,BnC04g0674270,BnA09g0367850,BnC08g0862530,BnC08g0865500,BnC02g0495030,BnA10g0405670,BnA07g0274090,BnA03g0122160,BnA03g0105620,BnA08g0322440,BnC02g0526510,BnA07g0298610,BnA10g0410400,BnC03g0558450,BnC06g0747730,BnC03g0537210,BnC04g0647000,BnC05g0716710,BnC01g0437230,BnA07g0278210,BnC06g0752770,BnA05g0219430,BnA03g0153250,BnA06g0…
GO:0030658	transport vesicle membrane	cellular_component	0.076961	1	9	2211	138	64741	BnA09g0359040,BnC08g0847380,BnC02g0481810,BnA03g0114270,BnC04g0654550,BnA01g0003890,BnC03g0553680,BnC08g0837850,BnA05g0211500
GO:0016480	negative regulation of transcription from RNA polymerase III promoter	biological_process	0.079401	1	1	2211	3	64741	BnA10g0414650
GO:0004749	ribose phosphate diphosphokinase activity	molecular_function	0.080347	1	2	2211	13	64741	BnC04g0683130,BnA04g0185090
GO:0015562	efflux transmembrane transporter activity	molecular_function	0.08117	1	1	2211	3	64741	BnA01g0035650
GO:0034639	L-amino acid efflux transmembrane transporter activity	molecular_function	0.08117	1	1	2211	3	64741	BnA01g0035650
GO:0005991	trehalose metabolic process	biological_process	0.082227	1	7	2211	97	64741	BnC01g0425410,BnC01g0428470,BnA09g0345300,BnA03g0146820,BnC08g0856150,BnC07g0835290,BnC07g0813720
GO:0016023	cytoplasmic membrane-bounded vesicle	cellular_component	0.082694	1	15	2211	278	64741	BnC02g0481810,BnC08g0847380,BnA06g0254210,BnA09g0359040,BnC03g0553680,BnA01g0003890,BnA03g0114270,BnC04g0654550,BnA03g0153090,BnA05g0211500,BnC08g0837850,BnC06g0742400,BnC09g0909510,BnA06g0224690,BnA07g0270270
GO:0043161	proteasomal ubiquitin-dependent protein catabolic process	biological_process	0.082711	1	5	2211	60	64741	BnC09g0925650,BnA10g0412420,BnUnng1019350,BnA10g0412430,BnA01g0001010
GO:0005544	calcium-dependent phospholipid binding	molecular_function	0.082999	1	3	2211	31	64741	BnC03g0562110,BnA10g0416840,BnA03g0111430
GO:0007050	cell cycle arrest	biological_process	0.083187	1	3	2211	35	64741	BnC03g0587060,BnC06g0737310,BnA03g0131920
GO:0018836	alkylmercury lyase activity	molecular_function	0.083807	1	1	2211	3	64741	BnA07g0283220
GO:0018941	organomercury metabolic process	biological_process	0.083807	1	1	2211	3	64741	BnA07g0283220
GO:0018942	organometal metabolic process	biological_process	0.083807	1	1	2211	3	64741	BnA07g0283220
GO:0046413	organomercury catabolic process	biological_process	0.083807	1	1	2211	3	64741	BnA07g0283220
GO:0016791	phosphatase activity	molecular_function	0.083963	1	21	2211	442	64741	BnA09g0357020,BnC03g0542230,BnA06g0264280,BnA06g0236640,BnC06g0766490,BnA05g0221060,BnA07g0271420,BnC03g0589070,BnC02g0494820,BnC04g0666540,BnA09g0383190,BnC05g0702330,BnC06g0749950,BnC02g0475680,BnUnng0960960,BnC06g0769940,BnA02g0085730,BnC03g0574970,BnC06g0774750,BnC09g0933980,BnA10g0401920
GO:0019082	viral protein processing	biological_process	0.084468	1	3	2211	28	64741	BnC02g0490550,BnA01g0010650,BnA08g0323060
GO:0007160	cell-matrix adhesion	biological_process	0.084477	1	1	2211	2	64741	BnA09g0387380
GO:0031988	membrane-bounded vesicle	cellular_component	0.085341	1	15	2211	280	64741	BnC03g0553680,BnA01g0003890,BnA03g0114270,BnC04g0654550,BnA03g0153090,BnC08g0847380,BnC02g0481810,BnA06g0254210,BnA09g0359040,BnC09g0909510,BnA06g0224690,BnA07g0270270,BnA05g0211500,BnC08g0837850,BnC06g0742400
GO:0048037	cofactor binding	molecular_function	0.085464	1	87	2211	2020	64741	BnC09g0924400,BnA07g0297170,BnA09g0386740,BnA01g0008230,BnA04g0183200,BnA10g0423340,BnC07g0832610,BnA01g0018380,BnA01g0015950,BnC02g0488910,BnA02g0049570,BnA09g0358730,BnUnng0971020,BnA09g0341620,BnA08g0323060,BnA07g0294140,BnUnng0966860,BnC01g0442660,BnC02g0502520,BnC05g0724310,BnA03g0142400,BnA04g0182490,BnA01g0021580,BnC03g0581790,BnC02g0496780,BnA08g0314910,BnA01g0043580,BnC09g0916380,BnC07g0…
GO:0006072	glycerol-3-phosphate metabolic process	biological_process	0.086098	1	5	2211	61	64741	BnA05g0188090,BnA04g0182490,BnA01g0018380,BnC06g0747730,BnA09g0351430
GO:0046168	glycerol-3-phosphate catabolic process	biological_process	0.086098	1	5	2211	61	64741	BnC06g0747730,BnA09g0351430,BnA05g0188090,BnA04g0182490,BnA01g0018380
GO:0034654	nucleobase-containing compound biosynthetic process	biological_process	0.086553	1	273	2211	7597	64741	BnC03g0608580,BnC09g0929320,BnC03g0574660,BnA07g0287280,BnUnng0999410,BnC03g0537710,BnA07g0293800,BnA05g0190520,BnC01g0435080,BnC07g0826900,BnA06g0239000,BnA06g0235230,BnA02g0072400,BnA06g0249730,BnA03g0150180,BnA10g0406900,BnA01g0036220,BnA07g0289440,BnC06g0752770,BnA03g0153250,BnA10g0416900,BnUnng0997150,BnC04g0647000,BnC05g0716710,BnC03g0536910,BnC02g0526510,BnUnng0951100,BnA07g0298610,BnA10g0…
GO:0005746	mitochondrial respiratory chain	cellular_component	0.08658	1	6	2211	100	64741	BnA06g0265310,BnA01g0003070,BnC04g0651150,BnUnng0989200,BnA05g0211720,BnC07g0834670
GO:0009341	beta-galactosidase complex	cellular_component	0.086938	1	6	2211	73	64741	BnA02g0060280,BnUnng0993720,BnA01g0017770,BnA03g0150160,BnC07g0825610,BnUnng0959400
GO:0003993	acid phosphatase activity	molecular_function	0.087597	1	8	2211	135	64741	BnC03g0589070,BnA09g0357020,BnC02g0494820,BnC04g0666540,BnUnng0960960,BnC03g0542230,BnA02g0085730,BnA05g0221060
GO:0034357	photosynthetic membrane	cellular_component	0.087766	1	17	2211	371	64741	BnC08g0847380,BnA01g0015300,BnA08g0312950,BnA02g0072730,BnC03g0582810,BnC01g0427290,BnA09g0385420,BnA08g0310670,BnA04g0172160,BnA10g0406600,BnA05g0216400,BnA07g0298990,BnC03g0593690,BnA06g0242160,BnA04g0183240,BnA06g0252760,BnC08g0872000
GO:0030163	protein catabolic process	biological_process	0.088839	1	21	2211	469	64741	BnC05g0710330,BnA06g0239880,BnA04g0159280,BnC04g0681400,BnC09g0932750,BnC09g0925650,BnC04g0634750,BnUnng1019350,BnA07g0287660,BnC05g0686600,BnA10g0412420,BnC02g0489490,BnC03g0611020,BnC04g0669140,BnC06g0762420,BnA09g0392420,BnA01g0001010,BnA04g0175730,BnA10g0412430,BnA07g0279300,BnA06g0231280
GO:0044237	cellular metabolic process	biological_process	0.089285	1	860	2211	23923	64741	BnA01g0042590,BnA06g0224690,BnA08g0310670,BnA02g0063350,BnC08g0838460,BnA08g0320530,BnA04g0159280,BnA06g0240420,BnA09g0349690,BnA06g0239840,BnC02g0520980,BnC09g0891230,BnC01g0438550,BnA03g0110400,BnC07g0782520,BnA09g0355250,BnC07g0833530,BnA03g0125830,BnA02g0087950,BnC07g0823150,BnA08g0314190,BnUnng0943040,BnC02g0513080,BnA03g0146610,BnA06g0227190,BnA02g0054560,BnC08g0884030,BnC06g0756250,BnA03g0…
GO:0008544	epidermis development	biological_process	0.090085	1	3	2211	36	64741	BnC02g0527810,BnA02g0046980,BnC01g0426040
GO:0043588	skin development	biological_process	0.090085	1	3	2211	36	64741	BnA02g0046980,BnC01g0426040,BnC02g0527810
GO:0003774	motor activity	molecular_function	0.09036	1	20	2211	366	64741	BnA05g0195710,BnC07g0811310,BnA01g0018220,BnA10g0412420,BnC08g0849370,BnC03g0533520,BnA10g0416820,BnA01g0015600,BnA02g0057930,BnA06g0223410,BnA09g0388340,BnA06g0256220,BnC04g0668630,BnC04g0667330,BnA03g0098920,BnA06g0224690,BnA06g0256980,BnA08g0333570,BnC06g0742400,BnA09g0367040
GO:0016638	oxidoreductase activity, acting on the CH-NH2 group of donors	molecular_function	0.090495	1	8	2211	127	64741	BnA04g0183200,BnC04g0681710,BnA04g0168900,BnA01g0037200,BnA09g0374200,BnC09g0916380,BnC07g0820580,BnA03g0135230
GO:0015740	C4-dicarboxylate transport	biological_process	0.09144	1	7	2211	108	64741	BnC04g0667330,BnA09g0388340,BnA03g0123780,BnC05g0698530,BnA06g0224690,BnC06g0742400,BnC04g0674880
GO:0009401	phosphoenolpyruvate-dependent sugar phosphotransferase system	biological_process	0.092542	1	6	2211	92	64741	BnA06g0239310,BnA03g0148800,BnC04g0629120,BnC03g0568130,BnA08g0310040,BnA04g0180250
GO:0033365	protein localization to organelle	biological_process	0.092975	1	25	2211	537	64741	BnC04g0629230,BnUnng1012250,BnC09g0924670,BnA03g0151480,BnC02g0494620,BnA10g0397670,BnA06g0234490,BnA08g0324790,BnA06g0239310,BnC04g0620810,BnA06g0256220,BnA09g0355810,BnC08g0847160,BnC06g0776160,BnC09g0930530,BnUnng1016560,BnC04g0640950,BnC05g0698530,BnA03g0120680,BnA08g0315580,BnC07g0811310,BnA03g0148800,BnUnng1003240,BnC04g0682600,BnC05g0686200
GO:0000795	synaptonemal complex	cellular_component	0.093306	1	2	2211	17	64741	BnUnng1003240,BnA01g0004240
GO:0007172	signal complex assembly	biological_process	0.094083	1	1	2211	3	64741	BnUnng0955320
GO:0016568	chromatin modification	biological_process	0.095538	1	24	2211	507	64741	BnA10g0408320,BnA01g0037370,BnA06g0237640,BnUnng0946510,BnA06g0239840,BnA07g0288740,BnA09g0340680,BnC06g0769710,BnUnng1016280,BnA01g0003580,BnA06g0260490,BnC01g0428550,BnA03g0125160,BnC07g0835930,BnUnng0957430,BnC08g0884560,BnC02g0488910,BnC03g0569850,BnC03g0570850,BnA10g0394350,BnC09g0922240,BnA02g0065360,BnC07g0834550,BnA03g0116000
GO:0046351	disaccharide biosynthetic process	biological_process	0.095638	1	7	2211	102	64741	BnA09g0345300,BnA03g0146820,BnC06g0766490,BnC01g0425410,BnC07g0813720,BnC07g0835290,BnC08g0856150
GO:0044419	interspecies interaction between organisms	biological_process	0.095714	1	56	2211	1378	64741	BnC06g0754030,BnC05g0726540,BnA03g0103370,BnA08g0323060,BnUnng0997150,BnC01g0446050,BnC06g0771810,BnC06g0755920,BnC06g0763830,BnA07g0286290,BnC07g0825400,BnA02g0054560,BnA04g0172160,BnA06g0223630,BnA04g0167250,BnA01g0019730,BnUnng0994880,BnA10g0399370,BnC04g0633930,BnA06g0239000,BnA09g0369310,BnC02g0490550,BnC04g0668090,BnC04g0624610,BnA07g0299140,BnC08g0840230,BnA09g0367030,BnC06g0769710,BnC06g0…
GO:0070566	adenylyltransferase activity	molecular_function	0.0975	1	5	2211	67	64741	BnA03g0119710,BnA04g0181170,BnA05g0221370,BnA09g0337690,BnA08g0304630
GO:0001503	ossification	biological_process	0.097918	1	4	2211	52	64741	BnA04g0175020,BnUnng0997150,BnA07g0291250,BnA04g0182970
GO:0008312	7S RNA binding	molecular_function	0.097996	1	4	2211	52	64741	BnC05g0698530,BnA06g0234490,BnC04g0682600,BnC02g0494620
GO:0048500	signal recognition particle	cellular_component	0.097996	1	4	2211	52	64741	BnC04g0682600,BnA06g0234490,BnC02g0494620,BnC05g0698530
GO:0010498	proteasomal protein catabolic process	biological_process	0.098253	1	5	2211	64	64741	BnA10g0412420,BnC09g0925650,BnUnng1019350,BnA01g0001010,BnA10g0412430
GO:0043231	intracellular membrane-bounded organelle	cellular_component	0.098379	1	303	2211	8466	64741	BnC07g0801670,BnC07g0834550,BnA08g0305530,BnC05g0700660,BnC09g0909510,BnC06g0741130,BnC03g0544010,BnA06g0237640,BnC04g0676100,BnA01g0014010,BnA05g0222070,BnA05g0203610,BnC03g0587060,BnC04g0662980,BnA08g0304630,BnA09g0389890,BnA05g0211720,BnA08g0308500,BnC01g0428430,BnC05g0689210,BnC03g0606130,BnC01g0428050,BnC04g0674880,BnA06g0241210,BnA02g0069960,BnC06g0737310,BnA09g0389560,BnC05g0691250,BnC01g0…
GO:0043227	membrane-bounded organelle	cellular_component	0.098941	1	303	2211	8468	64741	BnA08g0305530,BnC05g0700660,BnC07g0834550,BnC07g0801670,BnA09g0389890,BnA08g0304630,BnC04g0662980,BnC03g0587060,BnA05g0203610,BnA05g0222070,BnA01g0014010,BnC04g0676100,BnC03g0544010,BnC09g0909510,BnC06g0741130,BnA06g0237640,BnC04g0674880,BnA06g0241210,BnC01g0428050,BnC05g0689210,BnA08g0308500,BnC01g0428430,BnC03g0606130,BnA05g0211720,BnC01g0429300,BnC09g0912010,BnC05g0691250,BnA09g0389560,BnC06g0…
GO:0003916	DNA topoisomerase activity	molecular_function	0.099902	1	7	2211	114	64741	BnC01g0434800,BnA01g0044160,BnC01g0445380,BnA02g0061110,BnC03g0593690,BnC03g0534420,BnC03g0562450
GO:0044380	protein localization to cytoskeleton	biological_process	0.1004	1	3	2211	31	64741	BnA03g0151480,BnA06g0256220,BnC07g0811310
GO:0071988	protein localization to spindle pole body	biological_process	0.1004	1	3	2211	31	64741	BnC07g0811310,BnA03g0151480,BnA06g0256220
GO:0003917	DNA topoisomerase type I activity	molecular_function	0.10076	1	2	2211	16	64741	BnA02g0061110,BnC01g0445380
GO:0051766	inositol trisphosphate kinase activity	molecular_function	0.10182	1	3	2211	33	64741	BnA10g0411910,BnC07g0807330,BnC03g0543370
GO:0009236	cobalamin biosynthetic process	biological_process	0.10275	1	6	2211	94	64741	BnA03g0130020,BnC03g0581330,BnA05g0214100,BnC07g0801670,BnA07g0270270,BnA02g0052920
GO:0003857	3-hydroxyacyl-CoA dehydrogenase activity	molecular_function	0.10392	1	10	2211	165	64741	BnC01g0469060,BnA08g0331470,BnUnng0998660,BnC04g0668100,BnA01g0018380,BnA04g0182490,BnC08g0851490,BnA10g0423340,BnC04g0636210,BnUnng0966860
GO:0016491	oxidoreductase activity	molecular_function	0.10428	1	226	2211	5937	64741	BnA09g0341620,BnC07g0825340,BnA07g0292140,BnC05g0724950,BnA03g0142400,BnA07g0284020,BnA10g0414260,BnA07g0295950,BnA07g0294900,BnUnng0954830,BnC01g0438470,BnA06g0258790,BnA03g0153610,BnA02g0071470,BnC08g0877340,BnA06g0263140,BnA06g0228340,BnA01g0008230,BnA07g0297170,BnC04g0668090,BnC01g0469060,BnA02g0054060,BnA05g0206290,BnA01g0044160,BnC03g0613970,BnA10g0418860,BnA10g0423340,BnA08g0308500,BnA09g0…
GO:0012507	ER to Golgi transport vesicle membrane	cellular_component	0.10458	1	7	2211	105	64741	BnA09g0359040,BnC08g0847380,BnC08g0837850,BnC02g0481810,BnA03g0114270,BnA01g0003890,BnC03g0553680
GO:0030127	COPII vesicle coat	cellular_component	0.10458	1	7	2211	105	64741	BnA09g0359040,BnC02g0481810,BnC08g0847380,BnC08g0837850,BnA03g0114270,BnC03g0553680,BnA01g0003890
GO:0030134	ER to Golgi transport vesicle	cellular_component	0.10458	1	7	2211	105	64741	BnC03g0553680,BnA01g0003890,BnA03g0114270,BnC08g0847380,BnC08g0837850,BnC02g0481810,BnA09g0359040
GO:0071705	nitrogen compound transport	biological_process	0.10506	1	23	2211	482	64741	BnA05g0197130,BnA03g0140620,BnA07g0269220,BnA04g0169690,BnA03g0126380,BnC08g0840230,BnC04g0637750,BnC03g0542440,BnC08g0877110,BnC06g0762500,BnC03g0559270,BnA03g0145930,BnC04g0637720,BnC06g0754030,BnA02g0051640,BnA06g0244720,BnC01g0426360,BnC06g0765460,BnA03g0141740,BnC01g0438520,BnA03g0151480,BnA06g0264960,BnA07g0293850
GO:0016459	myosin complex	cellular_component	0.1054	1	7	2211	104	64741	BnC06g0742400,BnA05g0195710,BnA03g0098920,BnA06g0224690,BnC04g0667330,BnA10g0412420,BnA09g0388340
GO:0015858	nucleoside transport	biological_process	0.1061	1	1	2211	3	64741	BnA06g0244720
GO:0034257	nicotinamide riboside transmembrane transporter activity	molecular_function	0.1061	1	1	2211	3	64741	BnA06g0244720
GO:0034258	nicotinamide riboside transport	biological_process	0.1061	1	1	2211	3	64741	BnA06g0244720
GO:0016798	hydrolase activity, acting on glycosyl bonds	molecular_function	0.10691	1	71	2211	1642	64741	BnC01g0436990,BnA05g0205010,BnC03g0534990,BnC07g0825610,BnC07g0817540,BnC03g0607420,BnC03g0578190,BnC08g0855070,BnUnng0942200,BnA02g0088670,BnA03g0150160,BnA09g0343800,BnC08g0842880,BnC03g0565740,BnC08g0844830,BnC01g0428640,BnC07g0826000,BnC04g0624410,BnC02g0525020,BnA01g0017770,BnA08g0313130,BnC06g0751040,BnC01g0436980,BnUnng0993720,BnA09g0355250,BnA06g0262240,BnA05g0220320,BnA04g0166020,BnC09g0…
GO:0016667	oxidoreductase activity, acting on a sulfur group of donors	molecular_function	0.10751	1	23	2211	586	64741	BnC05g0687260,BnA02g0054060,BnA05g0206290,BnC05g0688240,BnC04g0673650,BnA08g0327660,BnA10g0418860,BnA09g0352730,BnA03g0119710,BnC02g0511690,BnC03g0572430,BnA01g0040850,BnA07g0284020,BnA07g0286290,BnA05g0215000,BnA09g0341630,BnA09g0341620,BnC05g0723580,BnA03g0130210,BnA03g0097400,BnA06g0240610,BnA03g0093040,BnC06g0755920
GO:0009055	electron carrier activity	molecular_function	0.10879	1	26	2211	721	64741	BnA07g0285840,BnA03g0114160,BnA02g0063350,BnA05g0215000,BnA07g0284020,BnA07g0286290,BnC06g0755920,BnC02g0495800,BnC05g0723580,BnA07g0296530,BnA09g0341630,BnA09g0341620,BnA10g0418860,BnUnng0961770,BnC05g0688240,BnC05g0687260,BnC09g0888770,BnUnng1003620,BnC04g0664240,BnC02g0511690,BnA05g0186090,BnA10g0420380,BnA06g0263610,BnC03g0555350,BnC06g0769120,BnA09g0352730
GO:0003918	DNA topoisomerase type II (ATP-hydrolyzing) activity	molecular_function	0.10912	1	5	2211	69	64741	BnC01g0434800,BnA01g0044160,BnC01g0445380,BnA02g0061110,BnC03g0534420
GO:0061505	DNA topoisomerase II activity	molecular_function	0.10912	1	5	2211	69	64741	BnC03g0534420,BnA02g0061110,BnC01g0445380,BnA01g0044160,BnC01g0434800
GO:0046434	organophosphate catabolic process	biological_process	0.10925	1	7	2211	113	64741	BnA09g0351430,BnC06g0747730,BnA03g0151480,BnA01g0018380,BnA04g0182490,BnC06g0772170,BnA05g0188090
GO:0019867	outer membrane	cellular_component	0.10972	1	23	2211	538	64741	BnA10g0416880,BnA07g0271560,BnC01g0424390,BnC09g0923480,BnA03g0134980,BnA06g0260780,BnA03g0139270,BnC01g0445380,BnUnng0999510,BnC04g0663470,BnA06g0235120,BnA06g0258830,BnC09g0930530,BnC03g0589590,BnA08g0310620,BnA10g0399950,BnC05g0699060,BnC01g0439670,BnA10g0418060,BnA10g0408710,BnUnng1003240,BnA06g0228340,BnC07g0781580
GO:0006289	nucleotide-excision repair	biological_process	0.11095	1	5	2211	73	64741	BnA10g0412420,BnC09g0925650,BnUnng1019350,BnA01g0001010,BnA10g0412430
GO:0046912	transferase activity, transferring acyl groups, acyl groups converted into alkyl on transfer	molecular_function	0.11096	1	4	2211	46	64741	BnC04g0622300,BnC09g0909870,BnA05g0188970,BnA08g0314190
GO:0000105	histidine biosynthetic process	biological_process	0.11101	1	7	2211	116	64741	BnC07g0820580,BnC05g0700080,BnA05g0196500,BnC04g0624050,BnA01g0037200,BnA06g0250150,BnA07g0295760
GO:0000155	phosphorelay sensor kinase activity	molecular_function	0.11102	1	11	2211	185	64741	BnA08g0308960,BnA10g0416390,BnA05g0195710,BnA09g0388340,BnC05g0692990,BnA06g0254800,BnUnng0950970,BnA03g0098920,BnC04g0667330,BnC07g0801670,BnA05g0202480
GO:0044421	extracellular region part	cellular_component	0.11183	1	42	2211	1024	64741	BnA03g0116210,BnC01g0429300,BnC06g0755920,BnUnng1005430,BnC02g0519690,BnA09g0344980,BnA02g0045580,BnC07g0817540,BnC03g0563860,BnA07g0286290,BnA07g0292480,BnA03g0098920,BnA03g0140620,BnA09g0360910,BnA07g0273170,BnUnng0962410,BnC03g0588970,BnA09g0367030,BnC07g0812610,BnA07g0275380,BnA05g0192080,BnC08g0886680,BnC01g0442340,BnA01g0024580,BnA09g0355250,BnA05g0210200,BnA05g0203610,BnC02g0514950,BnA09g0…
GO:0016901	oxidoreductase activity, acting on the CH-OH group of donors, quinone or similar compound as acceptor	molecular_function	0.11191	1	2	2211	14	64741	BnC03g0593480,BnC06g0771580
GO:0005992	trehalose biosynthetic process	biological_process	0.11206	1	6	2211	85	64741	BnC01g0425410,BnA03g0146820,BnA09g0345300,BnC08g0856150,BnC07g0813720,BnC07g0835290
GO:0005984	disaccharide metabolic process	biological_process	0.11238	1	9	2211	143	64741	BnC01g0425410,BnC01g0428470,BnA03g0146820,BnC07g0835290,BnC07g0813720,BnC06g0766490,BnA09g0345300,BnC07g0812610,BnC08g0856150
GO:0006486	protein glycosylation	biological_process	0.11253	1	14	2211	255	64741	BnA07g0303210,BnC03g0545310,BnA10g0413570,BnC01g0469370,BnA07g0277390,BnA10g0406600,BnA06g0241210,BnA07g0277070,BnA05g0203560,BnC05g0688430,BnC04g0665730,BnA03g0136090,BnC08g0872880,BnC05g0685250
GO:0043413	macromolecule glycosylation	biological_process	0.11253	1	14	2211	255	64741	BnA07g0277070,BnA06g0241210,BnA07g0277390,BnA10g0406600,BnC01g0469370,BnC03g0545310,BnA10g0413570,BnA07g0303210,BnC08g0872880,BnC05g0685250,BnA03g0136090,BnC04g0665730,BnC05g0688430,BnA05g0203560
GO:0016853	isomerase activity	molecular_function	0.11279	1	29	2211	689	64741	BnC03g0593690,BnC05g0690940,BnA04g0165780,BnA05g0193030,BnA07g0270270,BnA01g0044160,BnC07g0801670,BnA02g0061110,BnC04g0674880,BnA04g0179570,BnC01g0469650,BnC03g0562450,BnA10g0413770,BnA02g0065150,BnC03g0534420,BnC02g0508120,BnA06g0227190,BnC01g0445380,BnA03g0122160,BnC09g0894620,BnC03g0576060,BnA03g0122550,BnC05g0700080,BnC01g0434800,BnA01g0043490,BnA05g0188860,BnC07g0782520,BnA01g0034450,BnA02g0…
GO:0016151	nickel cation binding	molecular_function	0.1132	1	9	2211	170	64741	BnC05g0703270,BnC07g0801200,BnA03g0100760,BnC07g0833870,BnA01g0027570,BnC09g0920600,BnA02g0066020,BnC03g0546290,BnA06g0239110
GO:0003697	single-stranded DNA binding	molecular_function	0.11333	1	6	2211	97	64741	BnC09g0919890,BnA05g0221060,BnC06g0755920,BnC02g0475590,BnA07g0286290,BnA04g0158910
GO:0001527	microfibril	cellular_component	0.11393	1	1	2211	3	64741	BnC07g0812610
GO:0043205	fibril	cellular_component	0.11393	1	1	2211	3	64741	BnC07g0812610
GO:0044403	symbiosis, encompassing mutualism through parasitism	biological_process	0.11421	1	55	2211	1371	64741	BnC07g0833290,BnA06g0224690,BnC06g0771820,BnC06g0765460,BnC04g0656640,BnC06g0742400,BnA03g0093690,BnA06g0250620,BnA05g0203610,BnA03g0101450,BnC02g0519910,BnC05g0710330,BnC06g0743180,BnC06g0769710,BnA10g0410060,BnUnng0942080,BnA01g0010650,BnC03g0611760,BnA03g0145930,BnC01g0449610,BnUnng1011510,BnC06g0749680,BnA02g0089960,BnA08g0333310,BnA02g0060620,BnA03g0150040,BnC03g0542230,BnA06g0237200,BnA06g0…
GO:0051213	dioxygenase activity	molecular_function	0.11464	1	9	2211	163	64741	BnA03g0096560,BnA02g0057510,BnC05g0690940,BnC03g0545830,BnA01g0044160,BnA06g0227190,BnC02g0509770,BnA02g0059430,BnC05g0724950
GO:0006547	histidine metabolic process	biological_process	0.11497	1	7	2211	118	64741	BnC05g0700080,BnC04g0624050,BnA05g0196500,BnC07g0820580,BnA01g0037200,BnA06g0250150,BnA07g0295760
GO:0052803	imidazole-containing compound metabolic process	biological_process	0.11497	1	7	2211	118	64741	BnA06g0250150,BnA07g0295760,BnC07g0820580,BnC04g0624050,BnC05g0700080,BnA05g0196500,BnA01g0037200
GO:0018130	heterocycle biosynthetic process	biological_process	0.1152	1	296	2211	8296	64741	BnA09g0378860,BnA10g0405300,BnC07g0808350,BnC08g0865660,BnC05g0702480,BnA03g0122410,BnA08g0333570,BnA02g0079110,BnUnng0959610,BnA07g0297450,BnC03g0616590,BnA08g0303500,BnC09g0922040,BnC08g0872000,BnC05g0698540,BnA03g0094500,BnA09g0342750,BnC04g0683130,BnA02g0084610,BnA10g0413030,BnA01g0020840,BnC01g0426060,BnC01g0448060,BnC09g0906210,BnA06g0234500,BnC03g0540690,BnC03g0613120,BnC01g0466250,BnC09g0…
GO:0009235	cobalamin metabolic process	biological_process	0.11526	1	6	2211	97	64741	BnA03g0130020,BnC03g0581330,BnA05g0214100,BnC07g0801670,BnA07g0270270,BnA02g0052920
GO:0010629	negative regulation of gene expression	biological_process	0.11537	1	7	2211	117	64741	BnC08g0838460,BnC08g0842160,BnA10g0414650,BnA06g0240420,BnC03g0616590,BnA09g0386010,BnC03g0613970
GO:0003989	acetyl-CoA carboxylase activity	molecular_function	0.1155	1	3	2211	34	64741	BnA03g0093880,BnA02g0057930,BnC04g0637750
GO:0016421	CoA carboxylase activity	molecular_function	0.1155	1	3	2211	34	64741	BnA02g0057930,BnC04g0637750,BnA03g0093880
GO:0016885	ligase activity, forming carbon-carbon bonds	molecular_function	0.1155	1	3	2211	34	64741	BnA02g0057930,BnC04g0637750,BnA03g0093880
GO:0004838	L-tyrosine:2-oxoglutarate aminotransferase activity	molecular_function	0.11565	1	1	2211	4	64741	BnC07g0806040
GO:0070547	L-tyrosine aminotransferase activity	molecular_function	0.11565	1	1	2211	4	64741	BnC07g0806040
GO:0070469	respiratory chain	cellular_component	0.11672	1	6	2211	112	64741	BnUnng0989200,BnC04g0651150,BnC07g0834670,BnA05g0211720,BnA01g0003070,BnA06g0265310
GO:0042025	host cell nucleus	cellular_component	0.11676	1	10	2211	192	64741	BnC02g0519690,BnA03g0140620,BnC06g0755920,BnA02g0045580,BnA07g0273170,BnC08g0865310,BnA09g0367030,BnUnng1009860,BnA05g0192080,BnA07g0286290
GO:0033036	macromolecule localization	biological_process	0.11773	1	113	2211	2854	64741	BnC04g0650860,BnC03g0594930,BnC01g0426060,BnA09g0380470,BnC01g0424390,BnC05g0711270,BnC06g0754030,BnA09g0355810,BnA03g0114270,BnC04g0654050,BnC04g0627430,BnA04g0165360,BnA04g0160660,BnA09g0380000,BnC02g0495380,BnC02g0481810,BnA06g0239310,BnC03g0613120,BnC02g0494620,BnC05g0698530,BnA05g0211500,BnUnng0996400,BnC09g0930530,BnC03g0593690,BnA05g0197130,BnA03g0140620,BnA04g0172610,BnC04g0629120,BnUnng0…
GO:0015850	organic hydroxy compound transport	biological_process	0.11781	1	1	2211	4	64741	BnA07g0270270
GO:1901618	organic hydroxy compound transmembrane transporter activity	molecular_function	0.11781	1	1	2211	4	64741	BnA07g0270270
GO:0009579	thylakoid	cellular_component	0.11932	1	18	2211	410	64741	BnA10g0406600,BnA05g0216400,BnA07g0298990,BnA04g0183240,BnA06g0242160,BnC03g0593690,BnUnng1014460,BnC08g0872000,BnA06g0252760,BnA01g0015300,BnC08g0847380,BnA02g0072730,BnA08g0312950,BnC03g0582810,BnC01g0427290,BnA04g0172160,BnA09g0385420,BnA08g0310670
GO:0044436	thylakoid part	cellular_component	0.11932	1	18	2211	410	64741	BnC03g0582810,BnA08g0312950,BnA02g0072730,BnC08g0847380,BnA01g0015300,BnA08g0310670,BnA09g0385420,BnA04g0172160,BnC01g0427290,BnA07g0298990,BnA05g0216400,BnA10g0406600,BnA06g0252760,BnC08g0872000,BnUnng1014460,BnA06g0242160,BnA04g0183240,BnC03g0593690
GO:0009538	photosystem I reaction center	cellular_component	0.11936	1	3	2211	42	64741	BnC01g0427290,BnA10g0406600,BnA05g0216400
GO:0030145	manganese ion binding	molecular_function	0.12143	1	4	2211	56	64741	BnC03g0540830,BnC08g0873040,BnA09g0379580,BnC08g0872000
GO:0050829	defense response to Gram-negative bacterium	biological_process	0.1216	1	2	2211	22	64741	BnA04g0159310,BnC04g0649590
GO:0007591	molting cycle, chitin-based cuticle	biological_process	0.12179	1	1	2211	4	64741	BnC05g0713100
GO:0008255	ecdysis-triggering hormone activity	molecular_function	0.12179	1	1	2211	4	64741	BnC05g0713100
GO:0018990	ecdysis, chitin-based cuticle	biological_process	0.12179	1	1	2211	4	64741	BnC05g0713100
GO:0022404	molting cycle process	biological_process	0.12179	1	1	2211	4	64741	BnC05g0713100
GO:0042303	molting cycle	biological_process	0.12179	1	1	2211	4	64741	BnC05g0713100
GO:0018759	methenyltetrahydromethanopterin cyclohydrolase activity	molecular_function	0.12227	1	1	2211	3	64741	BnA09g0350770
GO:0006694	steroid biosynthetic process	biological_process	0.12244	1	17	2211	343	64741	BnC06g0774600,BnA02g0049750,BnA07g0302230,BnA02g0056690,BnA03g0147900,BnC06g0765240,BnA05g0203410,BnA08g0314910,BnC03g0606090,BnA08g0331470,BnC01g0469620,BnC08g0851490,BnA01g0015660,BnC02g0513090,BnA02g0052200,BnUnng0966860,BnA07g0294140
GO:0015630	microtubule cytoskeleton	cellular_component	0.12382	1	19	2211	422	64741	BnC03g0616590,BnC03g0613120,BnA09g0360590,BnC02g0519080,BnA03g0142570,BnC02g0520980,BnC04g0632860,BnC04g0629120,BnA09g0366440,BnC04g0670300,BnA03g0151480,BnA06g0241780,BnA08g0333740,BnUnng0969120,BnC04g0647000,BnC05g0691990,BnC03g0593690,BnC01g0425770,BnC03g0563490
GO:0015179	L-amino acid transmembrane transporter activity	molecular_function	0.12429	1	1	2211	5	64741	BnA01g0035650
GO:0080019	fatty-acyl-CoA reductase (alcohol-forming) activity	molecular_function	0.12447	1	3	2211	30	64741	BnA02g0056690,BnUnng0954290,BnA01g0041020
GO:0009425	bacterial-type flagellum basal body	cellular_component	0.12589	1	2	2211	22	64741	BnA10g0416820,BnA09g0367040
GO:0033647	host intracellular organelle	cellular_component	0.12677	1	10	2211	195	64741	BnC08g0865310,BnA09g0367030,BnUnng1009860,BnA05g0192080,BnA07g0286290,BnC02g0519690,BnC06g0755920,BnA03g0140620,BnA02g0045580,BnA07g0273170
GO:0033648	host intracellular membrane-bounded organelle	cellular_component	0.12677	1	10	2211	195	64741	BnA05g0192080,BnA07g0286290,BnUnng1009860,BnA09g0367030,BnC08g0865310,BnA07g0273170,BnA02g0045580,BnC02g0519690,BnC06g0755920,BnA03g0140620
GO:0044456	synapse part	cellular_component	0.12776	1	1	2211	4	64741	BnA07g0303210
GO:0048786	presynaptic active zone	cellular_component	0.12776	1	1	2211	4	64741	BnA07g0303210
GO:0097458	neuron part	cellular_component	0.12776	1	1	2211	4	64741	BnA07g0303210
GO:0070475	rRNA base methylation	biological_process	0.12887	1	1	2211	4	64741	BnA06g0254800
GO:0045892	negative regulation of transcription, DNA-dependent	biological_process	0.12888	1	5	2211	83	64741	BnA06g0240420,BnA10g0414650,BnC08g0838460,BnC03g0613970,BnC03g0616590
GO:0051253	negative regulation of RNA metabolic process	biological_process	0.12888	1	5	2211	83	64741	BnC03g0616590,BnC03g0613970,BnC08g0838460,BnA10g0414650,BnA06g0240420
GO:0051704	multi-organism process	biological_process	0.12932	1	99	2211	2576	64741	BnA02g0089960,BnA04g0161750,BnUnng1011510,BnC06g0762090,BnC07g0811310,BnA06g0237200,BnA06g0241180,BnC03g0542230,BnA03g0126590,BnA02g0060620,BnC05g0695090,BnA03g0150040,BnA10g0416880,BnA03g0093690,BnC02g0520980,BnA09g0349690,BnA02g0052470,BnC07g0833290,BnA06g0224690,BnC09g0909510,BnC06g0765460,BnA03g0098330,BnA06g0224790,BnA10g0410060,BnA01g0010650,BnA03g0145930,BnC01g0449610,BnC03g0611760,BnA06g0…
GO:0004860	protein kinase inhibitor activity	molecular_function	0.13066	1	3	2211	44	64741	BnC06g0737310,BnA03g0131920,BnC03g0587060
GO:0019210	kinase inhibitor activity	molecular_function	0.13066	1	3	2211	44	64741	BnA03g0131920,BnC06g0737310,BnC03g0587060
GO:0003854	3-beta-hydroxy-delta5-steroid dehydrogenase activity	molecular_function	0.13182	1	16	2211	324	64741	BnA08g0331470,BnA01g0015660,BnC08g0851490,BnC02g0513090,BnA07g0294140,BnUnng0966860,BnA02g0052200,BnA02g0049750,BnC06g0774600,BnA02g0056690,BnA07g0302230,BnA03g0147900,BnC03g0606090,BnA08g0314910,BnC06g0765240,BnA05g0203410
GO:0016229	steroid dehydrogenase activity	molecular_function	0.13182	1	16	2211	324	64741	BnA07g0302230,BnA02g0056690,BnC06g0774600,BnA02g0049750,BnC06g0765240,BnA05g0203410,BnC03g0606090,BnA08g0314910,BnA03g0147900,BnC08g0851490,BnA01g0015660,BnA08g0331470,BnUnng0966860,BnA02g0052200,BnA07g0294140,BnC02g0513090
GO:0033764	steroid dehydrogenase activity, acting on the CH-OH group of donors, NAD or NADP as acceptor	molecular_function	0.13182	1	16	2211	324	64741	BnA08g0331470,BnC08g0851490,BnA01g0015660,BnC02g0513090,BnUnng0966860,BnA02g0052200,BnA07g0294140,BnC06g0774600,BnA02g0049750,BnA07g0302230,BnA02g0056690,BnA03g0147900,BnC06g0765240,BnA05g0203410,BnC03g0606090,BnA08g0314910
GO:0004565	beta-galactosidase activity	molecular_function	0.13201	1	6	2211	83	64741	BnUnng0959400,BnC07g0825610,BnUnng0993720,BnA03g0150160,BnA01g0017770,BnA02g0060280
GO:0005523	tropomyosin binding	molecular_function	0.13408	1	1	2211	5	64741	BnUnng0973420
GO:0051694	pointed-end actin filament capping	biological_process	0.13408	1	1	2211	5	64741	BnUnng0973420
GO:0009403	toxin biosynthetic process	biological_process	0.13497	1	2	2211	19	64741	BnA04g0175150,BnA06g0244720
GO:0046872	metal ion binding	molecular_function	0.13534	1	323	2211	8853	64741	BnA03g0104220,BnC08g0862930,BnC01g0425590,BnC04g0626240,BnA02g0047390,BnA02g0065150,BnA02g0060620,BnC08g0881520,BnC03g0589490,BnC09g0916380,BnA04g0185090,BnC08g0884880,BnA10g0394030,BnC06g0765460,BnA01g0007790,BnA03g0156520,BnA06g0240610,BnA02g0068220,BnC01g0444730,BnC07g0829770,BnC03g0605240,BnA05g0221060,BnC07g0796850,BnA01g0008580,BnA07g0281090,BnA08g0306580,BnA05g0186630,BnC04g0624050,BnA07g0…
GO:0017153	sodium:dicarboxylate symporter activity	molecular_function	0.13537	1	1	2211	4	64741	BnC04g0651240
GO:0008201	heparin binding	molecular_function	0.1357	1	2	2211	17	64741	BnC06g0751040,BnA03g0149840
GO:0015291	secondary active transmembrane transporter activity	molecular_function	0.13625	1	24	2211	485	64741	BnC01g0440810,BnA03g0135510,BnC04g0633930,BnA03g0146980,BnC01g0441440,BnA02g0050770,BnA08g0316730,BnC09g0920630,BnA01g0043490,BnA10g0399930,BnUnng0953830,BnC09g0895380,BnC05g0730150,BnA03g0152600,BnA02g0063160,BnA07g0295710,BnC07g0784960,BnA07g0271700,BnA05g0196500,BnC04g0651240,BnA05g0196730,BnC07g0822590,BnA07g0283560,BnA07g0303070
GO:0031965	nuclear membrane	cellular_component	0.1374	1	2	2211	19	64741	BnA08g0325030,BnC03g0559270
GO:0008272	sulfate transport	biological_process	0.13744	1	4	2211	48	64741	BnA03g0130520,BnA10g0416880,BnUnng0999510,BnA03g0141730
GO:0015116	sulfate transmembrane transporter activity	molecular_function	0.13744	1	4	2211	48	64741	BnA03g0141730,BnUnng0999510,BnA10g0416880,BnA03g0130520
GO:0004640	phosphoribosylanthranilate isomerase activity	molecular_function	0.13872	1	1	2211	5	64741	BnC05g0700080
GO:0070972	protein localization to endoplasmic reticulum	biological_process	0.13957	1	12	2211	236	64741	BnA06g0234490,BnA06g0239310,BnA03g0148800,BnA08g0324790,BnC04g0682600,BnC02g0494620,BnA09g0355810,BnUnng1016560,BnC04g0629230,BnC06g0776160,BnA08g0315580,BnC05g0698530
GO:0005887	integral to plasma membrane	cellular_component	0.13988	1	9	2211	180	64741	BnUnng0952050,BnC06g0749680,BnC01g0445380,BnA05g0220610,BnA07g0270270,BnA06g0224520,BnC07g0802590,BnA10g0408710,BnA03g0110780
GO:0005975	carbohydrate metabolic process	biological_process	0.13989	1	121	2211	2945	64741	BnC03g0577650,BnA03g0118690,BnC05g0685250,BnC04g0632670,BnA09g0350630,BnA05g0190070,BnC01g0447830,BnUnng0959400,BnC04g0667330,BnC08g0856150,BnC01g0428470,BnA07g0277070,BnA03g0106530,BnC03g0597560,BnA03g0114060,BnA02g0059940,BnA09g0345300,BnA06g0245380,BnC09g0897600,BnA05g0203560,BnC06g0740940,BnC05g0688430,BnA02g0060280,BnUnng1017870,BnC06g0771580,BnA05g0195710,BnC07g0813720,BnC07g0806780,BnA03g0…
GO:0007017	microtubule-based process	biological_process	0.14075	1	28	2211	608	64741	BnC08g0849370,BnC01g0425770,BnC03g0533520,BnA01g0015600,BnA06g0223410,BnC03g0593690,BnA02g0057930,BnUnng0969120,BnC07g0811310,BnA01g0018220,BnA09g0366440,BnC04g0632860,BnC04g0629120,BnA03g0151480,BnA06g0256980,BnA03g0142570,BnC02g0520980,BnA08g0333570,BnA03g0131400,BnA09g0360590,BnC04g0634270,BnA06g0256220,BnC02g0519080,BnC03g0616590,BnA02g0079740,BnC03g0613120,BnC04g0668630,BnC07g0810430
GO:0009289	pilus	cellular_component	0.14194	1	2	2211	18	64741	BnC08g0870930,BnA09g0378180
GO:0010970	microtubule-based transport	biological_process	0.14259	1	1	2211	4	64741	BnA03g0131400
GO:0030705	cytoskeleton-dependent intracellular transport	biological_process	0.14259	1	1	2211	4	64741	BnA03g0131400
GO:0042073	intraflagellar transport	biological_process	0.14259	1	1	2211	4	64741	BnA03g0131400
GO:0008942	nitrite reductase [NAD(P)H] activity	molecular_function	0.1427	1	1	2211	4	64741	BnA07g0295950
GO:0016661	oxidoreductase activity, acting on other nitrogenous compounds as donors	molecular_function	0.1427	1	1	2211	4	64741	BnA07g0295950
GO:0046857	oxidoreductase activity, acting on other nitrogenous compounds as donors, with NAD or NADP as acceptor	molecular_function	0.1427	1	1	2211	4	64741	BnA07g0295950
GO:0030474	spindle pole body duplication	biological_process	0.14471	1	4	2211	57	64741	BnC07g0811310,BnUnng0969120,BnA06g0256220,BnA03g0151480
GO:0051300	spindle pole body organization	biological_process	0.14471	1	4	2211	57	64741	BnA03g0151480,BnUnng0969120,BnA06g0256220,BnC07g0811310
GO:0005216	ion channel activity	molecular_function	0.14643	1	27	2211	595	64741	BnC06g0749680,BnA04g0183060,BnA10g0412970,BnC07g0798870,BnA05g0220610,BnA06g0254800,BnC09g0925730,BnC08g0873950,BnA02g0065620,BnA06g0266310,BnA02g0052920,BnA07g0298990,BnA07g0294900,BnUnng0989720,BnA01g0006640,BnC07g0783160,BnC02g0481670,BnA07g0293970,BnA09g0379320,BnC06g0763760,BnC04g0666220,BnA05g0203610,BnC05g0700590,BnA06g0244720,BnA02g0060030,BnA03g0101450,BnA02g0045580
GO:0022838	substrate-specific channel activity	molecular_function	0.14643	1	27	2211	595	64741	BnC09g0925730,BnC08g0873950,BnA02g0065620,BnA07g0298990,BnA06g0266310,BnA02g0052920,BnC06g0749680,BnA06g0254800,BnC07g0798870,BnA05g0220610,BnA04g0183060,BnA10g0412970,BnC04g0666220,BnA03g0101450,BnA02g0045580,BnA05g0203610,BnC05g0700590,BnA06g0244720,BnA02g0060030,BnC07g0783160,BnUnng0989720,BnA07g0294900,BnA01g0006640,BnC02g0481670,BnA07g0293970,BnC06g0763760,BnA09g0379320
GO:0045300	acyl-[acyl-carrier-protein] desaturase activity	molecular_function	0.1466	1	2	2211	18	64741	BnC09g0925530,BnA10g0412270
GO:0005507	copper ion binding	molecular_function	0.14741	1	14	2211	277	64741	BnA02g0071470,BnUnng0954830,BnA04g0183200,BnA05g0186630,BnC04g0681710,BnUnng0989660,BnA01g0040730,BnC02g0495800,BnUnng0967730,BnC09g0916380,BnA10g0407200,BnA07g0296530,BnC03g0553680,BnC06g0769120
GO:0006004	fucose metabolic process	biological_process	0.1477	1	2	2211	18	64741	BnA04g0179570,BnA10g0413770
GO:0008736	L-fucose isomerase activity	molecular_function	0.1477	1	2	2211	18	64741	BnA10g0413770,BnA04g0179570
GO:0003712	transcription cofactor activity	molecular_function	0.14909	1	18	2211	402	64741	BnC05g0686200,BnUnng0951100,BnC09g0922500,BnA04g0182740,BnA02g0065360,BnC05g0689210,BnC02g0488910,BnC09g0922040,BnA07g0293800,BnC09g0898570,BnUnng0942080,BnC02g0518520,BnA06g0256980,BnA06g0259520,BnA02g0063350,BnC07g0808350,BnA08g0320530,BnA02g0069960
GO:0019637	organophosphate metabolic process	biological_process	0.14924	1	55	2211	1389	64741	BnA09g0380980,BnA04g0165360,BnC04g0654050,BnA03g0145690,BnC09g0900560,BnA01g0015300,BnA05g0222130,BnA10g0411910,BnA09g0338010,BnA06g0249650,BnC05g0724310,BnA09g0351430,BnA10g0413030,BnA02g0054560,BnA03g0151940,BnA09g0380470,BnA04g0182490,BnC04g0683280,BnC07g0826900,BnA04g0172610,BnA03g0157150,BnA04g0169370,BnA04g0177040,BnA01g0018380,BnUnng0996400,BnA08g0304840,BnC02g0519910,BnC05g0689740,BnC05g0…
GO:0000989	transcription factor binding transcription factor activity	molecular_function	0.14996	1	18	2211	403	64741	BnC09g0922040,BnC09g0898570,BnA07g0293800,BnC05g0689210,BnC02g0488910,BnA02g0065360,BnA04g0182740,BnC09g0922500,BnC05g0686200,BnUnng0951100,BnC07g0808350,BnA02g0063350,BnA08g0320530,BnA06g0259520,BnA02g0069960,BnA06g0256980,BnC02g0518520,BnUnng0942080
GO:0016614	oxidoreductase activity, acting on CH-OH group of donors	molecular_function	0.15147	1	42	2211	971	64741	BnC07g0832650,BnA02g0063500,BnA02g0052200,BnC03g0553930,BnC03g0593480,BnUnng0998660,BnA02g0049750,BnA07g0271270,BnC06g0774600,BnA05g0188090,BnA07g0302230,BnA02g0056690,BnC06g0747730,BnC03g0581790,BnA08g0314910,BnC02g0496780,BnA05g0203410,BnC06g0765240,BnC04g0668100,BnA08g0331470,BnC05g0724310,BnA09g0351430,BnA01g0015660,BnC08g0851490,BnA04g0182490,BnC02g0513090,BnA07g0294140,BnA07g0292140,BnUnng0…
GO:0044782	cilium organization	biological_process	0.15163	1	2	2211	19	64741	BnA03g0131400,BnC04g0634270
GO:0031490	chromatin DNA binding	molecular_function	0.15183	1	1	2211	4	64741	BnC02g0499030
GO:0031492	nucleosomal DNA binding	molecular_function	0.15183	1	1	2211	4	64741	BnC02g0499030
GO:1901682	sulfur compound transmembrane transporter activity	molecular_function	0.15213	1	4	2211	50	64741	BnA10g0416880,BnA03g0130520,BnA03g0141730,BnUnng0999510
GO:0042886	amide transport	biological_process	0.15217	1	3	2211	40	64741	BnA03g0126380,BnA07g0293850,BnC06g0762500
GO:0009057	macromolecule catabolic process	biological_process	0.15272	1	31	2211	763	64741	BnC04g0681400,BnA03g0126550,BnA04g0159280,BnC08g0883240,BnC09g0932750,BnC04g0619380,BnA05g0203610,BnC08g0838660,BnC05g0710330,BnA06g0239880,BnA08g0310610,BnA10g0412420,BnC06g0749680,BnA06g0231280,BnA07g0279300,BnA02g0079700,BnC06g0762420,BnA04g0175730,BnA01g0001010,BnA09g0392420,BnA10g0412430,BnC04g0669140,BnC03g0611020,BnC02g0489490,BnUnng1019350,BnC04g0634750,BnC09g0925650,BnC05g0686600,BnC08g0…
GO:0008770	[acyl-carrier-protein] phosphodiesterase activity	molecular_function	0.15395	1	1	2211	5	64741	BnC04g0668630
GO:0015267	channel activity	molecular_function	0.15397	1	27	2211	599	64741	BnA07g0298990,BnA02g0052920,BnA06g0266310,BnC09g0925730,BnC08g0873950,BnA02g0065620,BnA05g0220610,BnC07g0798870,BnA06g0254800,BnA10g0412970,BnA04g0183060,BnC06g0749680,BnA03g0101450,BnA02g0045580,BnC05g0700590,BnA06g0244720,BnA02g0060030,BnA05g0203610,BnC04g0666220,BnC06g0763760,BnA09g0379320,BnA07g0293970,BnC02g0481670,BnC07g0783160,BnA01g0006640,BnUnng0989720,BnA07g0294900
GO:0022803	passive transmembrane transporter activity	molecular_function	0.15397	1	27	2211	599	64741	BnC04g0666220,BnA02g0045580,BnA03g0101450,BnA06g0244720,BnC05g0700590,BnA02g0060030,BnA05g0203610,BnA07g0293970,BnC06g0763760,BnA09g0379320,BnC07g0783160,BnUnng0989720,BnA07g0294900,BnA01g0006640,BnC02g0481670,BnA07g0298990,BnA02g0052920,BnA06g0266310,BnC08g0873950,BnC09g0925730,BnA02g0065620,BnC06g0749680,BnA06g0254800,BnC07g0798870,BnA05g0220610,BnA04g0183060,BnA10g0412970
GO:0005815	microtubule organizing center	cellular_component	0.1551	1	8	2211	158	64741	BnA06g0241780,BnUnng0969120,BnA08g0333740,BnC04g0647000,BnC05g0691990,BnA03g0151480,BnC03g0563490,BnC04g0670300
GO:0009274	peptidoglycan-based cell wall	cellular_component	0.15526	1	2	2211	20	64741	BnA09g0371900,BnC03g0595530
GO:0009276	Gram-negative-bacterium-type cell wall	cellular_component	0.15526	1	2	2211	20	64741	BnA09g0371900,BnC03g0595530
GO:0045735	nutrient reservoir activity	molecular_function	0.15709	1	7	2211	151	64741	BnA02g0057510,BnC05g0690940,BnC04g0643400,BnC03g0545830,BnC03g0576910,BnA06g0227190,BnC02g0509770
GO:0006413	translational initiation	biological_process	0.15846	1	8	2211	170	64741	BnC04g0633820,BnC04g0629050,BnC07g0788650,BnC06g0763010,BnC06g0765240,BnC06g0737600,BnA07g0274730,BnA07g0294140
GO:0005912	adherens junction	cellular_component	0.159	1	1	2211	5	64741	BnUnng0955320
GO:0005924	cell-substrate adherens junction	cellular_component	0.159	1	1	2211	5	64741	BnUnng0955320
GO:0005925	focal adhesion	cellular_component	0.159	1	1	2211	5	64741	BnUnng0955320
GO:0030055	cell-substrate junction	cellular_component	0.159	1	1	2211	5	64741	BnUnng0955320
GO:0070161	anchoring junction	cellular_component	0.159	1	1	2211	5	64741	BnUnng0955320
GO:0072348	sulfur compound transport	biological_process	0.16008	1	4	2211	51	64741	BnA03g0130520,BnA10g0416880,BnA03g0141730,BnUnng0999510
GO:0009247	glycolipid biosynthetic process	biological_process	0.16105	1	7	2211	132	64741	BnA10g0414730,BnUnng1009820,BnA02g0055670,BnC09g0897130,BnA09g0338010,BnA09g0380980,BnA01g0007060
GO:0046467	membrane lipid biosynthetic process	biological_process	0.16105	1	7	2211	132	64741	BnA10g0414730,BnC09g0897130,BnUnng1009820,BnA02g0055670,BnA09g0338010,BnA01g0007060,BnA09g0380980
GO:0009439	cyanate metabolic process	biological_process	0.16158	1	1	2211	7	64741	BnA08g0319070
GO:0015296	anion:cation symporter activity	molecular_function	0.16268	1	1	2211	5	64741	BnC04g0651240
GO:0019898	extrinsic to membrane	cellular_component	0.16279	1	9	2211	188	64741	BnA06g0229530,BnC03g0593690,BnC06g0742400,BnA06g0224690,BnC07g0815600,BnA08g0310670,BnC01g0438520,BnA03g0098990,BnA04g0158910
GO:0050877	neurological system process	biological_process	0.16292	1	6	2211	102	64741	BnA03g0101530,BnA05g0219540,BnC04g0683820,BnA04g0177040,BnA05g0210200,BnA07g0284020
GO:0015145	monosaccharide transmembrane transporter activity	molecular_function	0.16304	1	1	2211	5	64741	BnC06g0736830
GO:0015149	hexose transmembrane transporter activity	molecular_function	0.16304	1	1	2211	5	64741	BnC06g0736830
GO:0015153	rhamnose transmembrane transporter activity	molecular_function	0.16304	1	1	2211	5	64741	BnC06g0736830
GO:0008202	steroid metabolic process	biological_process	0.16497	1	17	2211	362	64741	BnC02g0513090,BnA07g0294140,BnA02g0052200,BnUnng0966860,BnC01g0469620,BnA08g0331470,BnA01g0015660,BnC08g0851490,BnA03g0147900,BnA08g0314910,BnC03g0606090,BnA05g0203410,BnC06g0765240,BnA02g0049750,BnC06g0774600,BnA07g0302230,BnA02g0056690
GO:0006888	ER to Golgi vesicle-mediated transport	biological_process	0.16517	1	7	2211	129	64741	BnA03g0114270,BnA01g0003890,BnC03g0553680,BnA09g0359040,BnC08g0847380,BnC08g0837850,BnC02g0481810
GO:0009271	phage shock	biological_process	0.16602	1	3	2211	45	64741	BnC09g0909510,BnA10g0406180,BnA02g0052470
GO:0009101	glycoprotein biosynthetic process	biological_process	0.16637	1	14	2211	274	64741	BnC05g0688430,BnA05g0203560,BnC05g0685250,BnC08g0872880,BnA03g0136090,BnC04g0665730,BnC01g0469370,BnA10g0413570,BnC03g0545310,BnA07g0303210,BnA07g0277070,BnA06g0241210,BnA07g0277390,BnA10g0406600
GO:0044391	ribosomal subunit	cellular_component	0.1667	1	3	2211	51	64741	BnC09g0923880,BnC04g0670510,BnA04g0172610
GO:0031625	ubiquitin protein ligase binding	molecular_function	0.16692	1	3	2211	35	64741	BnC05g0686600,BnC03g0611020,BnA09g0392420
GO:0044389	small conjugating protein ligase binding	molecular_function	0.16692	1	3	2211	35	64741	BnA09g0392420,BnC03g0611020,BnC05g0686600
GO:0003883	CTP synthase activity	molecular_function	0.1671	1	2	2211	17	64741	BnA03g0145690,BnC07g0821650
GO:0008219	cell death	biological_process	0.16818	1	10	2211	201	64741	BnA04g0181700,BnA02g0060040,BnC09g0902840,BnC09g0930530,BnA09g0351960,BnA06g0235120,BnC04g0663470,BnA04g0166350,BnC08g0870130,BnA07g0298610
GO:0016265	death	biological_process	0.16818	1	10	2211	201	64741	BnA04g0166350,BnC08g0870130,BnA07g0298610,BnC04g0663470,BnA06g0235120,BnA09g0351960,BnC09g0902840,BnC09g0930530,BnA02g0060040,BnA04g0181700
GO:0009888	tissue development	biological_process	0.17021	1	5	2211	86	64741	BnC02g0527810,BnA03g0138560,BnC01g0426040,BnA02g0046980,BnA03g0101530
GO:0031226	intrinsic to plasma membrane	cellular_component	0.17065	1	9	2211	190	64741	BnA05g0220610,BnA07g0270270,BnA06g0224520,BnC01g0445380,BnC06g0749680,BnUnng0952050,BnA03g0110780,BnA10g0408710,BnC07g0802590
GO:0004144	diacylglycerol O-acyltransferase activity	molecular_function	0.1707	1	4	2211	59	64741	BnC06g0746440,BnC03g0562350,BnA03g0111660,BnA07g0273660
GO:0016411	acylglycerol O-acyltransferase activity	molecular_function	0.1707	1	4	2211	59	64741	BnA03g0111660,BnA07g0273660,BnC03g0562350,BnC06g0746440
GO:0006814	sodium ion transport	biological_process	0.17095	1	8	2211	156	64741	BnA02g0068260,BnC08g0870090,BnC05g0694290,BnA08g0310040,BnA06g0265310,BnA05g0196500,BnA05g0220610,BnA06g0254800
GO:0009522	photosystem I	cellular_component	0.17191	1	5	2211	103	64741	BnA06g0242160,BnA10g0406600,BnA01g0015300,BnC01g0427290,BnA05g0216400
GO:0016070	RNA metabolic process	biological_process	0.17191	1	326	2211	9147	64741	BnA02g0057110,BnC02g0475680,BnC03g0611760,BnC01g0449610,BnA09g0383190,BnA03g0104390,BnC07g0788650,BnC02g0519080,BnA06g0256980,BnA03g0092920,BnA04g0175150,BnC07g0818500,BnA08g0332900,BnC03g0581790,BnC03g0589490,BnC03g0555000,BnC09g0916380,BnC03g0568130,BnA02g0065150,BnA04g0182740,BnC06g0771160,BnA04g0164400,BnC03g0533520,BnC06g0772170,BnUnng1009860,BnC06g0752000,BnC03g0537780,BnC02g0519690,BnUnng0…
GO:0008509	anion transmembrane transporter activity	molecular_function	0.17225	1	14	2211	274	64741	BnUnng0999510,BnA03g0141730,BnA03g0145930,BnA01g0035650,BnA02g0045580,BnA07g0269220,BnA03g0130520,BnA10g0416880,BnUnng0989720,BnC04g0651240,BnC09g0920600,BnA07g0270270,BnA06g0264960,BnC08g0877110
GO:0008608	attachment of spindle microtubules to kinetochore	biological_process	0.17253	1	6	2211	108	64741	BnC03g0613120,BnC03g0593690,BnC04g0632860,BnC01g0425770,BnC04g0629120,BnA09g0360590
GO:0043169	cation binding	molecular_function	0.17263	1	323	2211	8917	64741	BnA03g0093880,BnA06g0263660,BnA01g0032210,BnA09g0348360,BnA03g0110780,BnA02g0079330,BnA06g0238620,BnC03g0589590,BnC03g0579000,BnA06g0233030,BnA02g0062980,BnC03g0568040,BnC08g0864580,BnC03g0585060,BnC06g0764440,BnA07g0298990,BnC09g0920600,BnC08g0863890,BnC03g0594930,BnC04g0650860,BnA05g0210860,BnA03g0103370,BnA02g0081540,BnA03g0092650,BnA09g0363680,BnA09g0373430,BnA03g0132100,BnC09g0891800,BnC03g0…
GO:0015995	chlorophyll biosynthetic process	biological_process	0.17264	1	2	2211	22	64741	BnA09g0365430,BnA03g0103830
GO:0032957	inositol trisphosphate metabolic process	biological_process	0.17305	1	2	2211	21	64741	BnA10g0411910,BnC03g0543370
GO:0043647	inositol phosphate metabolic process	biological_process	0.17305	1	2	2211	21	64741	BnA10g0411910,BnC03g0543370
GO:0047325	inositol tetrakisphosphate 1-kinase activity	molecular_function	0.17305	1	2	2211	21	64741	BnC03g0543370,BnA10g0411910
GO:0051765	inositol tetrakisphosphate kinase activity	molecular_function	0.17305	1	2	2211	21	64741	BnA10g0411910,BnC03g0543370
GO:0052725	inositol-1,3,4-trisphosphate 6-kinase activity	molecular_function	0.17305	1	2	2211	21	64741	BnC03g0543370,BnA10g0411910
GO:0052726	inositol-1,3,4-trisphosphate 5-kinase activity	molecular_function	0.17305	1	2	2211	21	64741	BnA10g0411910,BnC03g0543370
GO:0009100	glycoprotein metabolic process	biological_process	0.17377	1	14	2211	276	64741	BnA05g0203560,BnC05g0688430,BnC04g0665730,BnC08g0872880,BnC05g0685250,BnA03g0136090,BnA07g0303210,BnC01g0469370,BnA10g0413570,BnC03g0545310,BnA07g0277390,BnA10g0406600,BnA07g0277070,BnA06g0241210
GO:0043436	oxoacid metabolic process	biological_process	0.17382	1	80	2211	1945	64741	BnC07g0833070,BnA03g0100830,BnA03g0103710,BnUnng0967790,BnC04g0636210,BnA08g0324080,BnA03g0116210,BnC05g0700080,BnA03g0093100,BnC04g0668630,BnA03g0156690,BnA04g0167250,BnC08g0851490,BnA08g0331470,BnC04g0668100,BnA06g0231010,BnA09g0374200,BnA01g0003680,BnA06g0250150,BnC03g0579000,BnUnng1013190,BnC04g0637750,BnC07g0820580,BnA08g0319070,BnA09g0348360,BnA05g0210200,BnC04g0662460,BnA03g0093880,BnA10g0…
GO:0008430	selenium binding	molecular_function	0.17425	1	2	2211	19	64741	BnC04g0655690,BnA04g0166050
GO:0003008	system process	biological_process	0.17466	1	7	2211	126	64741	BnC04g0683820,BnA04g0177040,BnA07g0284020,BnA05g0210200,BnA03g0101530,BnC02g0488290,BnA05g0219540
GO:0042126	nitrate metabolic process	biological_process	0.17652	1	2	2211	19	64741	BnA07g0295950,BnA04g0181170
GO:0042128	nitrate assimilation	biological_process	0.17652	1	2	2211	19	64741	BnA04g0181170,BnA07g0295950
GO:2001057	reactive nitrogen species metabolic process	biological_process	0.17652	1	2	2211	19	64741	BnA07g0295950,BnA04g0181170
GO:0007034	vacuolar transport	biological_process	0.17744	1	4	2211	78	64741	BnC02g0479380,BnA02g0057110,BnA01g0003070,BnC09g0898990
GO:0006082	organic acid metabolic process	biological_process	0.17753	1	80	2211	1950	64741	BnA06g0250150,BnA09g0374200,BnA01g0003680,BnA06g0231010,BnC04g0637750,BnUnng1013190,BnC03g0579000,BnC04g0662460,BnA05g0210200,BnA09g0348360,BnC07g0820580,BnA08g0319070,BnA02g0073230,BnC02g0526160,BnA10g0412270,BnUnng0977500,BnA03g0093880,BnUnng0967790,BnC04g0636210,BnA03g0103710,BnA03g0100830,BnC07g0833070,BnA08g0324080,BnA03g0156690,BnA03g0093100,BnC04g0668630,BnC05g0700080,BnA03g0116210,BnC04g0…
GO:0031109	microtubule polymerization or depolymerization	biological_process	0.17817	1	3	2211	46	64741	BnC07g0810430,BnA09g0366440,BnC02g0519080
GO:0031110	regulation of microtubule polymerization or depolymerization	biological_process	0.17817	1	3	2211	46	64741	BnA09g0366440,BnC02g0519080,BnC07g0810430
GO:0000793	condensed chromosome	cellular_component	0.17843	1	12	2211	259	64741	BnC03g0593690,BnA01g0004240,BnA02g0056190,BnC07g0833140,BnA09g0366440,BnC04g0629120,BnC04g0632860,BnC01g0425770,BnC03g0613120,BnUnng1003240,BnC02g0519080,BnA09g0360590
GO:0019058	viral infectious cycle	biological_process	0.17903	1	25	2211	574	64741	BnC08g0840230,BnA02g0089960,BnC06g0749680,BnA06g0237200,BnC02g0490550,BnA03g0150040,BnC06g0742400,BnA10g0399370,BnA01g0019730,BnA04g0167250,BnA06g0223630,BnA06g0224690,BnA02g0054560,BnC07g0825400,BnA01g0010650,BnA03g0145930,BnC03g0611760,BnC01g0449610,BnA05g0203610,BnC01g0446050,BnC02g0519910,BnA03g0103370,BnA08g0323060,BnC06g0743180,BnC06g0769710
GO:0008217	regulation of blood pressure	biological_process	0.17926	1	1	2211	6	64741	BnC02g0488290
GO:0042311	vasodilation	biological_process	0.17926	1	1	2211	6	64741	BnC02g0488290
GO:0042312	regulation of vasodilation	biological_process	0.17926	1	1	2211	6	64741	BnC02g0488290
GO:0033646	host intracellular part	cellular_component	0.18054	1	10	2211	209	64741	BnUnng1009860,BnA05g0192080,BnA07g0286290,BnC08g0865310,BnA09g0367030,BnA02g0045580,BnA07g0273170,BnC02g0519690,BnA03g0140620,BnC06g0755920
GO:0043656	intracellular region of host	cellular_component	0.18054	1	10	2211	209	64741	BnC02g0519690,BnA03g0140620,BnC06g0755920,BnA07g0273170,BnA02g0045580,BnA09g0367030,BnC08g0865310,BnA05g0192080,BnA07g0286290,BnUnng1009860
GO:0047396	glycosylphosphatidylinositol diacylglycerol-lyase activity	molecular_function	0.18123	1	1	2211	5	64741	BnC04g0677210
GO:0051641	cellular localization	biological_process	0.18137	1	110	2211	2802	64741	BnC06g0776160,BnA03g0093600,BnC04g0640950,BnA01g0004550,BnUnng1014460,BnA03g0157150,BnC05g0689710,BnA09g0359040,BnC08g0853030,BnC05g0686200,BnA08g0306580,BnA03g0148800,BnA06g0240990,BnC05g0692070,BnA10g0417810,BnUnng1012250,BnA06g0258790,BnC02g0497390,BnA03g0134980,BnA03g0139270,BnA02g0054560,BnA03g0098920,BnC04g0632860,BnC09g0887930,BnC04g0620810,BnC08g0847380,BnC07g0817150,BnA06g0234490,BnA08g0…
GO:0017038	protein import	biological_process	0.18179	1	12	2211	259	64741	BnC04g0640950,BnA03g0151480,BnA03g0120680,BnC09g0924670,BnC09g0930530,BnC08g0847160,BnUnng1012250,BnA09g0360590,BnUnng1003240,BnC05g0686200,BnC04g0620810,BnA10g0397670
GO:0007249	I-kappaB kinase/NF-kappaB cascade	biological_process	0.18341	1	2	2211	21	64741	BnC07g0817150,BnA02g0060040
GO:0043122	regulation of I-kappaB kinase/NF-kappaB cascade	biological_process	0.18341	1	2	2211	21	64741	BnC07g0817150,BnA02g0060040
GO:0043123	positive regulation of I-kappaB kinase/NF-kappaB cascade	biological_process	0.18341	1	2	2211	21	64741	BnC07g0817150,BnA02g0060040
GO:0015171	amino acid transmembrane transporter activity	molecular_function	0.18579	1	5	2211	79	64741	BnA03g0145930,BnA07g0269220,BnC08g0877110,BnA06g0264960,BnA01g0035650
GO:0030420	establishment of competence for transformation	biological_process	0.18657	1	1	2211	5	64741	BnA05g0202940
GO:0005539	glycosaminoglycan binding	molecular_function	0.1883	1	2	2211	21	64741	BnC06g0751040,BnA03g0149840
GO:0000988	protein binding transcription factor activity	molecular_function	0.18892	1	22	2211	515	64741	BnA07g0293800,BnC09g0898570,BnC09g0922040,BnC02g0488910,BnA10g0418030,BnC05g0689210,BnA04g0182740,BnA02g0065360,BnA02g0087040,BnC05g0686200,BnUnng0951100,BnC09g0922500,BnA02g0069960,BnA06g0259520,BnA08g0320530,BnC07g0808350,BnA02g0063350,BnA06g0256980,BnC06g0742400,BnC02g0518520,BnA02g0051640,BnUnng0942080
GO:0070085	glycosylation	biological_process	0.18909	1	15	2211	303	64741	BnA05g0203560,BnC05g0688430,BnC04g0665730,BnC03g0577650,BnC05g0685250,BnC08g0872880,BnA03g0136090,BnA07g0303210,BnC01g0469370,BnA10g0413570,BnC03g0545310,BnA07g0277390,BnA10g0406600,BnA06g0241210,BnA07g0277070
GO:0004190	aspartic-type endopeptidase activity	molecular_function	0.18994	1	24	2211	558	64741	BnA04g0160100,BnC09g0931390,BnA06g0253780,BnA03g0104110,BnA01g0008370,BnA10g0415250,BnA05g0217720,BnA07g0276520,BnC08g0849930,BnA01g0039740,BnC09g0896600,BnA02g0052920,BnA07g0298990,BnC01g0432200,BnA04g0164470,BnA08g0333140,BnA10g0421330,BnC06g0773940,BnA04g0159270,BnA03g0142050,BnUnng0979380,BnUnng0995210,BnA06g0254800,BnC07g0815600
GO:0070001	aspartic-type peptidase activity	molecular_function	0.18994	1	24	2211	558	64741	BnA05g0217720,BnA10g0415250,BnA01g0008370,BnA03g0104110,BnA06g0253780,BnC09g0931390,BnA04g0160100,BnA06g0254800,BnC07g0815600,BnUnng0995210,BnUnng0979380,BnA03g0142050,BnA04g0159270,BnA10g0421330,BnC06g0773940,BnA08g0333140,BnC01g0432200,BnA04g0164470,BnA07g0298990,BnC09g0896600,BnA02g0052920,BnC08g0849930,BnA01g0039740,BnA07g0276520
GO:0019752	carboxylic acid metabolic process	biological_process	0.19037	1	78	2211	1909	64741	BnA03g0156690,BnC04g0668630,BnA03g0093100,BnC05g0700080,BnA03g0116210,BnC04g0668100,BnA08g0331470,BnC08g0851490,BnA04g0167250,BnC04g0636210,BnUnng0967790,BnA03g0103710,BnA03g0100830,BnC07g0833070,BnA08g0324080,BnC04g0662460,BnA05g0210200,BnA09g0348360,BnA08g0319070,BnC07g0820580,BnC02g0526160,BnA02g0073230,BnUnng0977500,BnA10g0412270,BnA03g0093880,BnA06g0250150,BnA01g0003680,BnA09g0374200,BnA06g0…
GO:0030683	evasion or tolerance by virus of host immune response	biological_process	0.19087	1	2	2211	22	64741	BnA10g0410060,BnA06g0250620
GO:0042908	xenobiotic transport	biological_process	0.19179	1	1	2211	6	64741	BnA09g0368920
GO:0042910	xenobiotic transporter activity	molecular_function	0.19179	1	1	2211	6	64741	BnA09g0368920
GO:0042919	benzoate transport	biological_process	0.19179	1	1	2211	6	64741	BnA09g0368920
GO:0042925	benzoate transporter activity	molecular_function	0.19179	1	1	2211	6	64741	BnA09g0368920
GO:0016108	tetraterpenoid metabolic process	biological_process	0.19192	1	9	2211	162	64741	BnA01g0018380,BnC03g0564860,BnA03g0142400,BnA09g0351430,BnA07g0297170,BnC02g0496780,BnA02g0063500,BnC03g0553930,BnC06g0769970
GO:0016109	tetraterpenoid biosynthetic process	biological_process	0.19192	1	9	2211	162	64741	BnC03g0564860,BnA09g0351430,BnA03g0142400,BnA01g0018380,BnC02g0496780,BnA02g0063500,BnA07g0297170,BnC03g0553930,BnC06g0769970
GO:0016116	carotenoid metabolic process	biological_process	0.19192	1	9	2211	162	64741	BnA01g0018380,BnC03g0564860,BnA09g0351430,BnA03g0142400,BnA07g0297170,BnA02g0063500,BnC02g0496780,BnC03g0553930,BnC06g0769970
GO:0016117	carotenoid biosynthetic process	biological_process	0.19192	1	9	2211	162	64741	BnA07g0297170,BnC02g0496780,BnA02g0063500,BnC03g0553930,BnC06g0769970,BnA01g0018380,BnC03g0564860,BnA09g0351430,BnA03g0142400
GO:0050794	regulation of cellular process	biological_process	0.19385	1	369	2211	10556	64741	BnA06g0249500,BnA04g0165780,BnC05g0688240,BnA05g0188000,BnC05g0687260,BnA02g0050010,BnA02g0087040,BnA05g0188320,BnC06g0742400,BnA06g0259520,BnC01g0442340,BnA04g0171260,BnA03g0092310,BnA09g0336830,BnA07g0295030,BnA10g0418030,BnA06g0242160,BnA05g0186540,BnC02g0489490,BnA07g0293290,BnC07g0779090,BnC08g0870130,BnA05g0195710,BnA09g0371900,BnA02g0065360,BnA03g0151810,BnA09g0352730,BnC03g0563860,BnA07g0…
GO:0030915	Smc5-Smc6 complex	cellular_component	0.19659	1	1	2211	7	64741	BnA02g0056190
GO:0019954	asexual reproduction	biological_process	0.19701	1	12	2211	281	64741	BnC04g0632860,BnUnng0961770,BnUnng0995210,BnC06g0773940,BnC03g0542300,BnA06g0241780,BnC04g0634400,BnC09g0912010,BnA03g0100830,BnC04g0662980,BnA08g0304630,BnA01g0028840
GO:0044463	cell projection part	cellular_component	0.19731	1	3	2211	49	64741	BnC04g0634270,BnA10g0416820,BnA09g0367040
GO:0003951	NAD+ kinase activity	molecular_function	0.19756	1	3	2211	39	64741	BnA03g0151940,BnC05g0706000,BnC07g0826900
GO:0006741	NADP biosynthetic process	biological_process	0.19756	1	3	2211	39	64741	BnA03g0151940,BnC05g0706000,BnC07g0826900
GO:0016559	peroxisome fission	biological_process	0.1977	1	2	2211	25	64741	BnA04g0160380,BnC01g0443330
GO:0008565	protein transporter activity	molecular_function	0.19772	1	10	2211	212	64741	BnA10g0397670,BnA06g0255520,BnC05g0686200,BnA09g0380000,BnA06g0240990,BnUnng1012250,BnC08g0847160,BnC09g0930530,BnA03g0120680,BnC06g0765460
GO:0018492	carbon-monoxide dehydrogenase (acceptor) activity	molecular_function	0.199	1	1	2211	5	64741	BnC05g0687380
GO:0004506	squalene monooxygenase activity	molecular_function	0.19969	1	3	2211	38	64741	BnA01g0018380,BnA03g0142400,BnA09g0351430
GO:0033643	host cell part	cellular_component	0.19971	1	13	2211	288	64741	BnA05g0192080,BnC06g0749680,BnA07g0286290,BnUnng1009860,BnUnng1011510,BnA09g0367030,BnC08g0865310,BnA07g0273170,BnA05g0203610,BnA02g0045580,BnC02g0519690,BnA03g0140620,BnC06g0755920
GO:0018580	nitronate monooxygenase activity	molecular_function	0.20093	1	3	2211	44	64741	BnA06g0250150,BnA01g0037200,BnC07g0820580
GO:0051537	2 iron, 2 sulfur cluster binding	molecular_function	0.20163	1	5	2211	95	64741	BnC07g0796850,BnA06g0263140,BnC06g0771800,BnA06g0241210,BnA07g0295950
GO:0050830	defense response to Gram-positive bacterium	biological_process	0.20248	1	2	2211	29	64741	BnA04g0159310,BnC04g0649590
GO:0005977	glycogen metabolic process	biological_process	0.20254	1	1	2211	6	64741	BnA03g0091370
GO:0005978	glycogen biosynthetic process	biological_process	0.20254	1	1	2211	6	64741	BnA03g0091370
GO:0046999	regulation of conjugation	biological_process	0.20334	1	1	2211	8	64741	BnA10g0399950
GO:0034453	microtubule anchoring	biological_process	0.20346	1	6	2211	115	64741	BnA09g0360590,BnC04g0629120,BnC04g0632860,BnC01g0425770,BnC03g0593690,BnC03g0613120
GO:0008092	cytoskeletal protein binding	molecular_function	0.20368	1	43	2211	1050	64741	BnC03g0590680,BnUnng0973420,BnA03g0103370,BnC04g0668630,BnC09g0887930,BnC09g0912010,BnC01g0438520,BnC01g0426060,BnA09g0366440,BnA03g0135940,BnUnng0941030,BnA10g0406180,BnA01g0018220,BnA03g0100830,BnC07g0815600,BnC05g0727510,BnC04g0683590,BnC03g0601080,BnA01g0015600,BnA06g0229530,BnA06g0256220,BnC02g0519080,BnUnng1019200,BnC08g0866750,BnA06g0224690,BnA02g0061360,BnA08g0333570,BnC06g0742400,BnA06g0…
GO:0018995	host	cellular_component	0.20384	1	13	2211	289	64741	BnC02g0519690,BnA03g0140620,BnC06g0755920,BnA07g0273170,BnA05g0203610,BnA02g0045580,BnA09g0367030,BnC08g0865310,BnA05g0192080,BnA07g0286290,BnC06g0749680,BnUnng1009860,BnUnng1011510
GO:0043657	host cell	cellular_component	0.20384	1	13	2211	289	64741	BnA05g0192080,BnC06g0749680,BnA07g0286290,BnUnng1009860,BnUnng1011510,BnA09g0367030,BnC08g0865310,BnA07g0273170,BnA05g0203610,BnA02g0045580,BnC02g0519690,BnA03g0140620,BnC06g0755920
GO:0044271	cellular nitrogen compound biosynthetic process	biological_process	0.20407	1	290	2211	8285	64741	BnA09g0383190,BnC02g0519080,BnC03g0611760,BnC01g0449610,BnA02g0057110,BnC07g0818500,BnA04g0175150,BnA03g0092920,BnA06g0256980,BnA02g0065150,BnC03g0568130,BnC06g0771160,BnA04g0182740,BnA03g0130020,BnA04g0185090,BnC06g0752000,BnC03g0537780,BnUnng1009860,BnC03g0533520,BnC06g0772170,BnA04g0164400,BnA04g0162540,BnUnng1012050,BnA02g0051640,BnA03g0145690,BnC09g0900560,BnC07g0817150,BnC02g0519690,BnA01g0…
GO:0016556	mRNA modification	biological_process	0.20552	1	1	2211	7	64741	BnA01g0017800
GO:0080009	mRNA methylation	biological_process	0.20552	1	1	2211	7	64741	BnA01g0017800
GO:0004096	catalase activity	molecular_function	0.20617	1	2	2211	21	64741	BnC07g0833150,BnUnng0979770
GO:0048193	Golgi vesicle transport	biological_process	0.20658	1	19	2211	439	64741	BnC04g0640950,BnC01g0425770,BnC06g0773940,BnA09g0359040,BnA02g0062050,BnA07g0301420,BnA03g0098920,BnC04g0629120,BnC08g0837850,BnA07g0298500,BnA03g0114270,BnC03g0553680,BnA01g0003890,BnA02g0057110,BnC02g0481810,BnC08g0847380,BnA08g0304630,BnUnng0942080,BnC02g0479380
GO:0042995	cell projection	cellular_component	0.20783	1	11	2211	256	64741	BnC03g0586400,BnC04g0634270,BnC08g0870930,BnC04g0629120,BnA03g0098920,BnA03g0151480,BnA09g0378180,BnA06g0224690,BnC06g0742400,BnA10g0416820,BnA09g0367040
GO:1901135	carbohydrate derivative metabolic process	biological_process	0.208	1	56	2211	1473	64741	BnC06g0772170,BnA03g0136090,BnC04g0665730,BnA05g0188090,BnA02g0080110,BnA07g0271270,BnC07g0824210,BnA10g0414730,BnC09g0897130,BnUnng1009820,BnA04g0185090,BnA10g0406600,BnA07g0277390,BnC06g0747730,BnA03g0150210,BnC04g0683130,BnA01g0007060,BnC08g0872880,BnC07g0834360,BnA03g0151480,BnA06g0262720,BnC05g0689740,BnA02g0055670,BnA02g0057110,BnA01g0041810,BnC01g0469370,BnA08g0304840,BnA10g0413570,BnA07g0…
GO:0005217	intracellular ligand-gated ion channel activity	molecular_function	0.20807	1	6	2211	118	64741	BnA02g0065620,BnC09g0925730,BnA07g0298990,BnA02g0052920,BnA02g0060030,BnA07g0293970
GO:0005218	intracellular ligand-gated calcium channel activity	molecular_function	0.20807	1	6	2211	118	64741	BnA02g0065620,BnC09g0925730,BnA02g0052920,BnA02g0060030,BnA07g0298990,BnA07g0293970
GO:0005219	ryanodine-sensitive calcium-release channel activity	molecular_function	0.20807	1	6	2211	118	64741	BnA02g0065620,BnC09g0925730,BnA07g0298990,BnA02g0060030,BnA02g0052920,BnA07g0293970
GO:0015278	calcium-release channel activity	molecular_function	0.20807	1	6	2211	118	64741	BnC09g0925730,BnA02g0065620,BnA07g0298990,BnA02g0060030,BnA02g0052920,BnA07g0293970
GO:0005853	eukaryotic translation elongation factor 1 complex	cellular_component	0.20911	1	2	2211	28	64741	BnA03g0156520,BnUnng0943040
GO:0019882	antigen processing and presentation	biological_process	0.20989	1	2	2211	24	64741	BnC01g0426060,BnUnng1014460
GO:0043245	extraorganismal space	cellular_component	0.21072	1	13	2211	291	64741	BnA07g0273170,BnA02g0045580,BnA05g0203610,BnC06g0755920,BnA03g0140620,BnC02g0519690,BnC06g0749680,BnA07g0286290,BnA05g0192080,BnUnng1011510,BnUnng1009860,BnA09g0367030,BnC08g0865310
GO:0044215	other organism	cellular_component	0.21072	1	13	2211	291	64741	BnA07g0273170,BnA02g0045580,BnA05g0203610,BnA03g0140620,BnC06g0755920,BnC02g0519690,BnC06g0749680,BnA07g0286290,BnA05g0192080,BnUnng1011510,BnUnng1009860,BnA09g0367030,BnC08g0865310
GO:0044216	other organism cell	cellular_component	0.21072	1	13	2211	291	64741	BnA07g0273170,BnA05g0203610,BnA02g0045580,BnC02g0519690,BnA03g0140620,BnC06g0755920,BnA05g0192080,BnA07g0286290,BnC06g0749680,BnUnng1009860,BnUnng1011510,BnA09g0367030,BnC08g0865310
GO:0044217	other organism part	cellular_component	0.21072	1	13	2211	291	64741	BnA09g0367030,BnC08g0865310,BnA07g0286290,BnC06g0749680,BnA05g0192080,BnUnng1011510,BnUnng1009860,BnC06g0755920,BnA03g0140620,BnC02g0519690,BnA07g0273170,BnA02g0045580,BnA05g0203610
GO:0007018	microtubule-based movement	biological_process	0.21146	1	12	2211	218	64741	BnC03g0533520,BnA06g0256980,BnA06g0223410,BnA02g0057930,BnA01g0015600,BnA08g0333570,BnA03g0131400,BnC08g0849370,BnA01g0018220,BnC07g0811310,BnC04g0668630,BnA06g0256220
GO:0004674	protein serine/threonine kinase activity	molecular_function	0.21151	1	23	2211	499	64741	BnA03g0110010,BnA10g0394140,BnA06g0230180,BnC03g0612680,BnC07g0823150,BnC06g0762500,BnC06g0762090,BnA09g0387380,BnC03g0612690,BnC03g0585060,BnA10g0413950,BnA03g0103830,BnA03g0147530,BnA09g0349690,BnC04g0679510,BnA06g0237780,BnA10g0394030,BnA03g0109850,BnA05g0217510,BnC06g0739330,BnC07g0822940,BnA02g0052180,BnA10g0413940
GO:0004733	pyridoxamine-phosphate oxidase activity	molecular_function	0.21305	1	2	2211	24	64741	BnA04g0168900,BnA03g0135230
GO:0016482	cytoplasmic transport	biological_process	0.21514	1	27	2211	651	64741	BnC06g0776160,BnC09g0930530,BnC08g0847160,BnC05g0698530,BnC04g0640950,BnA08g0315580,BnA03g0120680,BnA03g0140620,BnA09g0359040,BnUnng1003240,BnC05g0686200,BnC04g0682600,BnC09g0924670,BnUnng1012250,BnC08g0837850,BnA03g0151480,BnC02g0494620,BnC08g0847380,BnC02g0481810,BnC04g0620810,BnA06g0234490,BnC03g0559270,BnA10g0397670,BnA03g0114270,BnC06g0754030,BnC03g0553680,BnA01g0003890
GO:0030120	vesicle coat	cellular_component	0.21545	1	9	2211	173	64741	BnC02g0481810,BnC08g0847380,BnA09g0359040,BnC03g0553680,BnA01g0003890,BnA03g0114270,BnC04g0654550,BnC08g0837850,BnA05g0211500
GO:0030135	coated vesicle	cellular_component	0.21545	1	9	2211	173	64741	BnC08g0837850,BnA05g0211500,BnA01g0003890,BnC03g0553680,BnC04g0654550,BnA03g0114270,BnC08g0847380,BnC02g0481810,BnA09g0359040
GO:0030659	cytoplasmic vesicle membrane	cellular_component	0.21545	1	9	2211	173	64741	BnC08g0837850,BnA05g0211500,BnC04g0654550,BnA03g0114270,BnC03g0553680,BnA01g0003890,BnA09g0359040,BnC02g0481810,BnC08g0847380
GO:0030662	coated vesicle membrane	cellular_component	0.21545	1	9	2211	173	64741	BnA01g0003890,BnC03g0553680,BnA03g0114270,BnC04g0654550,BnC08g0847380,BnC02g0481810,BnA09g0359040,BnC08g0837850,BnA05g0211500
GO:0000228	nuclear chromosome	cellular_component	0.21679	1	14	2211	315	64741	BnC01g0425770,BnC04g0632860,BnC04g0629120,BnC07g0833140,BnC04g0619380,BnA01g0004240,BnA10g0418030,BnC03g0593690,BnA09g0360590,BnC06g0769710,BnA09g0389560,BnC03g0613120,BnA10g0397670,BnUnng1003240
GO:0051499	D-aminoacyl-tRNA deacylase activity	molecular_function	0.21693	1	1	2211	7	64741	BnA02g0077880
GO:0009036	Type II site-specific deoxyribonuclease activity	molecular_function	0.21724	1	3	2211	45	64741	BnA08g0306580,BnA02g0066020,BnC06g0774280
GO:0015666	restriction endodeoxyribonuclease activity	molecular_function	0.21724	1	3	2211	45	64741	BnC06g0774280,BnA08g0306580,BnA02g0066020
GO:0016748	succinyltransferase activity	molecular_function	0.21817	1	2	2211	26	64741	BnA03g0100830,BnA08g0319070
GO:0008948	oxaloacetate decarboxylase activity	molecular_function	0.2185	1	4	2211	75	64741	BnA08g0310040,BnC05g0694290,BnC08g0870090,BnA02g0068260
GO:0035725	sodium ion transmembrane transport	biological_process	0.2185	1	4	2211	75	64741	BnA02g0068260,BnC08g0870090,BnC05g0694290,BnA08g0310040
GO:0071436	sodium ion export	biological_process	0.2185	1	4	2211	75	64741	BnA08g0310040,BnC05g0694290,BnC08g0870090,BnA02g0068260
GO:0046849	bone remodeling	biological_process	0.21885	1	1	2211	7	64741	BnC08g0849930
GO:0048771	tissue remodeling	biological_process	0.21885	1	1	2211	7	64741	BnC08g0849930
GO:0044282	small molecule catabolic process	biological_process	0.21988	1	6	2211	111	64741	BnC07g0801200,BnC07g0806040,BnA09g0357640,BnA01g0021580,BnA03g0100830,BnA09g0374200
GO:0044712	single-organism catabolic process	biological_process	0.21988	1	6	2211	111	64741	BnC07g0806040,BnA09g0357640,BnC07g0801200,BnA09g0374200,BnA01g0021580,BnA03g0100830
GO:0015074	DNA integration	biological_process	0.22093	1	4	2211	65	64741	BnC02g0517760,BnA03g0151480,BnC07g0803420,BnA02g0077920
GO:0006140	regulation of nucleotide metabolic process	biological_process	0.22103	1	2	2211	30	64741	BnA03g0151480,BnC06g0772170
GO:0009118	regulation of nucleoside metabolic process	biological_process	0.22103	1	2	2211	30	64741	BnA03g0151480,BnC06g0772170
GO:0030811	regulation of nucleotide catabolic process	biological_process	0.22103	1	2	2211	30	64741	BnA03g0151480,BnC06g0772170
GO:0033121	regulation of purine nucleotide catabolic process	biological_process	0.22103	1	2	2211	30	64741	BnC06g0772170,BnA03g0151480
GO:1900542	regulation of purine nucleotide metabolic process	biological_process	0.22103	1	2	2211	30	64741	BnC06g0772170,BnA03g0151480
GO:0012506	vesicle membrane	cellular_component	0.22158	1	9	2211	175	64741	BnC02g0481810,BnC08g0847380,BnA09g0359040,BnA01g0003890,BnC03g0553680,BnC04g0654550,BnA03g0114270,BnC08g0837850,BnA05g0211500
GO:0020012	evasion or tolerance of host immune response	biological_process	0.22237	1	2	2211	25	64741	BnA06g0250620,BnA10g0410060
GO:0051805	evasion or tolerance of immune response of other organism involved in symbiotic interaction	biological_process	0.22237	1	2	2211	25	64741	BnA10g0410060,BnA06g0250620
GO:0052564	response to immune response of other organism involved in symbiotic interaction	biological_process	0.22237	1	2	2211	25	64741	BnA06g0250620,BnA10g0410060
GO:0052572	response to host immune response	biological_process	0.22237	1	2	2211	25	64741	BnA06g0250620,BnA10g0410060
GO:0016778	diphosphotransferase activity	molecular_function	0.22344	1	2	2211	26	64741	BnA04g0185090,BnC04g0683130
GO:0008643	carbohydrate transport	biological_process	0.2244	1	9	2211	204	64741	BnA04g0180250,BnA08g0310040,BnC03g0568130,BnA09g0355250,BnA03g0148800,BnA06g0239310,BnC06g0736830,BnC04g0629120,BnA05g0196730
GO:0035435	phosphate ion transmembrane transport	biological_process	0.22459	1	1	2211	6	64741	BnC09g0920600
GO:0065007	biological regulation	biological_process	0.22472	1	400	2211	11475	64741	BnC08g0838660,BnA07g0284480,BnC07g0833710,BnA07g0284340,BnA09g0386470,BnC06g0755920,BnA09g0366440,BnC02g0482490,BnA09g0365170,BnA03g0107590,BnA03g0122940,BnA07g0301390,BnC03g0563860,BnA03g0151810,BnA02g0065360,BnA09g0352730,BnA05g0195710,BnA09g0371900,BnC08g0870130,BnA07g0293290,BnC07g0779090,BnA05g0186540,BnC02g0489490,BnA10g0418030,BnA07g0295030,BnA06g0242160,BnA03g0092310,BnA09g0336830,BnA04g0…
GO:0017013	protein flavinylation	biological_process	0.22478	1	1	2211	7	64741	BnC03g0569850
GO:0003727	single-stranded RNA binding	molecular_function	0.22619	1	1	2211	8	64741	BnC03g0537710
GO:0005576	extracellular region	cellular_component	0.22644	1	91	2211	2532	64741	BnC06g0772170,BnA04g0161750,BnUnng1009860,BnUnng0993100,BnUnng1011510,BnC03g0589490,BnC03g0542230,BnC03g0540830,BnC06g0754520,BnA02g0087360,BnA06g0257480,BnC02g0520980,BnA09g0374840,BnA08g0320530,BnC07g0833290,BnC04g0623190,BnA02g0063370,BnA09g0355250,BnC07g0831090,BnA05g0203610,BnA09g0367030,BnA07g0275380,BnC07g0812610,BnA07g0292560,BnC04g0674880,BnA07g0273170,BnC08g0849930,BnC03g0588970,BnC07g0…
GO:0005272	sodium channel activity	molecular_function	0.22699	1	2	2211	26	64741	BnA06g0254800,BnA05g0220610
GO:0015925	galactosidase activity	molecular_function	0.22868	1	6	2211	100	64741	BnC07g0825610,BnUnng0959400,BnA02g0060280,BnUnng0993720,BnA01g0017770,BnA03g0150160
GO:0007129	synapsis	biological_process	0.22995	1	2	2211	29	64741	BnUnng1003240,BnA01g0004240
GO:0007130	synaptonemal complex assembly	biological_process	0.22995	1	2	2211	29	64741	BnA01g0004240,BnUnng1003240
GO:0070192	chromosome organization involved in meiosis	biological_process	0.22995	1	2	2211	29	64741	BnUnng1003240,BnA01g0004240
GO:0070193	synaptonemal complex organization	biological_process	0.22995	1	2	2211	29	64741	BnA01g0004240,BnUnng1003240
GO:0045934	negative regulation of nucleobase-containing compound metabolic process	biological_process	0.22996	1	5	2211	99	64741	BnC03g0616590,BnC03g0613970,BnA06g0240420,BnC08g0838460,BnA10g0414650
GO:0051172	negative regulation of nitrogen compound metabolic process	biological_process	0.22996	1	5	2211	99	64741	BnC03g0616590,BnC03g0613970,BnA06g0240420,BnC08g0838460,BnA10g0414650
GO:0008026	ATP-dependent helicase activity	molecular_function	0.23083	1	6	2211	106	64741	BnA02g0084810,BnC03g0611760,BnC08g0884030,BnA06g0223630,BnC06g0769710,BnC06g0743180
GO:0070035	purine NTP-dependent helicase activity	molecular_function	0.23083	1	6	2211	106	64741	BnA02g0084810,BnC03g0611760,BnC06g0769710,BnC06g0743180,BnA06g0223630,BnC08g0884030
GO:0009307	DNA restriction-modification system	biological_process	0.23128	1	3	2211	47	64741	BnA08g0306580,BnA02g0066020,BnC06g0774280
GO:0044355	clearance of foreign intracellular DNA	biological_process	0.23128	1	3	2211	47	64741	BnA08g0306580,BnA02g0066020,BnC06g0774280
GO:0000313	organellar ribosome	cellular_component	0.23136	1	2	2211	28	64741	BnC04g0670510,BnC07g0788770
GO:0005761	mitochondrial ribosome	cellular_component	0.23136	1	2	2211	28	64741	BnC07g0788770,BnC04g0670510
GO:0022804	active transmembrane transporter activity	molecular_function	0.23189	1	38	2211	885	64741	BnC06g0754030,BnA08g0310040,BnA05g0204470,BnA10g0399930,BnA01g0043490,BnC09g0920630,BnA06g0260600,BnC01g0440810,BnA02g0050770,BnC04g0633930,BnC06g0748680,BnA07g0303070,BnA07g0283560,BnC08g0871500,BnA05g0196500,BnC04g0651240,BnA05g0186540,BnA07g0271700,BnA03g0101450,BnA08g0316730,BnC09g0895380,BnUnng0953830,BnA07g0274090,BnA03g0135510,BnA10g0394360,BnC07g0820340,BnC01g0441440,BnA03g0146980,BnC07g0…
GO:0016592	mediator complex	cellular_component	0.23193	1	12	2211	284	64741	BnUnng0951100,BnC05g0686200,BnC09g0922500,BnUnng0942080,BnC05g0700660,BnA06g0256980,BnA02g0069960,BnC09g0898570,BnC09g0922040,BnC07g0808350,BnA08g0320530,BnA02g0063350
GO:0016831	carboxy-lyase activity	molecular_function	0.23225	1	14	2211	324	64741	BnA02g0068260,BnC09g0924400,BnC09g0901980,BnC05g0708870,BnC08g0870090,BnC05g0694290,BnA05g0188860,BnA08g0310040,BnA08g0308500,BnC09g0927690,BnC09g0920600,BnC07g0834960,BnUnng0990630,BnUnng0959020
GO:0071949	FAD binding	molecular_function	0.23345	1	13	2211	255	64741	BnA03g0091020,BnA07g0297170,BnC02g0496780,BnA02g0063500,BnC06g0769970,BnC03g0553930,BnA09g0360590,BnA01g0018380,BnC03g0564860,BnC04g0668100,BnC02g0502520,BnA09g0351430,BnA03g0142400
GO:0006793	phosphorus metabolic process	biological_process	0.23397	1	220	2211	5534	64741	BnA02g0080110,BnC06g0762090,BnUnng0972680,BnC06g0740960,BnC01g0437200,BnC02g0488720,BnC02g0481390,BnC09g0932490,BnC06g0771520,BnC03g0612680,BnUnng0975090,BnA03g0125290,BnC04g0677210,BnA07g0280730,BnA10g0393770,BnA06g0228540,BnC09g0909510,BnC06g0774750,BnC03g0551240,BnC09g0927690,BnC07g0821650,BnC01g0429560,BnA06g0242530,BnA06g0261020,BnA09g0374840,BnA06g0268060,BnA08g0304840,BnA03g0107460,BnA01g0…
GO:0006112	energy reserve metabolic process	biological_process	0.2353	1	1	2211	7	64741	BnA03g0091370
GO:0006874	cellular calcium ion homeostasis	biological_process	0.23568	1	6	2211	123	64741	BnA02g0065620,BnC09g0925730,BnA07g0298990,BnA02g0052920,BnA02g0060030,BnA07g0293970
GO:0055074	calcium ion homeostasis	biological_process	0.23568	1	6	2211	123	64741	BnA07g0293970,BnA07g0298990,BnA02g0060030,BnA02g0052920,BnA02g0065620,BnC09g0925730
GO:0072503	cellular divalent inorganic cation homeostasis	biological_process	0.23568	1	6	2211	123	64741	BnA02g0065620,BnC09g0925730,BnA07g0293970,BnA07g0298990,BnA02g0060030,BnA02g0052920
GO:0072507	divalent inorganic cation homeostasis	biological_process	0.23568	1	6	2211	123	64741	BnA07g0293970,BnA07g0298990,BnA02g0052920,BnA02g0060030,BnC09g0925730,BnA02g0065620
GO:0000794	condensed nuclear chromosome	cellular_component	0.23633	1	9	2211	195	64741	BnA09g0360590,BnC03g0613120,BnUnng1003240,BnC07g0833140,BnC04g0629120,BnC04g0632860,BnC01g0425770,BnC03g0593690,BnA01g0004240
GO:0005829	cytosol	cellular_component	0.23636	1	8	2211	199	64741	BnC02g0479380,BnA06g0254210,BnC05g0710330,BnC06g0742400,BnC07g0799840,BnA07g0293990,BnA07g0270270,BnA06g0224690
GO:0046907	intracellular transport	biological_process	0.23851	1	87	2211	2249	64741	BnC05g0698530,BnA05g0211500,BnUnng0996400,BnC09g0930530,BnA09g0340960,BnA03g0140620,BnA04g0172610,BnC01g0426060,BnA09g0380470,BnC01g0424390,BnC06g0754030,BnC04g0654050,BnC04g0627430,BnA03g0114270,BnA07g0298500,BnA04g0165360,BnC02g0481810,BnC02g0479380,BnC02g0494620,BnC01g0425770,BnA03g0120680,BnC06g0773940,BnC08g0847160,BnC09g0898990,BnC07g0781580,BnC04g0682600,BnA02g0062050,BnA07g0301420,BnC07g0…
GO:0015934	large ribosomal subunit	cellular_component	0.23862	1	2	2211	37	64741	BnC09g0923880,BnA04g0172610
GO:0004402	histone acetyltransferase activity	molecular_function	0.23867	1	4	2211	66	64741	BnC05g0689210,BnC02g0488910,BnC08g0884560,BnA02g0065360
GO:0008488	gamma-glutamyl carboxylase activity	molecular_function	0.23966	1	1	2211	7	64741	BnC09g0920600
GO:0017187	peptidyl-glutamic acid carboxylation	biological_process	0.23966	1	1	2211	7	64741	BnC09g0920600
GO:0018200	peptidyl-glutamic acid modification	biological_process	0.23966	1	1	2211	7	64741	BnC09g0920600
GO:0018214	protein carboxylation	biological_process	0.23966	1	1	2211	7	64741	BnC09g0920600
GO:0005578	proteinaceous extracellular matrix	cellular_component	0.23973	1	15	2211	385	64741	BnA09g0360910,BnUnng1005430,BnC03g0589490,BnC07g0817540,BnC03g0588970,BnA05g0188320,BnA09g0355250,BnA02g0079110,BnA09g0374840,BnC03g0563860,BnC03g0579000,BnA04g0165780,BnA07g0292480,BnA05g0188000,BnC07g0812610
GO:0043093	cytokinesis by binary fission	biological_process	0.23982	1	10	2211	239	64741	BnC03g0542300,BnC04g0632860,BnUnng0961770,BnA03g0100830,BnC09g0912010,BnA08g0304630,BnA01g0028840,BnC04g0662980,BnA06g0241780,BnC04g0634400
GO:0008094	DNA-dependent ATPase activity	molecular_function	0.24056	1	7	2211	135	64741	BnC03g0534420,BnA02g0084810,BnC08g0884030,BnA01g0044160,BnC01g0434800,BnA02g0061110,BnC01g0445380
GO:0006402	mRNA catabolic process	biological_process	0.24078	1	5	2211	93	64741	BnC08g0871500,BnA02g0079700,BnC04g0619380,BnA01g0026050,BnC08g0838660
GO:0005637	nuclear inner membrane	cellular_component	0.24175	1	1	2211	8	64741	BnA08g0325030
GO:0005639	integral to nuclear inner membrane	cellular_component	0.24175	1	1	2211	8	64741	BnA08g0325030
GO:0031229	intrinsic to nuclear inner membrane	cellular_component	0.24175	1	1	2211	8	64741	BnA08g0325030
GO:0044453	nuclear membrane part	cellular_component	0.24175	1	1	2211	8	64741	BnA08g0325030
GO:0042623	ATPase activity, coupled	molecular_function	0.24329	1	24	2211	558	64741	BnC07g0820340,BnC08g0884030,BnA06g0223630,BnA10g0394360,BnA07g0274090,BnC01g0445380,BnC03g0534420,BnA06g0260600,BnA03g0101450,BnC01g0434800,BnA05g0204470,BnC06g0769710,BnC06g0754030,BnC06g0743180,BnC03g0611760,BnA01g0044160,BnA02g0061110,BnA09g0365030,BnC03g0580270,BnC08g0853190,BnA05g0186540,BnA02g0084810,BnC06g0748680,BnC08g0871500
GO:0008964	phosphoenolpyruvate carboxylase activity	molecular_function	0.2433	1	2	2211	28	64741	BnC05g0708870,BnA05g0188860
GO:0051321	meiotic cell cycle	biological_process	0.24395	1	5	2211	96	64741	BnC07g0833140,BnC07g0809020,BnA01g0004240,BnUnng1003240,BnA09g0374460
GO:0008073	ornithine decarboxylase inhibitor activity	molecular_function	0.24572	1	1	2211	9	64741	BnC08g0857110
GO:0042979	ornithine decarboxylase regulator activity	molecular_function	0.24572	1	1	2211	9	64741	BnC08g0857110
GO:0005834	heterotrimeric G-protein complex	cellular_component	0.24591	1	2	2211	36	64741	BnA03g0098990,BnA04g0158910
GO:0019897	extrinsic to plasma membrane	cellular_component	0.24591	1	2	2211	36	64741	BnA03g0098990,BnA04g0158910
GO:0031234	extrinsic to internal side of plasma membrane	cellular_component	0.24591	1	2	2211	36	64741	BnA04g0158910,BnA03g0098990
GO:0000334	3-hydroxyanthranilate 3,4-dioxygenase activity	molecular_function	0.24634	1	1	2211	9	64741	BnC05g0724950
GO:0042274	ribosomal small subunit biogenesis	biological_process	0.24663	1	1	2211	9	64741	BnA03g0153500
GO:0043385	mycotoxin metabolic process	biological_process	0.24705	1	1	2211	8	64741	BnA04g0175150
GO:0043386	mycotoxin biosynthetic process	biological_process	0.24705	1	1	2211	8	64741	BnA04g0175150
GO:0045122	aflatoxin biosynthetic process	biological_process	0.24705	1	1	2211	8	64741	BnA04g0175150
GO:0046222	aflatoxin metabolic process	biological_process	0.24705	1	1	2211	8	64741	BnA04g0175150
GO:1901376	organic heteropentacyclic compound metabolic process	biological_process	0.24705	1	1	2211	8	64741	BnA04g0175150
GO:1901378	organic heteropentacyclic compound biosynthetic process	biological_process	0.24705	1	1	2211	8	64741	BnA04g0175150
GO:0008017	microtubule binding	molecular_function	0.24711	1	19	2211	413	64741	BnA08g0333570,BnA06g0256980,BnA09g0366440,BnC04g0668630,BnC09g0912010,BnA06g0256220,BnC02g0519080,BnC03g0590680,BnA01g0015600,BnA02g0057930,BnA06g0223410,BnC06g0763780,BnC03g0533520,BnC08g0849370,BnC03g0601080,BnC07g0790650,BnC07g0811310,BnA01g0018220,BnA03g0100830
GO:0005876	spindle microtubule	cellular_component	0.24719	1	4	2211	75	64741	BnC03g0593690,BnC02g0519080,BnA09g0366440,BnC01g0425770
GO:0052736	beta-glucanase activity	molecular_function	0.24722	1	1	2211	7	64741	BnA02g0052840
GO:0052861	glucan endo-1,3-beta-glucanase activity, C-3 substituted reducing group	molecular_function	0.24722	1	1	2211	7	64741	BnA02g0052840
GO:0052862	glucan endo-1,4-beta-glucanase activity, C-3 substituted reducing group	molecular_function	0.24722	1	1	2211	7	64741	BnA02g0052840
GO:0044763	single-organism cellular process	biological_process	0.2477	1	531	2211	14717	64741	BnC06g0769710,BnA07g0303210,BnA03g0156510,BnA03g0101450,BnUnng0953830,BnA03g0109850,BnC03g0591630,BnC02g0514950,BnC09g0898990,BnC09g0918370,BnA03g0138560,BnA02g0058370,BnA07g0298990,BnC07g0822590,BnA04g0166350,BnC04g0682600,BnA02g0062050,BnC02g0511690,BnA10g0412420,BnC01g0425770,BnA10g0412970,BnA03g0110010,BnA05g0217480,BnC02g0479380,BnA10g0416390,BnA03g0126550,BnC09g0920600,BnA02g0054000,BnC04g0…
GO:0044461	bacterial-type flagellum part	cellular_component	0.24813	1	2	2211	33	64741	BnA10g0416820,BnA09g0367040
GO:0005215	transporter activity	molecular_function	0.24863	1	171	2211	4558	64741	BnC05g0690580,BnA03g0129380,BnA03g0100830,BnA07g0283560,BnA02g0052920,BnC04g0667050,BnC05g0699060,BnA07g0270270,BnA01g0024410,BnA09g0380000,BnA03g0137200,BnC09g0923440,BnA09g0338270,BnC06g0754030,BnUnng0989720,BnC09g0920600,BnA01g0036970,BnC04g0633930,BnC03g0605680,BnA10g0413030,BnA04g0166350,BnA03g0141730,BnA07g0269220,BnA08g0321920,BnA07g0298990,BnC07g0822590,BnC08g0853190,BnC07g0784960,BnC06g0…
GO:0009607	response to biotic stimulus	biological_process	0.24959	1	19	2211	520	64741	BnC09g0909510,BnC04g0649590,BnA06g0224790,BnA02g0052470,BnC03g0580720,BnA06g0250620,BnC04g0666540,BnA04g0159310,BnA10g0410060,BnA01g0037200,BnC07g0777880,BnA08g0308960,BnC08g0869790,BnUnng0980830,BnA09g0361340,BnA04g0161750,BnC03g0589590,BnC07g0811310,BnA10g0406180
GO:0032505	reproduction of a single-celled organism	biological_process	0.25043	1	10	2211	241	64741	BnC04g0634400,BnA06g0241780,BnA08g0304630,BnA01g0028840,BnC04g0662980,BnC09g0912010,BnA03g0100830,BnUnng0961770,BnC04g0632860,BnC03g0542300
GO:0008914	leucyltransferase activity	molecular_function	0.25153	1	1	2211	8	64741	BnC09g0932750
GO:0000062	fatty-acyl-CoA binding	molecular_function	0.2519	1	2	2211	30	64741	BnA03g0123780,BnC02g0526160
GO:0000079	regulation of cyclin-dependent protein serine/threonine kinase activity	biological_process	0.25197	1	2	2211	37	64741	BnA07g0286620,BnUnng1018160
GO:0071900	regulation of protein serine/threonine kinase activity	biological_process	0.25197	1	2	2211	37	64741	BnA07g0286620,BnUnng1018160
GO:0005816	spindle pole body	cellular_component	0.25555	1	2	2211	28	64741	BnUnng0969120,BnA03g0151480
GO:0005823	central plaque of spindle pole body	cellular_component	0.25555	1	2	2211	28	64741	BnA03g0151480,BnUnng0969120
GO:0044450	microtubule organizing center part	cellular_component	0.25555	1	2	2211	28	64741	BnUnng0969120,BnA03g0151480
GO:0006325	chromatin organization	biological_process	0.25574	1	25	2211	620	64741	BnUnng1016280,BnC06g0769710,BnC01g0428550,BnA06g0260490,BnA01g0003580,BnA06g0237640,BnA10g0408320,BnA01g0037370,BnA07g0288740,BnA09g0340680,BnA06g0239840,BnUnng0946510,BnA03g0116000,BnC07g0834550,BnA02g0078500,BnC09g0922240,BnA02g0065360,BnUnng0957430,BnC07g0835930,BnA03g0125160,BnA10g0394350,BnC03g0570850,BnC08g0884560,BnC02g0488910,BnC03g0569850
GO:0034613	cellular protein localization	biological_process	0.25652	1	81	2211	2067	64741	BnA02g0063350,BnC06g0765460,BnC09g0924670,BnC04g0629230,BnC08g0837850,BnC04g0654550,BnA07g0271130,BnA06g0256220,BnA04g0166900,BnC03g0553680,BnA09g0360590,BnC08g0885920,BnC05g0689740,BnC04g0684020,BnA08g0315580,BnUnng1016560,BnA03g0138200,BnC07g0811310,BnUnng1003240,BnA02g0054560,BnA03g0139270,BnC04g0632860,BnUnng1012250,BnC02g0497390,BnA06g0258790,BnA03g0134980,BnC09g0887930,BnC04g0620810,BnC08g0…
GO:0070727	cellular macromolecule localization	biological_process	0.25652	1	81	2211	2067	64741	BnA03g0148800,BnA08g0306580,BnC05g0686200,BnA09g0359040,BnC06g0776160,BnC05g0689710,BnUnng1014460,BnA03g0157150,BnA01g0004550,BnC04g0640950,BnC07g0817150,BnA06g0234490,BnA08g0324790,BnC08g0847380,BnC04g0620810,BnC09g0887930,BnA03g0134980,BnC02g0497390,BnUnng1012250,BnA06g0258790,BnC04g0632860,BnA03g0139270,BnA02g0054560,BnUnng1003240,BnC07g0811310,BnA03g0138200,BnUnng1016560,BnA08g0315580,BnC04g0…
GO:0004673	protein histidine kinase activity	molecular_function	0.25745	1	11	2211	227	64741	BnA09g0388340,BnC05g0692990,BnA05g0195710,BnA08g0308960,BnA10g0416390,BnC04g0667330,BnC07g0801670,BnA05g0202480,BnUnng0950970,BnA06g0254800,BnA03g0098920
GO:0016775	phosphotransferase activity, nitrogenous group as acceptor	molecular_function	0.25745	1	11	2211	227	64741	BnA05g0202480,BnC07g0801670,BnC04g0667330,BnA03g0098920,BnUnng0950970,BnA06g0254800,BnA10g0416390,BnA08g0308960,BnC05g0692990,BnA09g0388340,BnA05g0195710
GO:0071941	nitrogen cycle metabolic process	biological_process	0.25792	1	3	2211	45	64741	BnA07g0295950,BnC07g0801200,BnA04g0181170
GO:0004107	chorismate synthase activity	molecular_function	0.25799	1	1	2211	7	64741	BnC02g0526160
GO:0010941	regulation of cell death	biological_process	0.25808	1	6	2211	119	64741	BnC09g0902840,BnA07g0298610,BnC08g0870130,BnA02g0060040,BnA04g0181700,BnA09g0351960
GO:0042981	regulation of apoptotic process	biological_process	0.25808	1	6	2211	119	64741	BnA09g0351960,BnA04g0181700,BnA02g0060040,BnA07g0298610,BnC08g0870130,BnC09g0902840
GO:0043067	regulation of programmed cell death	biological_process	0.25808	1	6	2211	119	64741	BnA02g0060040,BnC08g0870130,BnA07g0298610,BnC09g0902840,BnA09g0351960,BnA04g0181700
GO:0016829	lyase activity	molecular_function	0.25891	1	48	2211	1215	64741	BnC09g0927690,BnA07g0283220,BnC07g0834960,BnC02g0526160,BnA08g0322630,BnUnng0990630,BnA01g0027020,BnC04g0656640,BnA02g0068220,BnA02g0068260,BnC09g0901980,BnC01g0425830,BnA09g0360590,BnUnng0966640,BnC04g0647000,BnUnng0959020,BnC04g0677210,BnC04g0654670,BnA06g0231010,BnC05g0694290,BnA09g0376950,BnA02g0087360,BnC09g0920600,BnA04g0159850,BnA07g0290840,BnC01g0442660,BnA06g0227850,BnA09g0350650,BnA03g0…
GO:0003676	nucleic acid binding	molecular_function	0.25955	1	405	2211	11499	64741	BnUnng0946480,BnA02g0083430,BnA05g0200310,BnA04g0172950,BnA03g0151480,BnC01g0447180,BnA01g0024580,BnC06g0769710,BnA10g0411690,BnA04g0168570,BnC03g0542300,BnA05g0217480,BnC01g0425770,BnA10g0412420,BnC07g0820210,BnA07g0296120,BnC06g0773920,BnC04g0682600,BnA07g0276990,BnC09g0920600,BnC07g0825400,BnUnng0936890,BnC02g0499030,BnC04g0682120,BnC04g0649070,BnA02g0048830,BnA09g0365140,BnC02g0479380,BnA07g0…
GO:0004325	ferrochelatase activity	molecular_function	0.25998	1	1	2211	8	64741	BnC02g0515860
GO:0008104	protein localization	biological_process	0.26018	1	95	2211	2475	64741	BnC04g0654050,BnC04g0627430,BnA04g0165360,BnA03g0114270,BnA04g0160660,BnA09g0355810,BnC02g0494620,BnC02g0495380,BnA09g0380000,BnC02g0481810,BnC03g0613120,BnA06g0239310,BnC01g0426060,BnC03g0594930,BnC01g0424390,BnC05g0711270,BnA09g0380470,BnA04g0172610,BnC05g0698530,BnC03g0593690,BnUnng0996400,BnC09g0930530,BnA05g0211500,BnC02g0519910,BnA02g0061160,BnA10g0413570,BnA02g0060160,BnA01g0003890,BnA01g0…
GO:0031410	cytoplasmic vesicle	cellular_component	0.26025	1	15	2211	365	64741	BnA07g0270270,BnC09g0909510,BnA06g0224690,BnC06g0742400,BnA05g0211500,BnC08g0837850,BnA03g0153090,BnC04g0654550,BnA03g0114270,BnA01g0003890,BnC03g0553680,BnA09g0359040,BnA06g0254210,BnC08g0847380,BnC02g0481810
GO:0001897	cytolysis by symbiont of host cells	biological_process	0.26087	1	2	2211	34	64741	BnC03g0542230,BnC07g0833290
GO:0019836	hemolysis by symbiont of host erythrocytes	biological_process	0.26087	1	2	2211	34	64741	BnC03g0542230,BnC07g0833290
GO:0000956	nuclear-transcribed mRNA catabolic process	biological_process	0.26096	1	3	2211	52	64741	BnC08g0838660,BnC04g0619380,BnC08g0871500
GO:0046983	protein dimerization activity	molecular_function	0.26176	1	57	2211	1595	64741	BnA04g0176540,BnC08g0882160,BnC09g0900810,BnC09g0910300,BnC05g0689670,BnC02g0515860,BnC04g0671380,BnC02g0489490,BnC04g0651240,BnA01g0004140,BnA02g0060060,BnC01g0429300,BnA09g0375510,BnC02g0529330,BnA05g0199420,BnA01g0041240,BnA10g0416900,BnA09g0380980,BnA04g0162540,BnC02g0517540,BnC01g0424390,BnUnng0955320,BnA03g0134980,BnA03g0139270,BnC04g0679030,BnA03g0122940,BnA03g0098920,BnC01g0438520,BnC06g0…
GO:0003785	actin monomer binding	molecular_function	0.26198	1	1	2211	8	64741	BnC05g0727510
GO:0019083	viral transcription	biological_process	0.26256	1	3	2211	51	64741	BnC01g0446050,BnC07g0825400,BnA01g0019730
GO:0010605	negative regulation of macromolecule metabolic process	biological_process	0.26366	1	7	2211	146	64741	BnC03g0613970,BnC03g0616590,BnA09g0386010,BnA06g0240420,BnA10g0414650,BnC08g0838460,BnC08g0842160
GO:0044550	secondary metabolite biosynthetic process	biological_process	0.26385	1	3	2211	51	64741	BnA04g0175150,BnC03g0543010,BnA06g0244720
GO:0048646	anatomical structure formation involved in morphogenesis	biological_process	0.2642	1	5	2211	107	64741	BnA06g0257480,BnA03g0156510,BnC04g0634270,BnA02g0060040,BnC08g0870130
GO:0031982	vesicle	cellular_component	0.26507	1	15	2211	367	64741	BnC06g0742400,BnC08g0837850,BnA05g0211500,BnA06g0224690,BnC09g0909510,BnA07g0270270,BnA09g0359040,BnC08g0847380,BnC02g0481810,BnA06g0254210,BnA03g0114270,BnC04g0654550,BnA03g0153090,BnC03g0553680,BnA01g0003890
GO:0019359	nicotinamide nucleotide biosynthetic process	biological_process	0.26556	1	3	2211	46	64741	BnC07g0826900,BnC05g0706000,BnA03g0151940
GO:0004672	protein kinase activity	molecular_function	0.26589	1	173	2211	4176	64741	BnA09g0388340,BnC06g0739330,BnC04g0664220,BnC07g0833530,BnC06g0765460,BnA10g0394030,BnC03g0608170,BnA09g0349690,BnA06g0239840,BnC02g0520980,BnC02g0513890,BnC03g0589490,BnA06g0257070,BnC07g0807010,BnUnng0941210,BnC07g0823150,BnUnng0950970,BnA07g0270130,BnA06g0230180,BnA08g0317220,BnC03g0618300,BnUnng0981900,BnA01g0043000,BnC07g0797990,BnA02g0067750,BnA10g0412760,BnC06g0756250,BnC04g0683280,BnA04g0…
GO:0015977	carbon fixation	biological_process	0.26606	1	2	2211	30	64741	BnC05g0708870,BnA05g0188860
GO:0015936	coenzyme A metabolic process	biological_process	0.26621	1	4	2211	95	64741	BnC09g0900560,BnA07g0271270,BnC05g0724310,BnA02g0080110
GO:0044430	cytoskeletal part	cellular_component	0.26723	1	29	2211	737	64741	BnA10g0412420,BnC01g0425770,BnC03g0563490,BnC04g0647000,BnC03g0593690,BnC05g0691990,BnC04g0642100,BnA06g0241780,BnA05g0195710,BnUnng0969120,BnA08g0333740,BnC04g0667330,BnA09g0366440,BnA09g0335640,BnC04g0632860,BnC04g0629120,BnA03g0151480,BnA03g0098920,BnA06g0224690,BnC04g0670300,BnA03g0142570,BnC06g0742400,BnC02g0520980,BnA09g0360590,BnA09g0388340,BnA07g0303210,BnC02g0519080,BnC03g0613120,BnC03g0…
GO:0003688	DNA replication origin binding	molecular_function	0.26818	1	1	2211	8	64741	BnA09g0385290
GO:0004553	hydrolase activity, hydrolyzing O-glycosyl compounds	molecular_function	0.26818	1	63	2211	1556	64741	BnA03g0106530,BnC07g0825610,BnC07g0817540,BnA03g0114060,BnC03g0607420,BnC03g0597560,BnC03g0578190,BnUnng0942200,BnC01g0428470,BnA02g0088670,BnA03g0150160,BnA09g0343800,BnA09g0350630,BnA05g0190070,BnA03g0126550,BnUnng0959400,BnC01g0447830,BnC03g0534990,BnA03g0118690,BnC04g0632670,BnC05g0696010,BnC08g0844830,BnC01g0428640,BnA04g0162680,BnC07g0826000,BnC04g0624410,BnC02g0525020,BnA02g0060280,BnUnng1…
GO:0007098	centrosome cycle	biological_process	0.2697	1	1	2211	8	64741	BnC04g0634270
GO:0010824	regulation of centrosome duplication	biological_process	0.2697	1	1	2211	8	64741	BnC04g0634270
GO:0010826	negative regulation of centrosome duplication	biological_process	0.2697	1	1	2211	8	64741	BnC04g0634270
GO:0031513	nonmotile primary cilium	cellular_component	0.2697	1	1	2211	8	64741	BnC04g0634270
GO:0035869	ciliary transition zone	cellular_component	0.2697	1	1	2211	8	64741	BnC04g0634270
GO:0036038	TCTN-B9D complex	cellular_component	0.2697	1	1	2211	8	64741	BnC04g0634270
GO:0046605	regulation of centrosome cycle	biological_process	0.2697	1	1	2211	8	64741	BnC04g0634270
GO:0051298	centrosome duplication	biological_process	0.2697	1	1	2211	8	64741	BnC04g0634270
GO:0072372	primary cilium	cellular_component	0.2697	1	1	2211	8	64741	BnC04g0634270
GO:0005179	hormone activity	molecular_function	0.27002	1	11	2211	249	64741	BnA05g0211500,BnA07g0275650,BnC02g0482410,BnA09g0361340,BnC04g0677160,BnC01g0425410,BnC02g0488290,BnC05g0713100,BnC07g0777880,BnC06g0754030,BnA03g0147290
GO:0044459	plasma membrane part	cellular_component	0.27004	1	15	2211	373	64741	BnA05g0220610,BnC09g0897600,BnA07g0270270,BnA06g0224520,BnC01g0445380,BnC06g0749680,BnA05g0211500,BnUnng0952050,BnC04g0654550,BnA04g0158910,BnC03g0545310,BnA03g0110780,BnA03g0098990,BnA10g0408710,BnC07g0802590
GO:0008171	O-methyltransferase activity	molecular_function	0.27057	1	12	2211	280	64741	BnC07g0834960,BnC04g0652770,BnC07g0804530,BnC02g0485460,BnC09g0914690,BnC09g0910300,BnC04g0668090,BnUnng1015240,BnC06g0763830,BnUnng1000230,BnC09g0900810,BnA02g0084620
GO:0000175	3'-5'-exoribonuclease activity	molecular_function	0.27066	1	3	2211	47	64741	BnA01g0026050,BnA02g0087950,BnA02g0079700
GO:0004532	exoribonuclease activity	molecular_function	0.27066	1	3	2211	47	64741	BnA01g0026050,BnA02g0087950,BnA02g0079700
GO:0016896	exoribonuclease activity, producing 5'-phosphomonoesters	molecular_function	0.27066	1	3	2211	47	64741	BnA02g0087950,BnA01g0026050,BnA02g0079700
GO:0006401	RNA catabolic process	biological_process	0.2712	1	5	2211	97	64741	BnC08g0871500,BnA02g0079700,BnC04g0619380,BnA01g0026050,BnC08g0838660
GO:0018822	nitrile hydratase activity	molecular_function	0.27193	1	1	2211	8	64741	BnA01g0028840
GO:1901575	organic substance catabolic process	biological_process	0.27203	1	55	2211	1451	64741	BnC05g0686600,BnC08g0871500,BnA01g0026050,BnA03g0100830,BnC04g0634750,BnUnng1019350,BnA02g0079700,BnC04g0669140,BnC02g0489490,BnA01g0001010,BnC06g0762420,BnA01g0018380,BnA09g0392420,BnA10g0412430,BnA09g0368920,BnA06g0239880,BnA01g0043490,BnC08g0838660,BnA04g0182490,BnA01g0021580,BnC09g0932750,BnC04g0619380,BnA06g0227190,BnA03g0126550,BnC07g0801200,BnC08g0883240,BnA09g0351430,BnA09g0374200,BnA07g0…
GO:0000813	ESCRT I complex	cellular_component	0.27232	1	1	2211	10	64741	BnA10g0406600
GO:0032509	endosome transport via multivesicular body sorting pathway	biological_process	0.27232	1	1	2211	10	64741	BnA10g0406600
GO:0044433	cytoplasmic vesicle part	cellular_component	0.27397	1	9	2211	187	64741	BnC08g0837850,BnA05g0211500,BnC04g0654550,BnA03g0114270,BnA01g0003890,BnC03g0553680,BnA09g0359040,BnC02g0481810,BnC08g0847380
GO:0034655	nucleobase-containing compound catabolic process	biological_process	0.27487	1	8	2211	178	64741	BnA03g0151480,BnC08g0883240,BnA02g0079700,BnC04g0619380,BnC06g0772170,BnC08g0838660,BnC08g0871500,BnA01g0026050
GO:0044699	single-organism process	biological_process	0.27502	1	600	2211	16829	64741	BnC05g0686600,BnA09g0359040,BnA01g0018220,BnC07g0824190,BnA04g0174440,BnC03g0569850,BnC07g0812790,BnA05g0201690,BnC01g0439670,BnA01g0004550,BnA02g0046980,BnA02g0079740,BnC05g0692990,BnA02g0045580,BnA02g0050770,BnA06g0258790,BnC02g0497390,BnC02g0508120,BnC01g0445380,BnA03g0098920,BnA03g0130920,BnC09g0925730,BnC07g0819470,BnC02g0475590,BnC08g0877110,BnA03g0152600,BnC08g0885920,BnA10g0421410,BnA07g0…
GO:0051649	establishment of localization in cell	biological_process	0.27553	1	97	2211	2532	64741	BnUnng0942080,BnC03g0559270,BnA10g0397670,BnA01g0041810,BnA10g0413570,BnA02g0060160,BnA01g0003890,BnC02g0519910,BnC09g0923480,BnC07g0834360,BnC04g0629120,BnUnng0990020,BnA03g0109850,BnA03g0151480,BnC04g0682600,BnUnng0951100,BnA02g0062050,BnA07g0301420,BnC07g0824210,BnA10g0406600,BnA10g0418510,BnA01g0003070,BnC07g0781580,BnC09g0898990,BnC06g0773940,BnC08g0847160,BnC01g0425770,BnA03g0120680,BnC02g0…
GO:0030682	evasion or tolerance of host defense response	biological_process	0.27564	1	2	2211	29	64741	BnA10g0410060,BnA06g0250620
GO:0051807	evasion or tolerance of defense response of other organism involved in symbiotic interaction	biological_process	0.27564	1	2	2211	29	64741	BnA10g0410060,BnA06g0250620
GO:0006304	DNA modification	biological_process	0.27574	1	6	2211	123	64741	BnC06g0774280,BnA03g0153250,BnA08g0306580,BnA02g0066020,BnA10g0406180,BnA02g0085730
GO:0004140	dephospho-CoA kinase activity	molecular_function	0.2758	1	2	2211	27	64741	BnA02g0080110,BnC09g0900560
GO:0000279	M phase	biological_process	0.27678	1	3	2211	56	64741	BnUnng1003240,BnC02g0519080,BnA09g0366440
GO:0022403	cell cycle phase	biological_process	0.27678	1	3	2211	56	64741	BnUnng1003240,BnC02g0519080,BnA09g0366440
GO:0032780	negative regulation of ATPase activity	biological_process	0.27916	1	1	2211	13	64741	BnA03g0151480
GO:0017150	tRNA dihydrouridine synthase activity	molecular_function	0.27994	1	2	2211	28	64741	BnC07g0820580,BnA07g0295760
GO:0045017	glycerolipid biosynthetic process	biological_process	0.28133	1	7	2211	149	64741	BnA09g0380980,BnA04g0169370,BnA09g0338010,BnA03g0111660,BnA07g0273660,BnC03g0562350,BnC06g0746440
GO:0015385	sodium:hydrogen antiporter activity	molecular_function	0.28147	1	1	2211	10	64741	BnA05g0196500
GO:0004519	endonuclease activity	molecular_function	0.28167	1	16	2211	403	64741	BnA03g0153250,BnA03g0107020,BnA05g0222070,BnA03g0101440,BnA03g0122210,BnC08g0883240,BnA02g0066020,BnA08g0318710,BnC04g0679950,BnA06g0263850,BnC03g0597850,BnA05g0210060,BnA08g0306580,BnA03g0123430,BnC06g0774280,BnC04g0678340
GO:0031589	cell-substrate adhesion	biological_process	0.28326	1	1	2211	9	64741	BnA09g0387380
GO:0008791	arginine N-succinyltransferase activity	molecular_function	0.28342	1	1	2211	8	64741	BnA03g0100830
GO:0009892	negative regulation of metabolic process	biological_process	0.28351	1	7	2211	149	64741	BnC03g0613970,BnA09g0386010,BnC03g0616590,BnA10g0414650,BnC08g0842160,BnC08g0838460,BnA06g0240420
GO:0042393	histone binding	molecular_function	0.28365	1	6	2211	132	64741	BnC07g0788650,BnA03g0092400,BnC03g0536910,BnC02g0514950,BnA06g0265590,BnA02g0076680
GO:0044711	single-organism biosynthetic process	biological_process	0.28385	1	47	2211	1196	64741	BnC03g0543010,BnC07g0825340,BnC05g0687480,BnA06g0244720,BnA03g0156690,BnC05g0700080,BnC03g0581330,BnC04g0668630,BnA10g0398380,BnA01g0037200,BnC04g0624050,BnUnng0967790,BnA02g0052920,BnC07g0833070,BnUnng1014460,BnA07g0270270,BnA04g0169370,BnA05g0196500,BnA03g0156040,BnC09g0887880,BnC07g0783420,BnA05g0214100,BnA05g0210200,BnA07g0295760,BnA08g0319070,BnC07g0820580,BnA09g0365580,BnA09g0348360,BnUnng0…
GO:0008198	ferrous iron binding	molecular_function	0.28398	1	1	2211	10	64741	BnA08g0310570
GO:0006796	phosphate-containing compound metabolic process	biological_process	0.28423	1	217	2211	5514	64741	BnUnng0941210,BnC07g0823150,BnC07g0807010,BnC08g0862930,BnC06g0772170,BnA07g0270130,BnA06g0230180,BnC03g0618300,BnA08g0317220,BnC02g0513890,BnC03g0589490,BnA06g0257070,BnC09g0897130,BnA04g0185090,BnA10g0394030,BnC06g0765460,BnC03g0608170,BnA06g0239840,BnA09g0349690,BnA01g0043160,BnC02g0520980,BnC05g0689740,BnC06g0739330,BnC04g0664220,BnC09g0901980,BnA02g0057110,BnC07g0833530,BnC03g0581230,BnA01g0…
GO:0001907	killing by symbiont of host cells	biological_process	0.2851	1	2	2211	36	64741	BnC03g0542230,BnC07g0833290
GO:0044004	disruption by symbiont of host cell	biological_process	0.2851	1	2	2211	36	64741	BnC07g0833290,BnC03g0542230
GO:0005516	calmodulin binding	molecular_function	0.28553	1	8	2211	171	64741	BnA06g0257960,BnC09g0931530,BnC08g0866480,BnA03g0103370,BnC01g0432730,BnA01g0008580,BnA02g0045710,BnA10g0416420
GO:0051297	centrosome organization	biological_process	0.28576	1	1	2211	9	64741	BnC04g0634270
GO:0004677	DNA-dependent protein kinase activity	molecular_function	0.28586	1	1	2211	8	64741	BnC06g0762500
GO:0019049	evasion or tolerance of host defenses by virus	biological_process	0.28624	1	2	2211	29	64741	BnA10g0410060,BnA06g0250620
GO:0050789	regulation of biological process	biological_process	0.28664	1	375	2211	10869	64741	BnC03g0536910,BnA05g0202480,BnC04g0647000,BnC04g0640450,BnA03g0133630,BnC06g0747730,BnC03g0558450,BnC08g0857840,BnUnng0951100,BnA07g0298610,BnA10g0410400,BnC02g0526510,BnA03g0105620,BnA08g0322440,BnA03g0122160,BnA06g0242140,BnC01g0425950,BnC02g0495030,BnC08g0865500,BnA05g0210200,BnC04g0674270,BnC06g0774330,BnA08g0308960,BnC07g0826360,BnUnng0942080,BnA06g0254800,BnA05g0190520,BnA07g0293800,BnC03g0…
GO:0003777	microtubule motor activity	molecular_function	0.28755	1	11	2211	212	64741	BnC08g0849370,BnA06g0223410,BnA02g0057930,BnA08g0333570,BnA01g0015600,BnA06g0256980,BnC03g0533520,BnA06g0256220,BnA01g0018220,BnC07g0811310,BnC04g0668630
GO:0051090	regulation of sequence-specific DNA binding transcription factor activity	biological_process	0.28789	1	2	2211	27	64741	BnA02g0079110,BnC02g0504440
GO:0016892	endoribonuclease activity, producing 3'-phosphomonoesters	molecular_function	0.28802	1	2	2211	33	64741	BnA06g0263850,BnA03g0101440
GO:0006195	purine nucleotide catabolic process	biological_process	0.28864	1	2	2211	35	64741	BnA03g0151480,BnC06g0772170
GO:0072523	purine-containing compound catabolic process	biological_process	0.28864	1	2	2211	35	64741	BnA03g0151480,BnC06g0772170
GO:0044428	nuclear part	cellular_component	0.2887	1	81	2211	2285	64741	BnC07g0823340,BnA09g0360590,BnA05g0203610,BnA06g0256980,BnA03g0092920,BnA02g0054600,BnA03g0098330,BnUnng1019130,BnC07g0818500,BnA08g0320530,BnA02g0063350,BnA06g0224690,BnC03g0544010,BnC09g0922500,BnUnng1003240,BnA08g0325030,BnA10g0401540,BnC05g0700660,BnA03g0104220,BnC01g0430440,BnA03g0155570,BnC09g0912010,BnA09g0389560,BnC05g0691250,BnA01g0003160,BnC04g0619380,BnA10g0408320,BnC04g0632860,BnA02g0…
GO:0006541	glutamine metabolic process	biological_process	0.28961	1	5	2211	96	64741	BnA03g0145690,BnC02g0500190,BnA04g0167250,BnA08g0319070,BnC07g0821650
GO:0001076	RNA polymerase II transcription factor binding transcription factor activity	molecular_function	0.29132	1	11	2211	273	64741	BnC09g0922500,BnUnng0942080,BnUnng0951100,BnC05g0686200,BnA06g0256980,BnC07g0808350,BnC09g0922040,BnA08g0320530,BnA02g0063350,BnC09g0898570,BnA02g0069960
GO:0001104	RNA polymerase II transcription cofactor activity	molecular_function	0.29132	1	11	2211	273	64741	BnA06g0256980,BnA08g0320530,BnC09g0922040,BnC07g0808350,BnA02g0063350,BnA02g0069960,BnC09g0898570,BnC05g0686200,BnUnng0951100,BnUnng0942080,BnC09g0922500
GO:0046039	GTP metabolic process	biological_process	0.29156	1	2	2211	35	64741	BnC06g0772170,BnA01g0015300
GO:0005856	cytoskeleton	cellular_component	0.29157	1	31	2211	802	64741	BnC03g0616590,BnC03g0613120,BnA09g0388340,BnA09g0360590,BnC02g0519080,BnA09g0337550,BnA07g0303210,BnA03g0142570,BnC02g0520980,BnC06g0742400,BnC04g0632860,BnC04g0629120,BnA09g0366440,BnC04g0667330,BnA09g0335640,BnC04g0670300,BnA06g0224690,BnA03g0151480,BnA03g0098920,BnC04g0642100,BnA06g0241780,BnA08g0333740,BnUnng0969120,BnA05g0195710,BnC03g0597850,BnC04g0647000,BnC05g0691990,BnC03g0593690,BnC01g0…
GO:0031423	hexon binding	molecular_function	0.29224	1	1	2211	12	64741	BnC07g0828270
GO:0006384	transcription initiation from RNA polymerase III promoter	biological_process	0.29232	1	1	2211	9	64741	BnC04g0647000
GO:0051801	cytolysis in other organism involved in symbiotic interaction	biological_process	0.29234	1	2	2211	36	64741	BnC03g0542230,BnC07g0833290
GO:0052331	hemolysis in other organism involved in symbiotic interaction	biological_process	0.29234	1	2	2211	36	64741	BnC07g0833290,BnC03g0542230
GO:0000226	microtubule cytoskeleton organization	biological_process	0.29339	1	15	2211	362	64741	BnC03g0593690,BnA03g0151480,BnA09g0366440,BnC01g0425770,BnC04g0632860,BnC04g0629120,BnC07g0811310,BnC07g0810430,BnA02g0079740,BnC03g0613120,BnUnng0969120,BnC04g0634270,BnA06g0256220,BnC02g0519080,BnA09g0360590
GO:0000940	condensed chromosome outer kinetochore	cellular_component	0.29345	1	8	2211	180	64741	BnA09g0366440,BnC01g0425770,BnC04g0632860,BnC04g0629120,BnC03g0593690,BnA09g0360590,BnC02g0519080,BnC03g0613120
GO:0000917	barrier septum assembly	biological_process	0.29421	1	10	2211	254	64741	BnC04g0634400,BnA06g0241780,BnA08g0304630,BnA01g0028840,BnC04g0662980,BnA03g0100830,BnC09g0912010,BnUnng0961770,BnC04g0632860,BnC03g0542300
GO:0032506	cytokinetic process	biological_process	0.29421	1	10	2211	254	64741	BnC03g0542300,BnC04g0632860,BnUnng0961770,BnA01g0028840,BnC04g0662980,BnA08g0304630,BnA03g0100830,BnC09g0912010,BnC04g0634400,BnA06g0241780
GO:0090529	cell septum assembly	biological_process	0.29421	1	10	2211	254	64741	BnC04g0632860,BnUnng0961770,BnC03g0542300,BnA06g0241780,BnC04g0634400,BnC09g0912010,BnA03g0100830,BnA08g0304630,BnA01g0028840,BnC04g0662980
GO:0000150	recombinase activity	molecular_function	0.29423	1	1	2211	12	64741	BnA10g0411690
GO:0051287	NAD binding	molecular_function	0.29464	1	19	2211	440	64741	BnC07g0832610,BnA05g0188090,BnA01g0018380,BnA02g0049570,BnC02g0488910,BnA07g0269320,BnA02g0049750,BnC03g0581790,BnA09g0386740,BnA03g0121860,BnC06g0747730,BnA02g0065360,BnA04g0182490,BnC08g0851490,BnA09g0351430,BnA08g0331470,BnA03g0093100,BnC07g0832650,BnUnng0966860
GO:0032886	regulation of microtubule-based process	biological_process	0.29707	1	4	2211	79	64741	BnA09g0366440,BnC02g0519080,BnC04g0634270,BnC07g0810430
GO:0070507	regulation of microtubule cytoskeleton organization	biological_process	0.29707	1	4	2211	79	64741	BnA09g0366440,BnC04g0634270,BnC02g0519080,BnC07g0810430
GO:0006405	RNA export from nucleus	biological_process	0.29745	1	3	2211	52	64741	BnC03g0559270,BnA03g0140620,BnC06g0754030
GO:0031099	regeneration	biological_process	0.29794	1	2	2211	27	64741	BnA03g0138560,BnA03g0101530
GO:0042246	tissue regeneration	biological_process	0.29794	1	2	2211	27	64741	BnA03g0101530,BnA03g0138560
GO:0048589	developmental growth	biological_process	0.29794	1	2	2211	27	64741	BnA03g0138560,BnA03g0101530
GO:0019220	regulation of phosphate metabolic process	biological_process	0.29849	1	5	2211	118	64741	BnC01g0437200,BnC06g0772170,BnA03g0151480,BnUnng1018160,BnA07g0286620
GO:0051174	regulation of phosphorus metabolic process	biological_process	0.29849	1	5	2211	118	64741	BnC01g0437200,BnC06g0772170,BnA07g0286620,BnA03g0151480,BnUnng1018160
GO:0010374	stomatal complex development	biological_process	0.29865	1	1	2211	12	64741	BnC01g0426040
GO:0045682	regulation of epidermis development	biological_process	0.29865	1	1	2211	12	64741	BnC01g0426040
GO:0045684	positive regulation of epidermis development	biological_process	0.29865	1	1	2211	12	64741	BnC01g0426040
GO:0048580	regulation of post-embryonic development	biological_process	0.29865	1	1	2211	12	64741	BnC01g0426040
GO:0048582	positive regulation of post-embryonic development	biological_process	0.29865	1	1	2211	12	64741	BnC01g0426040
GO:2000038	regulation of stomatal complex development	biological_process	0.29865	1	1	2211	12	64741	BnC01g0426040
GO:2000123	positive regulation of stomatal complex development	biological_process	0.29865	1	1	2211	12	64741	BnC01g0426040
GO:0031012	extracellular matrix	cellular_component	0.29879	1	15	2211	401	64741	BnA07g0292480,BnA05g0188000,BnC07g0812610,BnA02g0079110,BnC03g0563860,BnA09g0374840,BnA04g0165780,BnC03g0579000,BnC07g0817540,BnC03g0588970,BnA05g0188320,BnA09g0355250,BnUnng1005430,BnA09g0360910,BnC03g0589490
GO:0032039	integrator complex	cellular_component	0.29939	1	1	2211	10	64741	BnC01g0428430
GO:1901576	organic substance biosynthetic process	biological_process	0.30027	1	467	2211	13639	64741	BnA07g0298990,BnC09g0922240,BnA01g0003680,BnA07g0277390,BnA06g0231010,BnA10g0414730,BnC03g0564860,BnC06g0773920,BnA10g0412420,BnC01g0425770,BnA09g0365430,BnA01g0002180,BnC04g0683340,BnC03g0542300,BnC05g0706000,BnC03g0579000,BnA07g0303210,BnA01g0024580,BnA09g0348360,BnC01g0447180,BnC07g0820580,BnC02g0526160,BnA04g0172950,BnA02g0049640,BnUnng0977500,BnC04g0656640,BnC08g0865310,BnA03g0093880,BnC04g0…
GO:0009311	oligosaccharide metabolic process	biological_process	0.30029	1	11	2211	241	64741	BnC08g0856150,BnC07g0812610,BnA09g0345300,BnC06g0766490,BnC07g0813720,BnC07g0835290,BnA03g0146820,BnC01g0428470,BnC04g0668090,BnC01g0425410,BnA10g0414730
GO:0015994	chlorophyll metabolic process	biological_process	0.3011	1	6	2211	127	64741	BnA09g0368920,BnA03g0103830,BnA09g0365430,BnA01g0026060,BnC07g0824210,BnA09g0338000
GO:0009064	glutamine family amino acid metabolic process	biological_process	0.30153	1	8	2211	173	64741	BnA01g0037200,BnA08g0319070,BnC07g0820580,BnA03g0100830,BnC02g0500190,BnA03g0145690,BnC07g0821650,BnA04g0167250
GO:0043549	regulation of kinase activity	biological_process	0.30233	1	2	2211	41	64741	BnUnng1018160,BnA07g0286620
GO:0045859	regulation of protein kinase activity	biological_process	0.30233	1	2	2211	41	64741	BnUnng1018160,BnA07g0286620
GO:0051338	regulation of transferase activity	biological_process	0.30233	1	2	2211	41	64741	BnUnng1018160,BnA07g0286620
GO:0004652	polynucleotide adenylyltransferase activity	molecular_function	0.30248	1	2	2211	29	64741	BnA08g0304630,BnA05g0221370
GO:0019363	pyridine nucleotide biosynthetic process	biological_process	0.30281	1	3	2211	50	64741	BnA03g0151940,BnC05g0706000,BnC07g0826900
GO:0001501	skeletal system development	biological_process	0.30299	1	1	2211	9	64741	BnA03g0138560
GO:0002062	chondrocyte differentiation	biological_process	0.30299	1	1	2211	9	64741	BnA03g0138560
GO:0035988	chondrocyte proliferation	biological_process	0.30299	1	1	2211	9	64741	BnA03g0138560
GO:0051216	cartilage development	biological_process	0.30299	1	1	2211	9	64741	BnA03g0138560
GO:0061448	connective tissue development	biological_process	0.30299	1	1	2211	9	64741	BnA03g0138560
GO:0005674	transcription factor TFIIF complex	cellular_component	0.30373	1	1	2211	12	64741	BnC07g0818500
GO:0004420	hydroxymethylglutaryl-CoA reductase (NADPH) activity	molecular_function	0.30393	1	2	2211	55	64741	BnA07g0271270,BnC05g0724310
GO:0006959	humoral immune response	biological_process	0.30437	1	1	2211	11	64741	BnA08g0310680
GO:0042381	hemolymph coagulation	biological_process	0.30437	1	1	2211	11	64741	BnA08g0310680
GO:0050909	sensory perception of taste	biological_process	0.30558	1	2	2211	31	64741	BnC04g0683820,BnA07g0284020
GO:0071704	organic substance metabolic process	biological_process	0.30605	1	957	2211	26952	64741	BnC03g0569850,BnC07g0812790,BnC03g0613970,BnA05g0201690,BnA02g0079700,BnC01g0437720,BnC02g0527830,BnA04g0162970,BnA03g0130420,BnC05g0686600,BnA09g0359040,BnA02g0089580,BnC07g0824190,BnC06g0745150,BnC03g0546290,BnA06g0228340,BnC03g0567570,BnA07g0273950,BnC05g0691870,BnC02g0508120,BnA02g0064180,BnC01g0445380,BnA03g0098920,BnA06g0232640,BnA01g0019090,BnA05g0192770,BnA08g0329810,BnC05g0692990,BnC05g0…
GO:0042151	nematocyst	cellular_component	0.30704	1	1	2211	12	64741	BnA03g0126380
GO:0008081	phosphoric diester hydrolase activity	molecular_function	0.30729	1	7	2211	147	64741	BnA08g0314740,BnC03g0561350,BnC02g0488720,BnC04g0668630,BnA10g0403710,BnA03g0104400,BnA01g0011120
GO:0005874	microtubule	cellular_component	0.30749	1	4	2211	84	64741	BnC03g0593690,BnC02g0519080,BnA09g0366440,BnC01g0425770
GO:0065009	regulation of molecular function	biological_process	0.30799	1	8	2211	203	64741	BnC08g0838660,BnC02g0504440,BnUnng1018160,BnC08g0870130,BnA07g0286620,BnA03g0151480,BnC06g0772170,BnA02g0079110
GO:0033926	glycopeptide alpha-N-acetylgalactosaminidase activity	molecular_function	0.30804	1	2	2211	26	64741	BnC01g0428640,BnC02g0524400
GO:0016616	oxidoreductase activity, acting on the CH-OH group of donors, NAD or NADP as acceptor	molecular_function	0.30809	1	35	2211	878	64741	BnA08g0314910,BnC03g0581790,BnA05g0203410,BnC06g0765240,BnC06g0747730,BnA05g0188090,BnA07g0302230,BnA02g0056690,BnA02g0049750,BnUnng0998660,BnA07g0271270,BnC06g0774600,BnC07g0832650,BnA02g0052200,BnC03g0606090,BnA09g0386740,BnC07g0806780,BnA03g0121860,BnA03g0147900,BnC04g0636210,BnC07g0832610,BnA10g0423340,BnA01g0018380,BnC01g0469060,BnA07g0294140,BnUnng0966860,BnA07g0292140,BnC02g0513090,BnA01g0…
GO:0033821	DNA beta-glucosyltransferase activity	molecular_function	0.30832	1	1	2211	10	64741	BnA02g0085730
GO:0010740	positive regulation of intracellular protein kinase cascade	biological_process	0.30857	1	2	2211	30	64741	BnC07g0817150,BnA02g0060040
GO:0051168	nuclear export	biological_process	0.30949	1	3	2211	53	64741	BnA03g0140620,BnC03g0559270,BnC06g0754030
GO:0004869	cysteine-type endopeptidase inhibitor activity	molecular_function	0.3098	1	3	2211	85	64741	BnA09g0346600,BnA10g0396860,BnC03g0536690
GO:0044454	nuclear chromosome part	cellular_component	0.31082	1	11	2211	265	64741	BnA09g0360590,BnA09g0389560,BnA10g0397670,BnC03g0613120,BnUnng1003240,BnC04g0632860,BnC04g0629120,BnC01g0425770,BnC04g0619380,BnA01g0004240,BnC03g0593690
GO:0010558	negative regulation of macromolecule biosynthetic process	biological_process	0.31197	1	5	2211	110	64741	BnA06g0240420,BnA10g0414650,BnC08g0838460,BnC03g0613970,BnC03g0616590
GO:0031327	negative regulation of cellular biosynthetic process	biological_process	0.31197	1	5	2211	110	64741	BnC03g0616590,BnC03g0613970,BnA06g0240420,BnC08g0838460,BnA10g0414650
GO:2000113	negative regulation of cellular macromolecule biosynthetic process	biological_process	0.31197	1	5	2211	110	64741	BnC03g0616590,BnC03g0613970,BnA06g0240420,BnC08g0838460,BnA10g0414650
GO:0007205	protein kinase C-activating G-protein coupled receptor signaling pathway	biological_process	0.31222	1	2	2211	29	64741	BnA03g0151940,BnC07g0826900
GO:0000152	nuclear ubiquitin ligase complex	cellular_component	0.31295	1	31	2211	887	64741	BnC08g0838550,BnA05g0192080,BnA03g0104220,BnA05g0218300,BnC03g0606130,BnC03g0589590,BnA05g0211500,BnA10g0401540,BnC03g0558570,BnC06g0754060,BnC01g0428050,BnC03g0550280,BnC08g0864580,BnA07g0281090,BnC03g0545210,BnC04g0683820,BnC03g0544010,BnUnng1019130,BnC01g0445170,BnA03g0098330,BnA03g0090530,BnA02g0054600,BnA02g0066020,BnA09g0347000,BnA03g0156380,BnA05g0203610,BnA01g0003160,BnC05g0691250,BnA04g0…
GO:0005680	anaphase-promoting complex	cellular_component	0.31295	1	31	2211	887	64741	BnA04g0169100,BnA05g0203610,BnA03g0156380,BnC05g0691250,BnA01g0003160,BnA03g0155570,BnC07g0823340,BnA03g0098330,BnUnng1019130,BnC01g0445170,BnC04g0683820,BnC03g0545210,BnC03g0544010,BnA02g0066020,BnA09g0347000,BnA03g0090530,BnA02g0054600,BnC01g0428050,BnC03g0550280,BnA10g0401540,BnC03g0558570,BnC06g0754060,BnC08g0864580,BnA07g0281090,BnA05g0192080,BnC08g0838550,BnA03g0104220,BnA05g0218300,BnC03g0…
GO:0031461	cullin-RING ubiquitin ligase complex	cellular_component	0.31295	1	31	2211	887	64741	BnA01g0003160,BnC05g0691250,BnA05g0203610,BnA03g0156380,BnA04g0169100,BnC07g0823340,BnA03g0155570,BnC03g0544010,BnC03g0545210,BnC04g0683820,BnC01g0445170,BnUnng1019130,BnA03g0098330,BnA03g0090530,BnA02g0054600,BnA09g0347000,BnA02g0066020,BnC06g0754060,BnC03g0558570,BnA10g0401540,BnC03g0550280,BnC01g0428050,BnA07g0281090,BnC08g0864580,BnA05g0192080,BnC08g0838550,BnA03g0104220,BnA05g0211500,BnC03g0…
GO:0006658	phosphatidylserine metabolic process	biological_process	0.31305	1	1	2211	11	64741	BnA04g0169370
GO:0006659	phosphatidylserine biosynthetic process	biological_process	0.31305	1	1	2211	11	64741	BnA04g0169370
GO:0009312	oligosaccharide biosynthetic process	biological_process	0.31387	1	9	2211	200	64741	BnA10g0414730,BnC01g0425410,BnA03g0146820,BnC04g0668090,BnC07g0813720,BnC07g0835290,BnC06g0766490,BnA09g0345300,BnC08g0856150
GO:0004650	polygalacturonase activity	molecular_function	0.31447	1	10	2211	217	64741	BnC05g0694290,BnA05g0221620,BnC03g0578190,BnA05g0220320,BnUnng0942200,BnC09g0930950,BnUnng1017870,BnC08g0842880,BnA09g0350630,BnC04g0632670
GO:0016573	histone acetylation	biological_process	0.31508	1	2	2211	29	64741	BnC02g0488910,BnA02g0065360
GO:0008440	inositol-1,4,5-trisphosphate 3-kinase activity	molecular_function	0.31531	1	1	2211	12	64741	BnC07g0807330
GO:0051818	disruption of cells of other organism involved in symbiotic interaction	biological_process	0.31646	1	2	2211	38	64741	BnC07g0833290,BnC03g0542230
GO:0051883	killing of cells in other organism involved in symbiotic interaction	biological_process	0.31646	1	2	2211	38	64741	BnC07g0833290,BnC03g0542230
GO:0005819	spindle	cellular_component	0.31716	1	10	2211	235	64741	BnC03g0593690,BnA03g0151480,BnA09g0366440,BnC04g0632860,BnC04g0629120,BnC01g0425770,BnC03g0613120,BnUnng0969120,BnC02g0519080,BnA09g0360590
GO:0042301	phosphate ion binding	molecular_function	0.31741	1	1	2211	10	64741	BnA04g0183240
GO:0019439	aromatic compound catabolic process	biological_process	0.31809	1	14	2211	341	64741	BnC04g0647000,BnC06g0772170,BnC04g0619380,BnA09g0338000,BnA02g0079700,BnC08g0883240,BnA09g0368920,BnC07g0806040,BnA03g0151480,BnA01g0026050,BnC07g0824210,BnC08g0871500,BnA01g0026060,BnC08g0838660
GO:0006915	apoptotic process	biological_process	0.31838	1	7	2211	155	64741	BnC09g0902840,BnA02g0060040,BnC08g0870130,BnA04g0166350,BnA07g0298610,BnA09g0351960,BnA04g0181700
GO:0012501	programmed cell death	biological_process	0.31838	1	7	2211	155	64741	BnA09g0351960,BnA04g0181700,BnC09g0902840,BnA02g0060040,BnA04g0166350,BnC08g0870130,BnA07g0298610
GO:0015103	inorganic anion transmembrane transporter activity	molecular_function	0.31839	1	7	2211	140	64741	BnA02g0045580,BnA03g0130520,BnA10g0416880,BnA03g0141730,BnUnng0999510,BnC09g0920600,BnUnng0989720
GO:0048513	organ development	biological_process	0.31863	1	4	2211	88	64741	BnC01g0426040,BnA02g0046980,BnC02g0527810,BnA03g0138560
GO:0000808	origin recognition complex	cellular_component	0.31989	1	3	2211	55	64741	BnA01g0014010,BnA10g0397670,BnA09g0389560
GO:0004932	mating-type factor pheromone receptor activity	molecular_function	0.31996	1	1	2211	11	64741	BnA07g0270130
GO:0030151	molybdenum ion binding	molecular_function	0.32105	1	2	2211	31	64741	BnC03g0551080,BnA09g0358730
GO:0003333	amino acid transmembrane transport	biological_process	0.32109	1	6	2211	118	64741	BnA06g0264960,BnA04g0169690,BnC08g0877110,BnA07g0269220,BnC08g0840230,BnA03g0145930
GO:0006611	protein export from nucleus	biological_process	0.32127	1	1	2211	11	64741	BnC03g0559270
GO:0006998	nuclear envelope organization	biological_process	0.32127	1	1	2211	11	64741	BnC03g0559270
GO:0009896	positive regulation of catabolic process	biological_process	0.32137	1	8	2211	200	64741	BnC01g0425770,BnA03g0151480,BnC07g0815600,BnA09g0380720,BnC03g0542300,BnC08g0874730,BnA03g0150040,BnA02g0067810
GO:0010508	positive regulation of autophagy	biological_process	0.32137	1	8	2211	200	64741	BnA03g0150040,BnA02g0067810,BnC08g0874730,BnC03g0542300,BnC01g0425770,BnC07g0815600,BnA09g0380720,BnA03g0151480
GO:0031331	positive regulation of cellular catabolic process	biological_process	0.32137	1	8	2211	200	64741	BnC08g0874730,BnC03g0542300,BnC07g0815600,BnA09g0380720,BnA03g0151480,BnC01g0425770,BnA02g0067810,BnA03g0150040
GO:0004675	transmembrane receptor protein serine/threonine kinase activity	molecular_function	0.32183	1	2	2211	33	64741	BnC06g0739330,BnA06g0237780
GO:0016894	endonuclease activity, active with either ribo- or deoxyribonucleic acids and producing 3'-phosphomonoesters	molecular_function	0.32248	1	2	2211	36	64741	BnA06g0263850,BnA03g0101440
GO:0000103	sulfate assimilation	biological_process	0.32281	1	5	2211	97	64741	BnA06g0234490,BnA05g0186540,BnA08g0331060,BnC09g0928150,BnC05g0698530
GO:0004020	adenylylsulfate kinase activity	molecular_function	0.32281	1	5	2211	97	64741	BnC09g0928150,BnC05g0698530,BnA08g0331060,BnA05g0186540,BnA06g0234490
GO:0042325	regulation of phosphorylation	biological_process	0.32365	1	3	2211	64	64741	BnA07g0286620,BnUnng1018160,BnC01g0437200
GO:0031981	nuclear lumen	cellular_component	0.32442	1	40	2211	1077	64741	BnA10g0404080,BnA10g0406900,BnA02g0069960,BnC04g0632860,BnC04g0619380,BnA07g0275650,BnA09g0389560,BnUnng0997150,BnC01g0430440,BnC03g0613120,BnC09g0912010,BnC07g0833140,BnC09g0898570,BnA07g0293800,BnC01g0428430,BnA10g0418030,BnC03g0593690,BnA01g0004240,BnA04g0185230,BnA02g0052920,BnC05g0686200,BnA03g0100830,BnC07g0808350,BnA02g0063350,BnA08g0320530,BnC07g0818500,BnC04g0629120,BnA06g0256980,BnA03g0…
GO:0009273	peptidoglycan-based cell wall biogenesis	biological_process	0.32477	1	1	2211	13	64741	BnC07g0822350
GO:0000090	mitotic anaphase	biological_process	0.32516	1	2	2211	36	64741	BnA09g0366440,BnC02g0519080
GO:0051322	anaphase	biological_process	0.32516	1	2	2211	36	64741	BnA09g0366440,BnC02g0519080
GO:0031324	negative regulation of cellular metabolic process	biological_process	0.32671	1	5	2211	112	64741	BnC08g0838460,BnA10g0414650,BnA06g0240420,BnC03g0616590,BnC03g0613970
GO:0006109	regulation of carbohydrate metabolic process	biological_process	0.32705	1	4	2211	71	64741	BnA09g0388340,BnC04g0667330,BnA03g0098920,BnA05g0195710
GO:0043233	organelle lumen	cellular_component	0.32759	1	43	2211	1165	64741	BnC01g0425770,BnC09g0922040,BnC09g0922240,BnA02g0058030,BnC05g0700660,BnUnng0951100,BnUnng1003240,BnC09g0922500,BnC04g0629120,BnC07g0818500,BnC04g0670510,BnC07g0808350,BnA08g0320530,BnA02g0063350,BnA06g0256980,BnA03g0092920,BnC06g0769710,BnA09g0360590,BnUnng0942080,BnA10g0397670,BnA07g0293800,BnC09g0898570,BnC07g0833140,BnA01g0004240,BnA04g0185230,BnA10g0418030,BnC03g0593690,BnC07g0788770,BnC01g0…
GO:0070013	intracellular organelle lumen	cellular_component	0.32759	1	43	2211	1165	64741	BnC07g0818500,BnC04g0629120,BnC04g0670510,BnA08g0320530,BnC07g0808350,BnA02g0063350,BnA06g0256980,BnA03g0092920,BnC06g0769710,BnA09g0360590,BnA10g0397670,BnUnng0942080,BnC01g0425770,BnC09g0922040,BnC09g0922240,BnC05g0700660,BnA02g0058030,BnUnng0951100,BnUnng1003240,BnC09g0922500,BnA02g0069960,BnA10g0406900,BnC04g0632860,BnA10g0404080,BnA07g0275650,BnC04g0619380,BnUnng0997150,BnA09g0389560,BnC09g0…
GO:0016558	protein import into peroxisome matrix	biological_process	0.32789	1	1	2211	15	64741	BnC09g0924670
GO:0016560	protein import into peroxisome matrix, docking	biological_process	0.32789	1	1	2211	15	64741	BnC09g0924670
GO:0016051	carbohydrate biosynthetic process	biological_process	0.32818	1	20	2211	488	64741	BnA03g0122550,BnA01g0043490,BnC09g0927690,BnC07g0834960,BnA06g0227190,BnUnng0990630,BnC08g0856150,BnC04g0668090,BnA03g0146820,BnA10g0414730,BnC01g0425410,BnC01g0469650,BnC07g0813720,BnC07g0835290,BnA03g0091370,BnA09g0345300,BnA08g0308500,BnC05g0690940,BnC06g0766490,BnC09g0897600
GO:0005262	calcium channel activity	molecular_function	0.32894	1	6	2211	142	64741	BnC09g0925730,BnA02g0065620,BnA07g0298990,BnA02g0060030,BnA02g0052920,BnA07g0293970
GO:0004789	thiamine-phosphate diphosphorylase activity	molecular_function	0.32914	1	2	2211	34	64741	BnA01g0037200,BnC07g0820580
GO:0035064	methylated histone residue binding	molecular_function	0.32928	1	1	2211	13	64741	BnC07g0788650
GO:0044179	hemolysis in other organism	biological_process	0.32938	1	2	2211	39	64741	BnC07g0833290,BnC03g0542230
GO:0019310	inositol catabolic process	biological_process	0.3302	1	1	2211	12	64741	BnA09g0357640
GO:0046164	alcohol catabolic process	biological_process	0.3302	1	1	2211	12	64741	BnA09g0357640
GO:0046174	polyol catabolic process	biological_process	0.3302	1	1	2211	12	64741	BnA09g0357640
GO:0050113	inositol oxygenase activity	molecular_function	0.3302	1	1	2211	12	64741	BnA09g0357640
GO:1901616	organic hydroxy compound catabolic process	biological_process	0.3302	1	1	2211	12	64741	BnA09g0357640
GO:0010627	regulation of intracellular protein kinase cascade	biological_process	0.33094	1	2	2211	32	64741	BnC07g0817150,BnA02g0060040
GO:0035737	injection of substance in to other organism	biological_process	0.3312	1	1	2211	10	64741	BnA07g0277070
GO:0035738	envenomation resulting in modification of morphology or physiology of other organism	biological_process	0.3312	1	1	2211	10	64741	BnA07g0277070
GO:0044559	envenomation resulting in modulation of voltage-gated potassium channel activity in other organism	biological_process	0.3312	1	1	2211	10	64741	BnA07g0277070
GO:0044560	envenomation resulting in modulation of ion channel activity in other organism	biological_process	0.3312	1	1	2211	10	64741	BnA07g0277070
GO:0044562	envenomation resulting in negative regulation of voltage-gated potassium channel activity in other organism	biological_process	0.3312	1	1	2211	10	64741	BnA07g0277070
GO:0044564	envenomation resulting in occlusion of the pore of voltage-gated potassium channel in other organism	biological_process	0.3312	1	1	2211	10	64741	BnA07g0277070
GO:0044441	cilium part	cellular_component	0.33122	1	1	2211	10	64741	BnC04g0634270
GO:0051705	multi-organism behavior	biological_process	0.3317	1	2	2211	32	64741	BnA07g0277070,BnC04g0677160
GO:0010942	positive regulation of cell death	biological_process	0.33178	1	1	2211	13	64741	BnA07g0298610
GO:0043065	positive regulation of apoptotic process	biological_process	0.33178	1	1	2211	13	64741	BnA07g0298610
GO:0043068	positive regulation of programmed cell death	biological_process	0.33178	1	1	2211	13	64741	BnA07g0298610
GO:0051536	iron-sulfur cluster binding	molecular_function	0.33318	1	14	2211	362	64741	BnA01g0042040,BnA06g0241210,BnA02g0087950,BnC07g0822460,BnA05g0186090,BnA06g0263140,BnC04g0683130,BnC07g0796850,BnC02g0472210,BnA07g0295950,BnC08g0847160,BnC04g0623010,BnC06g0771800,BnUnng0948440
GO:0051540	metal cluster binding	molecular_function	0.33318	1	14	2211	362	64741	BnA05g0186090,BnC07g0822460,BnA02g0087950,BnA06g0241210,BnA01g0042040,BnC04g0683130,BnC07g0796850,BnA06g0263140,BnC04g0623010,BnC08g0847160,BnA07g0295950,BnC02g0472210,BnUnng0948440,BnC06g0771800
GO:0008899	homoserine O-succinyltransferase activity	molecular_function	0.33329	1	1	2211	14	64741	BnA08g0319070
GO:0009092	homoserine metabolic process	biological_process	0.33329	1	1	2211	14	64741	BnA08g0319070
GO:0016750	O-succinyltransferase activity	molecular_function	0.33329	1	1	2211	14	64741	BnA08g0319070
GO:0019279	L-methionine biosynthetic process from L-homoserine via cystathionine	biological_process	0.33329	1	1	2211	14	64741	BnA08g0319070
GO:0019281	L-methionine biosynthetic process from homoserine via O-succinyl-L-homoserine and cystathionine	biological_process	0.33329	1	1	2211	14	64741	BnA08g0319070
GO:0071265	L-methionine biosynthetic process	biological_process	0.33329	1	1	2211	14	64741	BnA08g0319070
GO:0071266	'de novo' L-methionine biosynthetic process	biological_process	0.33329	1	1	2211	14	64741	BnA08g0319070
GO:0006996	organelle organization	biological_process	0.33336	1	92	2211	2571	64741	BnC01g0443330,BnA06g0237640,BnA01g0037370,BnA02g0063370,BnA06g0224690,BnA02g0061360,BnC02g0484580,BnA06g0239840,BnC09g0924670,BnA09g0360590,BnC06g0752600,BnUnng1019200,BnC07g0782520,BnA06g0256220,BnC02g0519080,BnC08g0849370,BnC03g0602960,BnA06g0223410,BnA02g0057930,BnC07g0834550,BnUnng1003240,BnC07g0811310,BnC07g0790650,BnA03g0141740,BnC04g0632860,BnA10g0408320,BnC01g0438520,BnUnng0946510,BnA07g0…
GO:0019865	immunoglobulin binding	molecular_function	0.33342	1	1	2211	10	64741	BnC06g0748210
GO:0000777	condensed chromosome kinetochore	cellular_component	0.33352	1	8	2211	190	64741	BnC03g0613120,BnC02g0519080,BnA09g0360590,BnC03g0593690,BnC04g0632860,BnC04g0629120,BnC01g0425770,BnA09g0366440
GO:0000779	condensed chromosome, centromeric region	cellular_component	0.33352	1	8	2211	190	64741	BnC03g0593690,BnA09g0366440,BnC04g0629120,BnC04g0632860,BnC01g0425770,BnC03g0613120,BnC02g0519080,BnA09g0360590
GO:0016703	oxidoreductase activity, acting on single donors with incorporation of molecular oxygen, incorporation of one atom of oxygen (internal monooxygenases or internal mixed function oxidases)	molecular_function	0.3338	1	3	2211	56	64741	BnA06g0250150,BnC07g0820580,BnA01g0037200
GO:0016836	hydro-lyase activity	molecular_function	0.33381	1	11	2211	267	64741	BnA09g0360590,BnA02g0087360,BnA02g0068220,BnA09g0350650,BnC04g0654670,BnA06g0231010,BnA01g0028840,BnC04g0656640,BnC01g0469060,BnC01g0451940,BnUnng0999730
GO:0009898	internal side of plasma membrane	cellular_component	0.33426	1	2	2211	42	64741	BnA03g0098990,BnA04g0158910
GO:0016053	organic acid biosynthetic process	biological_process	0.33505	1	36	2211	922	64741	BnA05g0210200,BnA07g0295760,BnA08g0319070,BnC07g0820580,BnA09g0365580,BnA09g0348360,BnUnng0977500,BnC02g0526160,BnA02g0073230,BnA03g0093880,BnC08g0852440,BnC01g0428650,BnA06g0250150,BnC02g0513080,BnA06g0231010,BnA01g0003680,BnA08g0317420,BnUnng1013190,BnC04g0637750,BnA02g0057930,BnC07g0825340,BnC05g0687480,BnA03g0156690,BnC05g0700080,BnC04g0668630,BnA10g0398380,BnA01g0037200,BnC04g0624050,BnUnng0…
GO:0046394	carboxylic acid biosynthetic process	biological_process	0.33505	1	36	2211	922	64741	BnC02g0513080,BnC01g0428650,BnA06g0250150,BnA01g0003680,BnA06g0231010,BnA08g0317420,BnC04g0637750,BnA02g0057930,BnUnng1013190,BnA07g0295760,BnA05g0210200,BnA09g0365580,BnA09g0348360,BnA08g0319070,BnC07g0820580,BnC02g0526160,BnA02g0073230,BnUnng0977500,BnC08g0852440,BnA03g0093880,BnUnng0967790,BnC07g0833070,BnA04g0169370,BnUnng1014460,BnC09g0887880,BnC07g0783420,BnA05g0196500,BnA03g0156040,BnA03g0…
GO:0007127	meiosis I	biological_process	0.33618	1	3	2211	62	64741	BnC07g0833140,BnUnng1003240,BnA01g0004240
GO:0043085	positive regulation of catalytic activity	biological_process	0.33721	1	2	2211	36	64741	BnC08g0838660,BnC08g0870130
GO:0044093	positive regulation of molecular function	biological_process	0.33721	1	2	2211	36	64741	BnC08g0870130,BnC08g0838660
GO:0009890	negative regulation of biosynthetic process	biological_process	0.33722	1	5	2211	113	64741	BnA10g0414650,BnC08g0838460,BnA06g0240420,BnC03g0613970,BnC03g0616590
GO:0015085	calcium ion transmembrane transporter activity	molecular_function	0.33799	1	6	2211	144	64741	BnC09g0925730,BnA02g0065620,BnA07g0298990,BnA02g0060030,BnA02g0052920,BnA07g0293970
GO:0005337	nucleoside transmembrane transporter activity	molecular_function	0.33925	1	2	2211	34	64741	BnA06g0244720,BnA01g0029480
GO:0005310	dicarboxylic acid transmembrane transporter activity	molecular_function	0.33997	1	1	2211	14	64741	BnC04g0651240
GO:0008374	O-acyltransferase activity	molecular_function	0.34101	1	8	2211	186	64741	BnA03g0111660,BnA09g0392010,BnC05g0687380,BnC08g0886960,BnA07g0273660,BnC06g0746440,BnA08g0319070,BnC03g0562350
GO:0004867	serine-type endopeptidase inhibitor activity	molecular_function	0.3411	1	3	2211	69	64741	BnA05g0210310,BnA06g0257960,BnC07g0826940
GO:0005905	coated pit	cellular_component	0.34115	1	2	2211	33	64741	BnA05g0211500,BnC04g0654550
GO:0012510	trans-Golgi network transport vesicle membrane	cellular_component	0.34115	1	2	2211	33	64741	BnC04g0654550,BnA05g0211500
GO:0030125	clathrin vesicle coat	cellular_component	0.34115	1	2	2211	33	64741	BnA05g0211500,BnC04g0654550
GO:0030130	clathrin coat of trans-Golgi network vesicle	cellular_component	0.34115	1	2	2211	33	64741	BnC04g0654550,BnA05g0211500
GO:0030132	clathrin coat of coated pit	cellular_component	0.34115	1	2	2211	33	64741	BnA05g0211500,BnC04g0654550
GO:0030136	clathrin-coated vesicle	cellular_component	0.34115	1	2	2211	33	64741	BnC04g0654550,BnA05g0211500
GO:0030140	trans-Golgi network transport vesicle	cellular_component	0.34115	1	2	2211	33	64741	BnA05g0211500,BnC04g0654550
GO:0030665	clathrin-coated vesicle membrane	cellular_component	0.34115	1	2	2211	33	64741	BnA05g0211500,BnC04g0654550
GO:0051094	positive regulation of developmental process	biological_process	0.34127	1	2	2211	35	64741	BnC01g0426040,BnA02g0060040
GO:0000151	ubiquitin ligase complex	cellular_component	0.34148	1	31	2211	897	64741	BnC01g0445170,BnUnng1019130,BnA03g0098330,BnC03g0545210,BnC04g0683820,BnC03g0544010,BnA02g0066020,BnA09g0347000,BnA02g0054600,BnA03g0090530,BnA04g0169100,BnA05g0203610,BnA03g0156380,BnA01g0003160,BnC05g0691250,BnA03g0155570,BnC07g0823340,BnC08g0838550,BnA05g0192080,BnA03g0104220,BnA05g0218300,BnC03g0606130,BnA05g0211500,BnC03g0589590,BnC01g0428050,BnC03g0550280,BnA10g0401540,BnC03g0558570,BnC06g0…
GO:0051715	cytolysis in other organism	biological_process	0.3416	1	2	2211	40	64741	BnC07g0833290,BnC03g0542230
GO:0030904	retromer complex	cellular_component	0.34162	1	1	2211	10	64741	BnA06g0240990
GO:0004143	diacylglycerol kinase activity	molecular_function	0.34192	1	2	2211	31	64741	BnA03g0151940,BnC07g0826900
GO:0006527	arginine catabolic process	biological_process	0.34377	1	1	2211	11	64741	BnA03g0100830
GO:0009605	response to external stimulus	biological_process	0.34502	1	11	2211	288	64741	BnA05g0202940,BnC04g0640950,BnC08g0840230,BnC02g0484580,BnC02g0475590,BnA03g0133190,BnC07g0822380,BnC09g0912850,BnC06g0752600,BnC05g0692990,BnA01g0043490
GO:0004375	glycine dehydrogenase (decarboxylating) activity	molecular_function	0.346	1	1	2211	10	64741	BnA09g0374200
GO:0006546	glycine catabolic process	biological_process	0.346	1	1	2211	10	64741	BnA09g0374200
GO:0009071	serine family amino acid catabolic process	biological_process	0.346	1	1	2211	10	64741	BnA09g0374200
GO:0016642	oxidoreductase activity, acting on the CH-NH2 group of donors, disulfide as acceptor	molecular_function	0.346	1	1	2211	10	64741	BnA09g0374200
GO:0009110	vitamin biosynthetic process	biological_process	0.34646	1	9	2211	216	64741	BnA05g0214100,BnC07g0801670,BnA07g0270270,BnC07g0820580,BnC03g0581330,BnA03g0130020,BnA01g0037200,BnA04g0181170,BnA02g0052920
GO:0042364	water-soluble vitamin biosynthetic process	biological_process	0.34646	1	9	2211	216	64741	BnA01g0037200,BnC03g0581330,BnA03g0130020,BnC07g0820580,BnA02g0052920,BnA04g0181170,BnA05g0214100,BnA07g0270270,BnC07g0801670
GO:0005615	extracellular space	cellular_component	0.34699	1	14	2211	349	64741	BnA07g0275380,BnA03g0098920,BnC02g0514950,BnA09g0344980,BnUnng0962410,BnA05g0210200,BnC02g0527710,BnC08g0886680,BnA03g0116210,BnC03g0540830,BnA01g0024580,BnC06g0754520,BnC01g0442340,BnC01g0429300
GO:0009058	biosynthetic process	biological_process	0.34793	1	487	2211	14250	64741	BnA10g0414730,BnA06g0231010,BnA09g0374200,BnA07g0277390,BnA01g0003680,BnC09g0922240,BnA07g0298990,BnC03g0579000,BnC03g0542300,BnC05g0706000,BnC04g0683340,BnA01g0002180,BnC01g0425770,BnA09g0365430,BnA10g0412420,BnUnng0984510,BnC03g0564860,BnC06g0773920,BnC07g0820580,BnC01g0447180,BnA09g0348360,BnA01g0024580,BnA07g0303210,BnA03g0093880,BnC08g0865310,BnC04g0656640,BnUnng0977500,BnA02g0049640,BnA04g0…
GO:0044445	cytosolic part	cellular_component	0.34859	1	7	2211	194	64741	BnC06g0742400,BnC07g0799840,BnC02g0479380,BnA06g0254210,BnA06g0224690,BnA07g0293990,BnA07g0270270
GO:0044238	primary metabolic process	biological_process	0.35036	1	921	2211	25977	64741	BnC07g0834960,BnC06g0751040,BnA03g0092920,BnA06g0256980,BnC07g0788650,BnA03g0104390,BnA09g0383190,BnA09g0360590,BnC05g0710330,BnA03g0156520,BnA02g0057110,BnA03g0125540,BnC07g0806040,BnUnng1009860,BnA04g0164400,BnC03g0618300,BnA08g0317220,BnA06g0231280,BnA07g0270130,BnC03g0533520,BnA01g0007060,BnC03g0550230,BnA04g0182740,BnA09g0351960,BnA02g0065150,BnC09g0897130,BnA01g0026740,BnA08g0332900,BnA04g0…
GO:0031974	membrane-enclosed lumen	cellular_component	0.35102	1	43	2211	1178	64741	BnA07g0275650,BnC04g0619380,BnA10g0404080,BnA02g0069960,BnC04g0632860,BnA10g0406900,BnC09g0912010,BnC01g0430440,BnC03g0613120,BnUnng0997150,BnA09g0389560,BnA10g0418030,BnC07g0788770,BnC03g0593690,BnC01g0428430,BnA01g0004240,BnA04g0185230,BnC07g0833140,BnA07g0293800,BnC09g0898570,BnC05g0686200,BnA03g0100830,BnA02g0052920,BnA06g0256980,BnA03g0092920,BnC04g0670510,BnA02g0063350,BnC07g0808350,BnA08g0…
GO:0019866	organelle inner membrane	cellular_component	0.35182	1	14	2211	391	64741	BnA03g0150210,BnC04g0651150,BnA09g0340960,BnC04g0620810,BnA01g0003070,BnA08g0325030,BnA02g0057110,BnA05g0211720,BnC07g0834670,BnUnng0989200,BnA10g0413030,BnC04g0683280,BnA10g0417810,BnA06g0265310
GO:0031966	mitochondrial membrane	cellular_component	0.35199	1	24	2211	700	64741	BnA05g0211720,BnC05g0699060,BnC01g0439670,BnUnng0989200,BnC07g0781580,BnA03g0150210,BnA09g0340960,BnA01g0003070,BnC07g0834670,BnA03g0139270,BnA06g0260780,BnA10g0413030,BnC09g0923480,BnA03g0134980,BnC04g0683280,BnC01g0424390,BnA10g0417810,BnA06g0265310,BnA07g0271560,BnC04g0651150,BnA06g0258830,BnC04g0620810,BnA05g0216300,BnA02g0057110
GO:0044283	small molecule biosynthetic process	biological_process	0.35214	1	44	2211	1147	64741	BnC04g0637750,BnA02g0057930,BnUnng1013190,BnA08g0317420,BnC07g0801670,BnA01g0003680,BnA06g0231010,BnA03g0130020,BnC02g0513080,BnC01g0428650,BnA04g0181170,BnA06g0250150,BnC08g0852440,BnC01g0437660,BnA03g0093880,BnC02g0526160,BnA02g0073230,BnUnng0977500,BnA09g0365580,BnA09g0348360,BnA08g0319070,BnC07g0820580,BnA07g0295760,BnA05g0210200,BnC07g0783420,BnC09g0887880,BnA05g0214100,BnA05g0196500,BnA03g0…
GO:0009294	DNA mediated transformation	biological_process	0.35236	1	1	2211	12	64741	BnA05g0202940
GO:0004540	ribonuclease activity	molecular_function	0.35282	1	12	2211	312	64741	BnA02g0079700,BnC06g0774280,BnC04g0678340,BnA03g0122210,BnA03g0123430,BnA02g0087950,BnA03g0101440,BnA01g0026050,BnA06g0263850,BnC03g0597850,BnA05g0222070,BnA05g0210060
GO:1901136	carbohydrate derivative catabolic process	biological_process	0.35298	1	7	2211	168	64741	BnA03g0126550,BnC06g0747730,BnA09g0351430,BnA05g0188090,BnA01g0018380,BnC06g0772170,BnA04g0182490
GO:0016301	kinase activity	molecular_function	0.35422	1	206	2211	5121	64741	BnC03g0585060,BnC05g0684940,BnA07g0300510,BnA04g0167850,BnC03g0612690,BnA03g0110010,BnC03g0579000,BnC05g0706000,BnC03g0589710,BnA02g0060320,BnA03g0131110,BnA03g0156510,BnC05g0685330,BnA02g0060450,BnA03g0109850,BnC04g0670560,BnA03g0115500,BnA02g0068710,BnA07g0282970,BnA03g0140370,BnC03g0556230,BnA03g0129380,BnA07g0301100,BnC06g0762500,BnC01g0458560,BnC05g0698530,BnC02g0507940,BnA09g0387380,BnC04g0…
GO:0005740	mitochondrial envelope	cellular_component	0.35679	1	25	2211	735	64741	BnA05g0211720,BnC05g0699060,BnC01g0439670,BnUnng0989200,BnC07g0781580,BnA03g0150210,BnA09g0340960,BnA07g0298610,BnA01g0003070,BnC07g0834670,BnA03g0139270,BnA06g0260780,BnA10g0413030,BnC09g0923480,BnA03g0134980,BnC04g0683280,BnC01g0424390,BnA10g0417810,BnA06g0265310,BnA07g0271560,BnC04g0651150,BnA06g0258830,BnC04g0620810,BnA05g0216300,BnA02g0057110
GO:0004549	tRNA-specific ribonuclease activity	molecular_function	0.35729	1	3	2211	68	64741	BnA05g0222070,BnA03g0123430,BnA03g0101440
GO:0006449	regulation of translational termination	biological_process	0.35787	1	1	2211	14	64741	BnA07g0294850
GO:0006452	translational frameshifting	biological_process	0.35787	1	1	2211	14	64741	BnA07g0294850
GO:0043243	positive regulation of protein complex disassembly	biological_process	0.35787	1	1	2211	14	64741	BnA07g0294850
GO:0045727	positive regulation of translation	biological_process	0.35787	1	1	2211	14	64741	BnA07g0294850
GO:0045901	positive regulation of translational elongation	biological_process	0.35787	1	1	2211	14	64741	BnA07g0294850
GO:0045905	positive regulation of translational termination	biological_process	0.35787	1	1	2211	14	64741	BnA07g0294850
GO:0016579	protein deubiquitination	biological_process	0.35934	1	7	2211	140	64741	BnC08g0884560,BnA01g0032210,BnC02g0475680,BnC02g0488280,BnUnng0994500,BnC02g0496000,BnA03g0144050
GO:0070646	protein modification by small protein removal	biological_process	0.35934	1	7	2211	140	64741	BnUnng0994500,BnC02g0496000,BnA03g0144050,BnA01g0032210,BnC08g0884560,BnC02g0475680,BnC02g0488280
GO:0006152	purine nucleoside catabolic process	biological_process	0.35955	1	1	2211	13	64741	BnC06g0772170
GO:0006184	GTP catabolic process	biological_process	0.35955	1	1	2211	13	64741	BnC06g0772170
GO:0009143	nucleoside triphosphate catabolic process	biological_process	0.35955	1	1	2211	13	64741	BnC06g0772170
GO:0009146	purine nucleoside triphosphate catabolic process	biological_process	0.35955	1	1	2211	13	64741	BnC06g0772170
GO:0009203	ribonucleoside triphosphate catabolic process	biological_process	0.35955	1	1	2211	13	64741	BnC06g0772170
GO:0009207	purine ribonucleoside triphosphate catabolic process	biological_process	0.35955	1	1	2211	13	64741	BnC06g0772170
GO:0033124	regulation of GTP catabolic process	biological_process	0.35955	1	1	2211	13	64741	BnC06g0772170
GO:0043087	regulation of GTPase activity	biological_process	0.35955	1	1	2211	13	64741	BnC06g0772170
GO:0046130	purine ribonucleoside catabolic process	biological_process	0.35955	1	1	2211	13	64741	BnC06g0772170
GO:1901069	guanosine-containing compound catabolic process	biological_process	0.35955	1	1	2211	13	64741	BnC06g0772170
GO:0006766	vitamin metabolic process	biological_process	0.36141	1	9	2211	219	64741	BnC07g0820580,BnA03g0130020,BnC03g0581330,BnA01g0037200,BnA04g0181170,BnA02g0052920,BnA05g0214100,BnC07g0801670,BnA07g0270270
GO:0006767	water-soluble vitamin metabolic process	biological_process	0.36141	1	9	2211	219	64741	BnA02g0052920,BnA04g0181170,BnA01g0037200,BnA03g0130020,BnC03g0581330,BnC07g0820580,BnA07g0270270,BnC07g0801670,BnA05g0214100
GO:0020037	heme binding	molecular_function	0.36269	1	49	2211	1241	64741	BnA02g0063350,BnC02g0520100,BnA06g0242140,BnA01g0017580,BnC01g0426360,BnA08g0321230,BnA02g0081220,BnC06g0735270,BnA02g0079330,BnA01g0042040,BnC01g0429640,BnC01g0425590,BnC09g0888770,BnA04g0171110,BnC08g0847160,BnC06g0763780,BnA10g0416840,BnA08g0332180,BnUnng0979770,BnC07g0833150,BnC02g0527710,BnC01g0431990,BnC04g0626290,BnC02g0521490,BnA02g0048320,BnA05g0186630,BnC07g0821150,BnUnng0950900,BnA03g0…
GO:0046834	lipid phosphorylation	biological_process	0.36338	1	2	2211	37	64741	BnA05g0222130,BnA06g0249650
GO:0046854	phosphatidylinositol phosphorylation	biological_process	0.36338	1	2	2211	37	64741	BnA05g0222130,BnA06g0249650
GO:0043566	structure-specific DNA binding	molecular_function	0.36344	1	13	2211	325	64741	BnC06g0755920,BnC09g0919890,BnA04g0158910,BnC06g0747730,BnA05g0217480,BnC03g0550520,BnC02g0475590,BnA05g0221060,BnC03g0533520,BnC04g0640950,BnA07g0279900,BnC02g0499030,BnA07g0286290
GO:0043462	regulation of ATPase activity	biological_process	0.36359	1	1	2211	17	64741	BnA03g0151480
GO:0000160	phosphorelay signal transduction system	biological_process	0.36391	1	14	2211	347	64741	BnA08g0308960,BnC08g0866030,BnA10g0416390,BnUnng0988720,BnA05g0195710,BnA09g0388340,BnUnng0971020,BnUnng0950970,BnA06g0254800,BnA03g0098920,BnA05g0202480,BnC07g0801670,BnC04g0667330,BnA09g0374190
GO:0016830	carbon-carbon lyase activity	molecular_function	0.36485	1	17	2211	435	64741	BnUnng0959020,BnC04g0647000,BnUnng0966640,BnA08g0308500,BnC05g0694290,BnA09g0376950,BnC05g0708870,BnC08g0870090,BnC09g0924400,BnC07g0834960,BnUnng0990630,BnC09g0927690,BnC09g0920600,BnA08g0310040,BnA05g0188860,BnA02g0068260,BnC09g0901980
GO:0016604	nuclear body	cellular_component	0.36505	1	1	2211	12	64741	BnA07g0293800
GO:0016607	nuclear speck	cellular_component	0.36505	1	1	2211	12	64741	BnA07g0293800
GO:0045944	positive regulation of transcription from RNA polymerase II promoter	biological_process	0.36505	1	1	2211	12	64741	BnA07g0293800
GO:0015276	ligand-gated ion channel activity	molecular_function	0.36569	1	10	2211	239	64741	BnA07g0294900,BnA07g0293970,BnA04g0183060,BnC06g0763760,BnA02g0065620,BnC09g0925730,BnA07g0298990,BnA02g0052920,BnA06g0244720,BnA02g0060030
GO:0022834	ligand-gated channel activity	molecular_function	0.36569	1	10	2211	239	64741	BnA07g0293970,BnA04g0183060,BnC06g0763760,BnA07g0294900,BnA07g0298990,BnA02g0060030,BnA02g0052920,BnA06g0244720,BnA02g0065620,BnC09g0925730
GO:0004127	cytidylate kinase activity	molecular_function	0.36574	1	6	2211	123	64741	BnC09g0900560,BnC01g0449610,BnC07g0819470,BnA02g0080110,BnA03g0115310,BnA05g0204470
GO:0046677	response to antibiotic	biological_process	0.36769	1	3	2211	56	64741	BnA01g0012060,BnC01g0437170,BnA03g0155570
GO:0004451	isocitrate lyase activity	molecular_function	0.36788	1	1	2211	12	64741	BnUnng0966640
GO:1901361	organic cyclic compound catabolic process	biological_process	0.36831	1	13	2211	327	64741	BnA03g0151480,BnA09g0368920,BnC07g0806040,BnC08g0883240,BnA02g0079700,BnC04g0619380,BnA09g0338000,BnC06g0772170,BnA01g0026060,BnC08g0838660,BnC08g0871500,BnC07g0824210,BnA01g0026050
GO:0016773	phosphotransferase activity, alcohol group as acceptor	molecular_function	0.36833	1	194	2211	4822	64741	BnA08g0310040,BnC05g0692990,BnC03g0543010,BnC02g0518520,BnA07g0303090,BnA06g0237300,BnC06g0762590,BnA08g0314740,BnA07g0296040,BnA05g0192770,BnA02g0064180,BnA03g0098920,BnA01g0031060,BnC05g0691870,BnA02g0089580,BnA10g0419890,BnC07g0807330,BnUnng0937380,BnA06g0240990,BnA04g0162970,BnC02g0527830,BnC04g0624610,BnC06g0774570,BnA01g0031180,BnC01g0437720,BnA06g0255060,BnA09g0373230,BnC01g0434660,BnC07g0…
GO:0006919	activation of cysteine-type endopeptidase activity involved in apoptotic process	biological_process	0.36837	1	1	2211	13	64741	BnC08g0870130
GO:0010950	positive regulation of endopeptidase activity	biological_process	0.36837	1	1	2211	13	64741	BnC08g0870130
GO:0010952	positive regulation of peptidase activity	biological_process	0.36837	1	1	2211	13	64741	BnC08g0870130
GO:0043280	positive regulation of cysteine-type endopeptidase activity involved in apoptotic process	biological_process	0.36837	1	1	2211	13	64741	BnC08g0870130
GO:0097202	activation of cysteine-type endopeptidase activity	biological_process	0.36837	1	1	2211	13	64741	BnC08g0870130
GO:2001056	positive regulation of cysteine-type endopeptidase activity	biological_process	0.36837	1	1	2211	13	64741	BnC08g0870130
GO:0043047	single-stranded telomeric DNA binding	molecular_function	0.36994	1	1	2211	14	64741	BnA05g0221060
GO:0044413	avoidance of host defenses	biological_process	0.37022	1	2	2211	36	64741	BnA10g0410060,BnA06g0250620
GO:0044415	evasion or tolerance of host defenses	biological_process	0.37022	1	2	2211	36	64741	BnA10g0410060,BnA06g0250620
GO:0051832	avoidance of defenses of other organism involved in symbiotic interaction	biological_process	0.37022	1	2	2211	36	64741	BnA10g0410060,BnA06g0250620
GO:0051834	evasion or tolerance of defenses of other organism involved in symbiotic interaction	biological_process	0.37022	1	2	2211	36	64741	BnA10g0410060,BnA06g0250620
GO:0052173	response to defenses of other organism involved in symbiotic interaction	biological_process	0.37022	1	2	2211	36	64741	BnA10g0410060,BnA06g0250620
GO:0052200	response to host defenses	biological_process	0.37022	1	2	2211	36	64741	BnA10g0410060,BnA06g0250620
GO:0075136	response to host	biological_process	0.37022	1	2	2211	36	64741	BnA10g0410060,BnA06g0250620
GO:0048609	multicellular organismal reproductive process	biological_process	0.37067	1	6	2211	150	64741	BnC07g0828270,BnA06g0237270,BnC08g0870130,BnC04g0677160,BnC09g0896600,BnA06g0257480
GO:0008053	mitochondrial fusion	biological_process	0.37074	1	3	2211	69	64741	BnC05g0699060,BnC01g0439670,BnA07g0271560
GO:0003779	actin binding	molecular_function	0.37101	1	17	2211	447	64741	BnA03g0149840,BnA09g0336960,BnA02g0058370,BnA03g0135940,BnC09g0918370,BnUnng0941030,BnC03g0602960,BnC05g0727510,BnA04g0182190,BnC06g0746470,BnC04g0683590,BnC09g0887930,BnC08g0866750,BnA03g0103370,BnUnng1019200,BnC01g0426060,BnA02g0061360
GO:0006952	defense response	biological_process	0.3711	1	24	2211	708	64741	BnC08g0869790,BnA08g0308960,BnA10g0410060,BnC07g0777880,BnA04g0159310,BnC04g0666540,BnC07g0831090,BnA06g0250620,BnA01g0041240,BnC03g0580720,BnA02g0066020,BnC03g0563040,BnC03g0562490,BnA08g0310680,BnC04g0649590,BnA06g0224790,BnA08g0306580,BnC07g0811310,BnC03g0589590,BnA04g0161750,BnA01g0037150,BnUnng0980830,BnC06g0774280,BnA09g0361340
GO:0004779	sulfate adenylyltransferase activity	molecular_function	0.37247	1	1	2211	12	64741	BnA09g0337690
GO:0004781	sulfate adenylyltransferase (ATP) activity	molecular_function	0.37247	1	1	2211	12	64741	BnA09g0337690
GO:0003919	FMN adenylyltransferase activity	molecular_function	0.37345	1	1	2211	13	64741	BnA04g0181170
GO:0004555	alpha,alpha-trehalase activity	molecular_function	0.37358	1	1	2211	12	64741	BnC01g0428470
GO:0015927	trehalase activity	molecular_function	0.37358	1	1	2211	12	64741	BnC01g0428470
GO:0019988	charged-tRNA amino acid modification	biological_process	0.37377	1	1	2211	15	64741	BnA07g0271420
GO:0043399	tRNA A64-2'-O-ribosylphosphate transferase activity	molecular_function	0.37377	1	1	2211	15	64741	BnA07g0271420
GO:0051082	unfolded protein binding	molecular_function	0.37434	1	14	2211	410	64741	BnUnng0979380,BnA03g0100760,BnA07g0293990,BnC04g0640950,BnA02g0078320,BnC07g0799840,BnC06g0742400,BnA02g0079700,BnA09g0360590,BnC03g0546290,BnA06g0228340,BnC02g0479380,BnC08g0884880,BnA01g0024930
GO:0006471	protein ADP-ribosylation	biological_process	0.37445	1	1	2211	12	64741	BnA10g0406600
GO:0044249	cellular biosynthetic process	biological_process	0.37476	1	446	2211	13162	64741	BnA06g0252640,BnA02g0057510,BnC08g0884030,BnA03g0141740,BnA03g0093840,BnC03g0562350,BnA07g0294140,BnC07g0810430,BnC03g0581330,BnC01g0430440,BnC03g0579240,BnA08g0330730,BnA05g0214100,BnC08g0884560,BnC02g0488910,BnC02g0515860,BnA03g0093600,BnA03g0156040,BnA04g0169370,BnC05g0708940,BnC05g0691620,BnC02g0504440,BnA06g0241780,BnC08g0852440,BnA08g0319710,BnA02g0052470,BnC09g0891230,BnA08g0320530,BnC08g0…
GO:0006336	DNA replication-independent nucleosome assembly	biological_process	0.37481	1	1	2211	13	64741	BnA06g0239840
GO:0031055	chromatin remodeling at centromere	biological_process	0.37481	1	1	2211	13	64741	BnA06g0239840
GO:0034080	CENP-A containing nucleosome assembly at centromere	biological_process	0.37481	1	1	2211	13	64741	BnA06g0239840
GO:0034724	DNA replication-independent nucleosome organization	biological_process	0.37481	1	1	2211	13	64741	BnA06g0239840
GO:0043486	histone exchange	biological_process	0.37481	1	1	2211	13	64741	BnA06g0239840
GO:0031975	envelope	cellular_component	0.37507	1	30	2211	873	64741	BnA06g0260780,BnA03g0139270,BnA10g0413030,BnC07g0834670,BnA06g0265310,BnC01g0424390,BnA10g0417810,BnA07g0271560,BnC04g0683280,BnC09g0923480,BnA03g0134980,BnC04g0651150,BnA06g0258830,BnA02g0057110,BnA05g0216300,BnC04g0620810,BnC03g0559270,BnUnng0989200,BnC05g0699060,BnA05g0211720,BnC01g0439670,BnC03g0595530,BnA06g0228340,BnA03g0150210,BnA09g0371900,BnA09g0340960,BnC07g0781580,BnA01g0003070,BnA08g0…
GO:0004871	signal transducer activity	molecular_function	0.37724	1	35	2211	941	64741	BnA06g0260600,BnA06g0244720,BnC05g0692990,BnA10g0416390,BnC07g0817150,BnA03g0098920,BnC04g0667330,BnUnng0955320,BnA06g0237780,BnA07g0294900,BnA04g0172480,BnA04g0158910,BnA05g0195710,BnA04g0183060,BnA06g0254800,BnC06g0740600,BnC02g0479990,BnA05g0186540,BnA01g0018380,BnA05g0219540,BnA09g0388340,BnA05g0210200,BnC06g0739330,BnUnng0942080,BnA03g0101530,BnA08g0308960,BnC07g0820340,BnC06g0763760,BnA03g0…
GO:0060089	molecular transducer activity	molecular_function	0.37724	1	35	2211	941	64741	BnA05g0195710,BnA04g0158910,BnA05g0186540,BnA01g0018380,BnA05g0219540,BnC06g0740600,BnC02g0479990,BnA04g0183060,BnA06g0254800,BnC07g0817150,BnA10g0416390,BnC05g0692990,BnA06g0244720,BnA06g0260600,BnA04g0172480,BnA07g0294900,BnUnng0955320,BnA06g0237780,BnC04g0667330,BnA03g0098920,BnA03g0098990,BnA07g0270130,BnA05g0217480,BnC07g0801670,BnA05g0202480,BnA08g0315580,BnUnng0950970,BnC06g0739330,BnUnng0…
GO:0016717	oxidoreductase activity, acting on paired donors, with oxidation of a pair of donors resulting in the reduction of molecular oxygen to two molecules of water	molecular_function	0.37773	1	2	2211	35	64741	BnA10g0412270,BnC09g0925530
GO:0007010	cytoskeleton organization	biological_process	0.37774	1	33	2211	885	64741	BnC08g0866750,BnA09g0360590,BnUnng1019200,BnA06g0256220,BnC02g0519080,BnC06g0742400,BnC04g0629120,BnA03g0151480,BnA06g0224690,BnA02g0061360,BnC07g0790650,BnC07g0811310,BnC09g0918370,BnA02g0058370,BnC06g0746470,BnC01g0425770,BnC03g0602960,BnA02g0079740,BnC03g0613120,BnC09g0887930,BnC07g0810430,BnUnng0973420,BnA03g0103370,BnC04g0634270,BnA09g0366440,BnC04g0632860,BnC01g0426060,BnA03g0135940,BnUnng0…
GO:0005247	voltage-gated chloride channel activity	molecular_function	0.37787	1	2	2211	33	64741	BnA02g0045580,BnUnng0989720
GO:0005254	chloride channel activity	molecular_function	0.37787	1	2	2211	33	64741	BnUnng0989720,BnA02g0045580
GO:0008308	voltage-gated anion channel activity	molecular_function	0.37787	1	2	2211	33	64741	BnA02g0045580,BnUnng0989720
GO:0015108	chloride transmembrane transporter activity	molecular_function	0.37787	1	2	2211	33	64741	BnUnng0989720,BnA02g0045580
GO:0038023	signaling receptor activity	molecular_function	0.37843	1	22	2211	552	64741	BnA06g0254800,BnUnng0950970,BnA04g0183060,BnC02g0479990,BnA05g0202480,BnC07g0801670,BnA07g0270130,BnA05g0219540,BnA05g0195710,BnA03g0098920,BnC06g0763760,BnC04g0667330,BnA06g0237780,BnA07g0294900,BnA04g0172480,BnA06g0244720,BnA09g0388340,BnC05g0692990,BnA08g0308960,BnC06g0739330,BnA10g0416390,BnA03g0101530
GO:0005186	pheromone activity	molecular_function	0.38031	1	2	2211	37	64741	BnC08g0886680,BnA02g0087360
GO:0045766	positive regulation of angiogenesis	biological_process	0.38063	1	1	2211	13	64741	BnA02g0060040
GO:0009292	genetic transfer	biological_process	0.38074	1	1	2211	13	64741	BnA05g0202940
GO:0006873	cellular ion homeostasis	biological_process	0.38085	1	6	2211	147	64741	BnA02g0052920,BnA02g0060030,BnA07g0298990,BnA07g0293970,BnC09g0925730,BnA02g0065620
GO:0006875	cellular metal ion homeostasis	biological_process	0.38085	1	6	2211	147	64741	BnA07g0293970,BnA07g0298990,BnA02g0060030,BnA02g0052920,BnC09g0925730,BnA02g0065620
GO:0030003	cellular cation homeostasis	biological_process	0.38085	1	6	2211	147	64741	BnA02g0065620,BnC09g0925730,BnA07g0298990,BnA02g0060030,BnA02g0052920,BnA07g0293970
GO:0009065	glutamine family amino acid catabolic process	biological_process	0.38166	1	1	2211	13	64741	BnA03g0100830
GO:0044000	movement in host	biological_process	0.38256	1	2	2211	38	64741	BnA03g0101450,BnC04g0624610
GO:0046739	spread of virus in multicellular host	biological_process	0.38256	1	2	2211	38	64741	BnC04g0624610,BnA03g0101450
GO:0046740	spread of virus in host, cell to cell	biological_process	0.38256	1	2	2211	38	64741	BnC04g0624610,BnA03g0101450
GO:0051814	movement in other organism involved in symbiotic interaction	biological_process	0.38256	1	2	2211	38	64741	BnC04g0624610,BnA03g0101450
GO:0017172	cysteine dioxygenase activity	molecular_function	0.38328	1	1	2211	14	64741	BnA01g0044160
GO:0046439	L-cysteine metabolic process	biological_process	0.38328	1	1	2211	14	64741	BnA01g0044160
GO:0031072	heat shock protein binding	molecular_function	0.38379	1	3	2211	76	64741	BnC03g0546290,BnA03g0100760,BnA01g0024930
GO:0004668	protein-arginine deiminase activity	molecular_function	0.38406	1	1	2211	13	64741	BnC08g0870090
GO:0019199	transmembrane receptor protein kinase activity	molecular_function	0.38418	1	2	2211	40	64741	BnA06g0237780,BnC06g0739330
GO:0030313	cell envelope	cellular_component	0.38492	1	3	2211	64	64741	BnC03g0595530,BnA09g0371900,BnA06g0228340
GO:0000314	organellar small ribosomal subunit	cellular_component	0.38502	1	1	2211	14	64741	BnC04g0670510
GO:0005763	mitochondrial small ribosomal subunit	cellular_component	0.38502	1	1	2211	14	64741	BnC04g0670510
GO:0015935	small ribosomal subunit	cellular_component	0.38502	1	1	2211	14	64741	BnC04g0670510
GO:0016749	N-succinyltransferase activity	molecular_function	0.38522	1	1	2211	12	64741	BnA03g0100830
GO:0045116	protein neddylation	biological_process	0.38528	1	1	2211	12	64741	BnA06g0241210
GO:0044270	cellular nitrogen compound catabolic process	biological_process	0.38632	1	13	2211	330	64741	BnA09g0368920,BnA03g0151480,BnC07g0801200,BnC08g0883240,BnA02g0079700,BnC06g0772170,BnA09g0338000,BnC04g0619380,BnA01g0026060,BnC08g0838660,BnC08g0871500,BnA01g0026050,BnC07g0824210
GO:0044429	mitochondrial part	cellular_component	0.38684	1	27	2211	808	64741	BnC01g0439670,BnC05g0699060,BnA05g0211720,BnUnng0989200,BnC07g0788770,BnC07g0781580,BnA09g0340960,BnA03g0150210,BnA07g0298610,BnA01g0003070,BnC07g0834670,BnA10g0413030,BnA06g0260780,BnC04g0670510,BnA03g0139270,BnC09g0923480,BnC04g0683280,BnA03g0134980,BnA07g0271560,BnA06g0265310,BnC01g0424390,BnA10g0417810,BnA06g0258830,BnC04g0651150,BnC04g0620810,BnA02g0057110,BnA05g0216300
GO:0016054	organic acid catabolic process	biological_process	0.38714	1	4	2211	86	64741	BnA09g0374200,BnA01g0021580,BnA03g0100830,BnC07g0806040
GO:0046395	carboxylic acid catabolic process	biological_process	0.38714	1	4	2211	86	64741	BnC07g0806040,BnA01g0021580,BnA03g0100830,BnA09g0374200
GO:0005451	monovalent cation:hydrogen antiporter activity	molecular_function	0.38729	1	1	2211	14	64741	BnA05g0196500
GO:0015491	cation:cation antiporter activity	molecular_function	0.38729	1	1	2211	14	64741	BnA05g0196500
GO:0006464	cellular protein modification process	biological_process	0.3875	1	219	2211	5580	64741	BnC06g0756250,BnA10g0412760,BnA10g0401920,BnC04g0683280,BnA04g0172480,BnA01g0043000,BnC07g0797990,BnUnng0981900,BnA02g0067750,BnC03g0581230,BnC01g0463430,BnA01g0012530,BnC04g0681360,BnC07g0795320,BnA09g0339580,BnC02g0488910,BnC08g0884560,BnC03g0547580,BnA03g0114780,BnC06g0765460,BnA10g0394030,BnA06g0239840,BnA09g0349690,BnC02g0520980,BnC03g0608170,BnC07g0782520,BnC04g0664220,BnC07g0833530,BnC06g0…
GO:0036211	protein modification process	biological_process	0.3875	1	219	2211	5580	64741	BnC06g0744390,BnA07g0280730,BnC03g0544360,BnUnng0975090,BnA03g0104200,BnA03g0125290,BnC02g0488720,BnC02g0481390,BnC09g0932490,BnC06g0771520,BnC03g0612680,BnC06g0762090,BnUnng0972680,BnC06g0740960,BnC04g0652770,BnA03g0107460,BnA01g0029420,BnA06g0268060,BnC01g0469370,BnC03g0551240,BnC01g0429560,BnA09g0374840,BnC09g0924670,BnA06g0261020,BnA10g0393770,BnC05g0703270,BnA06g0228540,BnC06g0774750,BnC09g0…
GO:0008174	mRNA methyltransferase activity	molecular_function	0.38817	1	1	2211	13	64741	BnA01g0017800
GO:0019751	polyol metabolic process	biological_process	0.39115	1	3	2211	64	64741	BnA10g0411910,BnC03g0543370,BnA09g0357640
GO:0033865	nucleoside bisphosphate metabolic process	biological_process	0.39151	1	4	2211	108	64741	BnC09g0900560,BnA07g0271270,BnA02g0080110,BnC05g0724310
GO:0033875	ribonucleoside bisphosphate metabolic process	biological_process	0.39151	1	4	2211	108	64741	BnC09g0900560,BnA07g0271270,BnC05g0724310,BnA02g0080110
GO:0034032	purine nucleoside bisphosphate metabolic process	biological_process	0.39151	1	4	2211	108	64741	BnC09g0900560,BnC05g0724310,BnA02g0080110,BnA07g0271270
GO:0055082	cellular chemical homeostasis	biological_process	0.39163	1	6	2211	149	64741	BnA02g0060030,BnA02g0052920,BnA07g0298990,BnA07g0293970,BnC09g0925730,BnA02g0065620
GO:0043229	intracellular organelle	cellular_component	0.39315	1	353	2211	10703	64741	BnA03g0156380,BnA03g0114270,BnA07g0284340,BnC02g0481810,BnA09g0366440,BnA09g0338010,BnA03g0122940,BnA07g0301390,BnA07g0275650,BnC03g0568580,BnA02g0065360,BnA03g0151810,BnC06g0775970,BnA05g0195710,BnC06g0754060,BnC08g0870130,BnC06g0762420,BnUnng0973050,BnC02g0489490,BnA05g0211500,BnA03g0136790,BnC09g0930530,BnA06g0242160,BnA10g0418030,BnC03g0559270,BnA01g0003580,BnC01g0428550,BnC01g0445170,BnC04g0…
GO:0006468	protein phosphorylation	biological_process	0.39322	1	157	2211	3878	64741	BnA04g0177040,BnC07g0779090,BnUnng0995210,BnC03g0561350,BnA10g0419190,BnUnng0997000,BnA02g0058350,BnA02g0067810,BnC05g0690060,BnA06g0228000,BnA09g0360910,BnA02g0059230,BnC07g0802020,BnA09g0365170,BnC03g0616560,BnC04g0679510,BnC02g0483420,BnA07g0279010,BnA07g0298900,BnC04g0669020,BnA07g0303030,BnA05g0202480,BnA10g0402060,BnA10g0413950,BnA05g0188320,BnC03g0537770,BnA10g0410400,BnA01g0009790,BnA09g0…
GO:0006473	protein acetylation	biological_process	0.39324	1	2	2211	35	64741	BnA02g0065360,BnC02g0488910
GO:0006475	internal protein amino acid acetylation	biological_process	0.39324	1	2	2211	35	64741	BnC02g0488910,BnA02g0065360
GO:0018393	internal peptidyl-lysine acetylation	biological_process	0.39324	1	2	2211	35	64741	BnA02g0065360,BnC02g0488910
GO:0018394	peptidyl-lysine acetylation	biological_process	0.39324	1	2	2211	35	64741	BnA02g0065360,BnC02g0488910
GO:0043543	protein acylation	biological_process	0.39324	1	2	2211	35	64741	BnA02g0065360,BnC02g0488910
GO:0008277	regulation of G-protein coupled receptor protein signaling pathway	biological_process	0.39333	1	1	2211	13	64741	BnC06g0765460
GO:0055065	metal ion homeostasis	biological_process	0.39419	1	6	2211	150	64741	BnA07g0293970,BnA02g0060030,BnA02g0052920,BnA07g0298990,BnC09g0925730,BnA02g0065620
GO:0090304	nucleic acid metabolic process	biological_process	0.39447	1	394	2211	11357	64741	BnA02g0084620,BnA10g0406600,BnA02g0084610,BnA03g0094500,BnA09g0342750,BnA08g0322080,BnA07g0271420,BnC05g0698540,BnA08g0303500,BnA05g0199970,BnC09g0922040,BnC08g0872000,BnC03g0616590,BnA07g0297450,BnA05g0221370,BnC01g0437660,BnC02g0521890,BnA03g0122410,BnC05g0702480,BnA08g0333570,BnA02g0079110,BnUnng0959610,BnA09g0378860,BnA10g0405300,BnC07g0808350,BnC08g0865660,BnA01g0028840,BnA01g0026050,BnC06g0…
GO:0032801	receptor catabolic process	biological_process	0.39497	1	2	2211	41	64741	BnA05g0203610,BnC06g0749680
GO:0006979	response to oxidative stress	biological_process	0.39513	1	13	2211	354	64741	BnC01g0429640,BnA04g0178390,BnA06g0242140,BnA03g0153610,BnA01g0017580,BnA06g0242160,BnC01g0427290,BnA02g0081220,BnC06g0735270,BnC01g0431990,BnA10g0417930,BnC02g0521490,BnC09g0897670
GO:0046660	female sex differentiation	biological_process	0.39628	1	1	2211	17	64741	BnC07g0788650
GO:0007031	peroxisome organization	biological_process	0.39643	1	3	2211	69	64741	BnC01g0443330,BnA04g0160380,BnC09g0924670
GO:0043226	organelle	cellular_component	0.39654	1	353	2211	10708	64741	BnUnng0969120,BnA03g0153500,BnC03g0558570,BnC05g0691620,BnC02g0504440,BnC03g0550280,BnA06g0241780,BnA10g0416820,BnA05g0213880,BnC02g0488910,BnA03g0093600,BnA03g0125160,BnC01g0430440,BnA03g0155570,BnC04g0634270,BnA09g0367040,BnA07g0288740,BnC04g0619380,BnA01g0021580,BnA03g0134980,BnA03g0141740,BnA09g0335640,BnA03g0093840,BnC09g0922500,BnUnng1003240,BnA10g0401540,BnA02g0058030,BnC03g0550520,BnC03g0…
GO:0005875	microtubule associated complex	cellular_component	0.39871	1	3	2211	72	64741	BnC02g0520980,BnC03g0616590,BnA03g0142570
GO:0008645	hexose transport	biological_process	0.39896	1	1	2211	13	64741	BnC06g0736830
GO:0005744	mitochondrial inner membrane presequence translocase complex	cellular_component	0.39907	1	1	2211	15	64741	BnC04g0620810
GO:0005786	signal recognition particle, endoplasmic reticulum targeting	cellular_component	0.40029	1	1	2211	16	64741	BnC04g0682600
GO:0030942	endoplasmic reticulum signal peptide binding	molecular_function	0.40029	1	1	2211	16	64741	BnC04g0682600
GO:0004476	mannose-6-phosphate isomerase activity	molecular_function	0.40079	1	1	2211	14	64741	BnA02g0065150
GO:0030436	asexual sporulation	biological_process	0.4008	1	2	2211	42	64741	BnUnng0995210,BnC06g0773940
GO:0043281	regulation of cysteine-type endopeptidase activity involved in apoptotic process	biological_process	0.40083	1	1	2211	15	64741	BnC08g0870130
GO:2000116	regulation of cysteine-type endopeptidase activity	biological_process	0.40083	1	1	2211	15	64741	BnC08g0870130
GO:0050801	ion homeostasis	biological_process	0.40206	1	6	2211	151	64741	BnC09g0925730,BnA02g0065620,BnA07g0293970,BnA02g0052920,BnA02g0060030,BnA07g0298990
GO:0055080	cation homeostasis	biological_process	0.40206	1	6	2211	151	64741	BnC09g0925730,BnA02g0065620,BnA07g0293970,BnA02g0060030,BnA02g0052920,BnA07g0298990
GO:0043419	urea catabolic process	biological_process	0.40305	1	1	2211	13	64741	BnC07g0801200
GO:0005253	anion channel activity	molecular_function	0.40315	1	2	2211	35	64741	BnUnng0989720,BnA02g0045580
GO:0004521	endoribonuclease activity	molecular_function	0.40349	1	8	2211	222	64741	BnC04g0678340,BnA03g0122210,BnA03g0123430,BnA03g0101440,BnA05g0210060,BnA06g0263850,BnC03g0597850,BnA05g0222070
GO:0071103	DNA conformation change	biological_process	0.40387	1	12	2211	318	64741	BnC03g0593690,BnC03g0534420,BnA06g0239840,BnA03g0146980,BnC01g0437230,BnA01g0044160,BnA02g0061110,BnC01g0445380,BnC03g0562450,BnA02g0078500,BnC08g0887330,BnC01g0434800
GO:0007128	meiotic prophase I	biological_process	0.40396	1	1	2211	16	64741	BnUnng1003240
GO:0051324	prophase	biological_process	0.40396	1	1	2211	16	64741	BnUnng1003240
GO:0044281	small molecule metabolic process	biological_process	0.40653	1	113	2211	3103	64741	BnC04g0668100,BnA10g0413030,BnA08g0331470,BnA04g0167250,BnC08g0851490,BnA03g0156690,BnA08g0317430,BnA03g0093100,BnC04g0668630,BnA10g0411910,BnA03g0116210,BnC05g0700080,BnA08g0324080,BnA07g0270270,BnA02g0052920,BnUnng0967790,BnC07g0826900,BnC04g0636210,BnA03g0103710,BnC07g0833070,BnA03g0100830,BnA02g0073230,BnA03g0151480,BnC02g0526160,BnA10g0412270,BnUnng0977500,BnA03g0093880,BnC01g0437660,BnA09g0…
GO:0000790	nuclear chromatin	cellular_component	0.40785	1	1	2211	14	64741	BnC04g0619380
GO:0031011	Ino80 complex	cellular_component	0.40785	1	1	2211	14	64741	BnC04g0619380
GO:0097346	INO80-type complex	cellular_component	0.40785	1	1	2211	14	64741	BnC04g0619380
GO:0042162	telomeric DNA binding	molecular_function	0.4083	1	1	2211	16	64741	BnA05g0221060
GO:0043900	regulation of multi-organism process	biological_process	0.40904	1	2	2211	47	64741	BnC07g0825400,BnA10g0399950
GO:0033897	ribonuclease T2 activity	molecular_function	0.40908	1	1	2211	18	64741	BnA06g0263850
GO:0006869	lipid transport	biological_process	0.40917	1	8	2211	222	64741	BnA10g0404620,BnC06g0772170,BnA10g0404550,BnC09g0911800,BnC03g0553490,BnC04g0650860,BnA03g0106270,BnC04g0674880
GO:0000778	condensed nuclear chromosome kinetochore	cellular_component	0.40927	1	6	2211	145	64741	BnC03g0613120,BnC03g0593690,BnA09g0360590,BnC04g0629120,BnC04g0632860,BnC01g0425770
GO:0000780	condensed nuclear chromosome, centromeric region	cellular_component	0.40927	1	6	2211	145	64741	BnC03g0593690,BnC03g0613120,BnC04g0632860,BnC04g0629120,BnC01g0425770,BnA09g0360590
GO:0000942	condensed nuclear chromosome outer kinetochore	cellular_component	0.40927	1	6	2211	145	64741	BnA09g0360590,BnC04g0629120,BnC04g0632860,BnC01g0425770,BnC03g0613120,BnC03g0593690
GO:0042729	DASH complex	cellular_component	0.40927	1	6	2211	145	64741	BnC03g0613120,BnC03g0593690,BnA09g0360590,BnC01g0425770,BnC04g0632860,BnC04g0629120
GO:0004535	poly(A)-specific ribonuclease activity	molecular_function	0.40933	1	2	2211	37	64741	BnA01g0026050,BnA02g0079700
GO:0019087	transformation of host cell by virus	biological_process	0.4095	1	3	2211	65	64741	BnA06g0241180,BnA03g0093690,BnC05g0726540
GO:0008915	lipid-A-disaccharide synthase activity	molecular_function	0.41007	1	1	2211	17	64741	BnA10g0414730
GO:0004497	monooxygenase activity	molecular_function	0.41012	1	9	2211	213	64741	BnA01g0037200,BnC07g0820580,BnA05g0193540,BnA06g0228340,BnA06g0250150,BnA01g0018380,BnC04g0668100,BnA03g0142400,BnA09g0351430
GO:0019042	viral latency	biological_process	0.41059	1	1	2211	15	64741	BnUnng1011510
GO:0016893	endonuclease activity, active with either ribo- or deoxyribonucleic acids and producing 5'-phosphomonoesters	molecular_function	0.41072	1	9	2211	246	64741	BnC06g0774280,BnC04g0678340,BnA02g0066020,BnC03g0597850,BnA05g0222070,BnA05g0210060,BnA03g0122210,BnA08g0306580,BnA03g0123430
GO:0005667	transcription factor complex	cellular_component	0.41076	1	8	2211	210	64741	BnA07g0275650,BnA03g0092920,BnA10g0404080,BnA10g0406900,BnC07g0818500,BnC09g0912010,BnA03g0100830,BnUnng0997150
GO:0009069	serine family amino acid metabolic process	biological_process	0.41149	1	3	2211	66	64741	BnA01g0044160,BnA09g0374200,BnA08g0319070
GO:0015114	phosphate ion transmembrane transporter activity	molecular_function	0.41185	1	1	2211	14	64741	BnC09g0920600
GO:0000003	reproduction	biological_process	0.41332	1	34	2211	939	64741	BnC04g0632860,BnC09g0912010,BnA01g0004240,BnA09g0387380,BnUnng0961770,BnUnng0995210,BnC07g0833140,BnA03g0100830,BnC08g0870130,BnA09g0374460,BnA01g0028840,BnC07g0828270,BnA06g0241780,BnC09g0896600,BnA09g0349690,BnC06g0742400,BnA06g0224690,BnC04g0677160,BnA03g0145930,BnC04g0662980,BnA08g0304630,BnC07g0788650,BnC06g0773940,BnA03g0110010,BnA02g0089960,BnC03g0542300,BnA06g0237270,BnC06g0762090,BnUnng1…
GO:0006772	thiamine metabolic process	biological_process	0.41371	1	2	2211	39	64741	BnC07g0820580,BnA01g0037200
GO:0009228	thiamine biosynthetic process	biological_process	0.41371	1	2	2211	39	64741	BnA01g0037200,BnC07g0820580
GO:0042723	thiamine-containing compound metabolic process	biological_process	0.41371	1	2	2211	39	64741	BnA01g0037200,BnC07g0820580
GO:0042724	thiamine-containing compound biosynthetic process	biological_process	0.41371	1	2	2211	39	64741	BnA01g0037200,BnC07g0820580
GO:0015031	protein transport	biological_process	0.41436	1	82	2211	2217	64741	BnC05g0689740,BnC08g0885920,BnC03g0553680,BnA04g0166900,BnA09g0360590,BnA07g0271130,BnC04g0654550,BnC08g0837850,BnC09g0924670,BnC06g0765460,BnA02g0063350,BnC06g0744390,BnUnng1003240,BnA03g0138200,BnC03g0550230,BnA03g0104200,BnA02g0058030,BnA08g0315580,BnC04g0684020,BnC08g0847380,BnC04g0620810,BnA06g0234490,BnC07g0817150,BnC09g0887930,BnA03g0134980,BnUnng1012250,BnA06g0258790,BnC02g0497390,BnA02g0…
GO:0005777	peroxisome	cellular_component	0.41507	1	4	2211	95	64741	BnC09g0924670,BnA01g0021580,BnC01g0443330,BnA04g0160380
GO:0042579	microbody	cellular_component	0.41507	1	4	2211	95	64741	BnA01g0021580,BnC09g0924670,BnC01g0443330,BnA04g0160380
GO:0031047	gene silencing by RNA	biological_process	0.41564	1	2	2211	34	64741	BnC08g0842160,BnA09g0386010
GO:0031647	regulation of protein stability	biological_process	0.41615	1	1	2211	14	64741	BnA04g0183240
GO:0050821	protein stabilization	biological_process	0.41615	1	1	2211	14	64741	BnA04g0183240
GO:0006480	N-terminal protein amino acid methylation	biological_process	0.41634	1	4	2211	89	64741	BnC09g0900810,BnC04g0668090,BnC09g0910300,BnC04g0652770
GO:0031365	N-terminal protein amino acid modification	biological_process	0.41634	1	4	2211	89	64741	BnC04g0652770,BnC09g0910300,BnC04g0668090,BnC09g0900810
GO:0003746	translation elongation factor activity	molecular_function	0.41642	1	4	2211	94	64741	BnUnng0943040,BnC05g0688240,BnA07g0294850,BnA03g0156520
GO:0009063	cellular amino acid catabolic process	biological_process	0.41688	1	3	2211	64	64741	BnA09g0374200,BnA03g0100830,BnC07g0806040
GO:0007283	spermatogenesis	biological_process	0.41748	1	3	2211	69	64741	BnC09g0896600,BnC07g0828270,BnA06g0237270
GO:0048232	male gamete generation	biological_process	0.41748	1	3	2211	69	64741	BnC07g0828270,BnA06g0237270,BnC09g0896600
GO:0016833	oxo-acid-lyase activity	molecular_function	0.41784	1	2	2211	37	64741	BnUnng0966640,BnC04g0647000
GO:0015749	monosaccharide transport	biological_process	0.41795	1	1	2211	14	64741	BnC06g0736830
GO:0050151	oleate hydratase activity	molecular_function	0.41836	1	1	2211	13	64741	BnA09g0360590
GO:0006221	pyrimidine nucleotide biosynthetic process	biological_process	0.41858	1	3	2211	65	64741	BnC07g0821650,BnA01g0015300,BnA03g0145690
GO:0004609	phosphatidylserine decarboxylase activity	molecular_function	0.41877	1	1	2211	15	64741	BnC09g0901980
GO:0019887	protein kinase regulator activity	molecular_function	0.41908	1	3	2211	78	64741	BnC03g0587060,BnA03g0131920,BnC06g0737310
GO:0005200	structural constituent of cytoskeleton	molecular_function	0.41935	1	2	2211	39	64741	BnA03g0151480,BnUnng0969120
GO:0015018	galactosylgalactosylxylosylprotein 3-beta-glucuronosyltransferase activity	molecular_function	0.42001	1	1	2211	15	64741	BnA07g0280170
GO:0015020	glucuronosyltransferase activity	molecular_function	0.42001	1	1	2211	15	64741	BnA07g0280170
GO:1901363	heterocyclic compound binding	molecular_function	0.42102	1	742	2211	20503	64741	BnC02g0496780,BnA08g0325030,BnA07g0290770,BnC07g0819470,BnC02g0481390,BnA06g0263100,BnC09g0932490,BnC02g0475590,BnC02g0488720,BnA09g0385290,BnA07g0269320,BnC03g0534770,BnA10g0410060,BnA01g0029420,BnC08g0880260,BnA10g0421410,BnC09g0933640,BnC01g0429560,BnC03g0551240,BnC07g0820340,BnA01g0018220,BnA04g0162970,BnC02g0527830,BnA02g0089580,BnA02g0079700,BnC03g0569850,BnC03g0613970,BnC07g0812790,BnC01g0…
GO:0070569	uridylyltransferase activity	molecular_function	0.42225	1	2	2211	37	64741	BnUnng0982610,BnA03g0097400
GO:0004725	protein tyrosine phosphatase activity	molecular_function	0.42338	1	4	2211	96	64741	BnC06g0774750,BnA07g0271420,BnC09g0933980,BnA10g0401920
GO:0000276	mitochondrial proton-transporting ATP synthase complex, coupling factor F(o)	cellular_component	0.42353	1	4	2211	106	64741	BnC04g0683280,BnA02g0057110,BnA03g0150210,BnA10g0413030
GO:0045184	establishment of protein localization	biological_process	0.4239	1	82	2211	2223	64741	BnA09g0360590,BnA04g0166900,BnC03g0553680,BnA07g0271130,BnC04g0654550,BnC05g0689740,BnC08g0885920,BnC06g0765460,BnA02g0063350,BnC08g0837850,BnC09g0924670,BnC03g0550230,BnA03g0104200,BnA02g0058030,BnUnng1003240,BnC06g0744390,BnA03g0138200,BnA08g0315580,BnC04g0684020,BnA06g0234490,BnC07g0817150,BnC08g0847380,BnC04g0620810,BnC09g0887930,BnA03g0139270,BnA02g0054560,BnA03g0134980,BnUnng1012250,BnC02g0…
GO:0015095	magnesium ion transmembrane transporter activity	molecular_function	0.42447	1	2	2211	40	64741	BnA04g0166350,BnC07g0805460
GO:0015693	magnesium ion transport	biological_process	0.42447	1	2	2211	40	64741	BnA04g0166350,BnC07g0805460
GO:0097159	organic cyclic compound binding	molecular_function	0.42461	1	742	2211	20510	64741	BnA07g0298900,BnA07g0303030,BnC06g0752770,BnC06g0744860,BnA05g0219430,BnUnng0997150,BnA03g0156690,BnA05g0204470,BnA10g0416900,BnA06g0258830,BnC08g0851490,BnA06g0249730,BnA07g0286290,BnC01g0469620,BnA06g0223630,BnC01g0435080,BnA03g0123430,BnA05g0211170,BnA09g0360910,BnA06g0228000,BnA06g0239000,BnA02g0067810,BnA07g0287280,BnUnng1003620,BnC07g0835930,BnC07g0826360,BnUnng0942080,BnA06g0240980,BnC04g0…
GO:0010927	cellular component assembly involved in morphogenesis	biological_process	0.42487	1	1	2211	15	64741	BnC04g0634270
GO:0042384	cilium assembly	biological_process	0.42487	1	1	2211	15	64741	BnC04g0634270
GO:0060271	cilium morphogenesis	biological_process	0.42487	1	1	2211	15	64741	BnC04g0634270
GO:0000213	tRNA-intron endonuclease activity	molecular_function	0.42608	1	1	2211	15	64741	BnA03g0101440
GO:0006047	UDP-N-acetylglucosamine metabolic process	biological_process	0.42712	1	1	2211	15	64741	BnC09g0897130
GO:0042600	chorion	cellular_component	0.42715	1	3	2211	78	64741	BnA06g0257480,BnA06g0250960,BnC08g0870130
GO:0016875	ligase activity, forming carbon-oxygen bonds	molecular_function	0.42827	1	14	2211	343	64741	BnC03g0602960,BnA01g0044160,BnA08g0324080,BnC03g0579000,BnA03g0104390,BnC04g0662460,BnA08g0330730,BnC03g0589490,BnA09g0361330,BnC09g0916380,BnA01g0019090,BnC01g0441310,BnA03g0103710,BnA03g0146610
GO:0016876	ligase activity, forming aminoacyl-tRNA and related compounds	molecular_function	0.42827	1	14	2211	343	64741	BnA08g0330730,BnA03g0104390,BnC04g0662460,BnC09g0916380,BnA01g0019090,BnA09g0361330,BnC03g0589490,BnA03g0146610,BnA03g0103710,BnC01g0441310,BnC03g0602960,BnA08g0324080,BnA01g0044160,BnC03g0579000
GO:0005343	organic acid:sodium symporter activity	molecular_function	0.42861	1	1	2211	15	64741	BnC04g0651240
GO:0007059	chromosome segregation	biological_process	0.42898	1	8	2211	214	64741	BnC03g0593690,BnC04g0632860,BnC01g0425770,BnC04g0629120,BnA09g0366440,BnC03g0613120,BnC02g0519080,BnA09g0360590
GO:0003743	translation initiation factor activity	molecular_function	0.4291	1	8	2211	229	64741	BnC04g0633820,BnC04g0629050,BnC06g0765240,BnC06g0737600,BnA07g0294140,BnA07g0274730,BnC07g0788650,BnC06g0763010
GO:0006448	regulation of translational elongation	biological_process	0.42916	1	1	2211	19	64741	BnA07g0294850
GO:0031967	organelle envelope	cellular_component	0.42948	1	27	2211	809	64741	BnA07g0298610,BnA01g0003070,BnA08g0325030,BnC07g0781580,BnA03g0150210,BnA09g0340960,BnC01g0439670,BnC05g0699060,BnA05g0211720,BnUnng0989200,BnC04g0620810,BnC03g0559270,BnA02g0057110,BnA05g0216300,BnC04g0651150,BnA06g0258830,BnC09g0923480,BnC04g0683280,BnA03g0134980,BnC01g0424390,BnA06g0265310,BnA10g0417810,BnA07g0271560,BnC07g0834670,BnA06g0260780,BnA03g0139270,BnA10g0413030
GO:0005743	mitochondrial inner membrane	cellular_component	0.43023	1	13	2211	383	64741	BnA02g0057110,BnA01g0003070,BnC04g0620810,BnA09g0340960,BnA03g0150210,BnC04g0651150,BnA10g0417810,BnA06g0265310,BnC04g0683280,BnUnng0989200,BnA10g0413030,BnC07g0834670,BnA05g0211720
GO:0015631	tubulin binding	molecular_function	0.43091	1	20	2211	503	64741	BnA09g0366440,BnA06g0256980,BnA08g0333570,BnA06g0256220,BnC02g0519080,BnC03g0590680,BnC09g0912010,BnC04g0668630,BnC08g0849370,BnC03g0601080,BnC03g0533520,BnA01g0015600,BnA06g0223410,BnA02g0057930,BnC06g0763780,BnA03g0100830,BnC07g0790650,BnC07g0811310,BnA10g0406180,BnA01g0018220
GO:0004852	uroporphyrinogen-III synthase activity	molecular_function	0.43103	1	1	2211	16	64741	BnC04g0656640
GO:0005096	GTPase activator activity	molecular_function	0.43146	1	7	2211	171	64741	BnUnng0979380,BnC03g0572310,BnA10g0414900,BnA08g0316440,BnC03g0593690,BnA03g0117440,BnA09g0362170
GO:0016310	phosphorylation	biological_process	0.4323	1	163	2211	4088	64741	BnC03g0547580,BnA03g0114780,BnC01g0463430,BnA01g0012530,BnC03g0581230,BnC07g0795320,BnA09g0339580,BnC04g0681360,BnUnng0981900,BnC07g0797990,BnA01g0043000,BnA02g0067750,BnA10g0412760,BnC06g0756250,BnA04g0172480,BnC04g0683280,BnC02g0513890,BnC03g0589490,BnA06g0257070,BnC07g0823150,BnUnng0941210,BnC07g0807010,BnA07g0270130,BnA08g0317220,BnC03g0618300,BnA06g0230180,BnC06g0739330,BnC07g0833530,BnC04g0…
GO:0034593	phosphatidylinositol bisphosphate phosphatase activity	molecular_function	0.43296	1	1	2211	16	64741	BnC03g0574970
GO:0034596	phosphatidylinositol phosphate 4-phosphatase activity	molecular_function	0.43296	1	1	2211	16	64741	BnC03g0574970
GO:0034597	phosphatidylinositol-4,5-bisphosphate 4-phosphatase activity	molecular_function	0.43296	1	1	2211	16	64741	BnC03g0574970
GO:0046839	phospholipid dephosphorylation	biological_process	0.43296	1	1	2211	16	64741	BnC03g0574970
GO:0046856	phosphatidylinositol dephosphorylation	biological_process	0.43296	1	1	2211	16	64741	BnC03g0574970
GO:0052866	phosphatidylinositol phosphate phosphatase activity	molecular_function	0.43296	1	1	2211	16	64741	BnC03g0574970
GO:0006537	glutamate biosynthetic process	biological_process	0.43315	1	2	2211	38	64741	BnA01g0037200,BnC07g0820580
GO:0043650	dicarboxylic acid biosynthetic process	biological_process	0.43315	1	2	2211	38	64741	BnA01g0037200,BnC07g0820580
GO:0031329	regulation of cellular catabolic process	biological_process	0.43321	1	10	2211	279	64741	BnC03g0542300,BnC06g0772170,BnC08g0874730,BnC01g0425770,BnA03g0151480,BnA09g0380720,BnC07g0815600,BnC01g0429300,BnA03g0150040,BnA02g0067810
GO:1901360	organic cyclic compound metabolic process	biological_process	0.43368	1	461	2211	13352	64741	BnA01g0019090,BnA02g0045580,BnC02g0518520,BnC05g0692990,BnA07g0273950,BnC03g0567570,BnA06g0239620,BnA05g0196990,BnA06g0232640,BnA03g0115310,BnA10g0404080,BnC01g0445380,BnA09g0359040,BnA04g0162970,BnC03g0562450,BnC06g0748680,BnC06g0745150,BnA02g0079700,BnC09g0887880,BnC03g0613970,BnA10g0412430,BnC01g0437720,BnA03g0147920,BnA02g0085730,BnC09g0892100,BnA05g0220320,BnC08g0880260,BnA07g0295760,BnC09g0…
GO:0042626	ATPase activity, coupled to transmembrane movement of substances	molecular_function	0.43409	1	13	2211	336	64741	BnC06g0754030,BnC06g0748680,BnA06g0260600,BnA05g0204470,BnA03g0101450,BnC08g0871500,BnA10g0394360,BnA07g0274090,BnC03g0580270,BnA09g0365030,BnC07g0820340,BnA05g0186540,BnC08g0853190
GO:0043492	ATPase activity, coupled to movement of substances	molecular_function	0.43409	1	13	2211	336	64741	BnC07g0820340,BnA09g0365030,BnC03g0580270,BnA07g0274090,BnA10g0394360,BnC08g0853190,BnA05g0186540,BnA03g0101450,BnA05g0204470,BnC06g0748680,BnA06g0260600,BnC06g0754030,BnC08g0871500
GO:0016021	integral to membrane	cellular_component	0.43835	1	236	2211	6685	64741	BnC03g0574660,BnA05g0186540,BnUnng0973050,BnA04g0177040,BnA06g0254800,BnA05g0220610,BnC08g0851380,BnA03g0099440,BnA08g0330980,BnC08g0870130,BnA09g0371900,BnA05g0186390,BnC06g0775970,BnC04g0679510,BnA03g0156990,BnC05g0724490,BnA05g0204470,BnA09g0380980,BnA03g0157710,BnA06g0258830,BnA05g0196400,BnA09g0344980,BnA01g0028580,BnUnng1000000,BnC04g0637750,BnC03g0595530,BnC06g0773940,BnA03g0111830,BnUnng0…
GO:0016866	intramolecular transferase activity	molecular_function	0.4394	1	6	2211	148	64741	BnC01g0469650,BnA04g0165780,BnC03g0576060,BnA03g0122550,BnC07g0801670,BnA07g0270270
GO:0030117	membrane coat	cellular_component	0.43967	1	17	2211	408	64741	BnA09g0359040,BnC05g0686200,BnA03g0120680,BnA05g0211500,BnC04g0654550,BnA03g0114270,BnC04g0627430,BnA01g0003890,BnC03g0553680,BnA10g0413570,BnA10g0397670,BnC02g0481810,BnC08g0847380,BnA03g0109850,BnUnng0990020,BnUnng1012250,BnC08g0837850
GO:0048475	coated membrane	cellular_component	0.43967	1	17	2211	408	64741	BnA03g0109850,BnUnng0990020,BnC08g0837850,BnUnng1012250,BnA01g0003890,BnA10g0413570,BnC03g0553680,BnC04g0654550,BnA03g0114270,BnC04g0627430,BnA10g0397670,BnC08g0847380,BnC02g0481810,BnA03g0120680,BnA05g0211500,BnC05g0686200,BnA09g0359040
GO:0010506	regulation of autophagy	biological_process	0.43989	1	9	2211	248	64741	BnA03g0151480,BnC07g0815600,BnA09g0380720,BnC01g0425770,BnC03g0542300,BnC08g0874730,BnA02g0067810,BnA03g0150040,BnC01g0429300
GO:0050790	regulation of catalytic activity	biological_process	0.43993	1	6	2211	176	64741	BnA03g0151480,BnUnng1018160,BnA07g0286620,BnC08g0838660,BnC06g0772170,BnC08g0870130
GO:0030258	lipid modification	biological_process	0.44004	1	5	2211	118	64741	BnA06g0249650,BnC03g0574970,BnC03g0577650,BnA01g0021580,BnA05g0222130
GO:0043934	sporulation	biological_process	0.44006	1	3	2211	73	64741	BnA03g0156510,BnUnng0995210,BnC06g0773940
GO:0004511	tyrosine 3-monooxygenase activity	molecular_function	0.44103	1	1	2211	18	64741	BnA06g0228340
GO:0016714	oxidoreductase activity, acting on paired donors, with incorporation or reduction of molecular oxygen, reduced pteridine as one donor, and incorporation of one atom of oxygen	molecular_function	0.44103	1	1	2211	18	64741	BnA06g0228340
GO:0007276	gamete generation	biological_process	0.44106	1	5	2211	136	64741	BnA06g0257480,BnC09g0896600,BnC08g0870130,BnC07g0828270,BnA06g0237270
GO:0007126	meiosis	biological_process	0.44131	1	3	2211	74	64741	BnC07g0833140,BnUnng1003240,BnA01g0004240
GO:0046782	regulation of viral transcription	biological_process	0.44152	1	1	2211	16	64741	BnC07g0825400
GO:0046700	heterocycle catabolic process	biological_process	0.44152	1	12	2211	317	64741	BnC06g0772170,BnA09g0338000,BnC04g0619380,BnA02g0079700,BnC08g0883240,BnA09g0368920,BnA03g0151480,BnA01g0026050,BnC07g0824210,BnC08g0871500,BnC08g0838660,BnA01g0026060
GO:0033057	multicellular organismal reproductive behavior	biological_process	0.4419	1	1	2211	14	64741	BnC04g0677160
GO:0045297	post-mating behavior	biological_process	0.4419	1	1	2211	14	64741	BnC04g0677160
GO:0045924	regulation of female receptivity	biological_process	0.4419	1	1	2211	14	64741	BnC04g0677160
GO:0046008	regulation of female receptivity, post-mating	biological_process	0.4419	1	1	2211	14	64741	BnC04g0677160
GO:0060180	female mating behavior	biological_process	0.4419	1	1	2211	14	64741	BnC04g0677160
GO:0019069	viral capsid assembly	biological_process	0.4421	1	4	2211	102	64741	BnC06g0742400,BnA02g0089960,BnA06g0224690,BnA03g0150040
GO:0019627	urea metabolic process	biological_process	0.4424	1	1	2211	15	64741	BnC07g0801200
GO:0006414	translational elongation	biological_process	0.44252	1	4	2211	99	64741	BnUnng0943040,BnA03g0156520,BnA07g0294850,BnC05g0688240
GO:0005779	integral to peroxisomal membrane	cellular_component	0.44525	1	2	2211	44	64741	BnC01g0443330,BnA04g0160380
GO:0031231	intrinsic to peroxisomal membrane	cellular_component	0.44525	1	2	2211	44	64741	BnA04g0160380,BnC01g0443330
GO:0051345	positive regulation of hydrolase activity	biological_process	0.44535	1	1	2211	17	64741	BnC08g0870130
GO:0005694	chromosome	cellular_component	0.44551	1	29	2211	813	64741	BnC04g0619380,BnA06g0239840,BnA01g0014010,BnC04g0632860,BnC02g0499030,BnC04g0629120,BnC01g0445380,BnA09g0366440,BnC04g0649070,BnA10g0397670,BnC03g0613120,BnC06g0769710,BnA09g0360590,BnC01g0434800,BnC02g0519080,BnA09g0389560,BnA01g0004240,BnA02g0056190,BnA06g0230240,BnC03g0593690,BnA10g0418030,BnA03g0136790,BnC01g0425770,BnA08g0303500,BnA02g0061110,BnC07g0833140,BnUnng1003240,BnC03g0562450,BnA02g0…
GO:0003723	RNA binding	molecular_function	0.44585	1	94	2211	2607	64741	BnA07g0289810,BnA08g0315580,BnA02g0068310,BnC03g0580270,BnC07g0819470,BnA09g0346220,BnC02g0475590,BnC04g0633820,BnUnng0943040,BnA10g0404550,BnC06g0771160,BnUnng1015240,BnA10g0401840,BnC03g0581790,BnC02g0481430,BnC03g0540830,BnA06g0224690,BnC07g0788650,BnC09g0928150,BnC06g0763010,BnA03g0156520,BnC01g0449610,BnA02g0087950,BnA06g0233000,BnA02g0054060,BnA04g0163950,BnC06g0740600,BnC04g0629050,BnA02g0…
GO:0019634	organic phosphonate metabolic process	biological_process	0.44591	1	1	2211	14	64741	BnA06g0261660
GO:0043038	amino acid activation	biological_process	0.44618	1	14	2211	347	64741	BnC03g0602960,BnA08g0324080,BnA01g0044160,BnC03g0579000,BnA08g0330730,BnC04g0662460,BnA03g0104390,BnA03g0146610,BnA03g0103710,BnC01g0441310,BnA01g0019090,BnC09g0916380,BnA09g0361330,BnC03g0589490
GO:0043039	tRNA aminoacylation	biological_process	0.44618	1	14	2211	347	64741	BnC03g0579000,BnA01g0044160,BnC03g0602960,BnA08g0324080,BnA01g0019090,BnC09g0916380,BnC03g0589490,BnA09g0361330,BnA03g0146610,BnA03g0103710,BnC01g0441310,BnA08g0330730,BnA03g0104390,BnC04g0662460
GO:0015937	coenzyme A biosynthetic process	biological_process	0.4472	1	2	2211	40	64741	BnC09g0900560,BnA02g0080110
GO:0033866	nucleoside bisphosphate biosynthetic process	biological_process	0.4472	1	2	2211	40	64741	BnC09g0900560,BnA02g0080110
GO:0034030	ribonucleoside bisphosphate biosynthetic process	biological_process	0.4472	1	2	2211	40	64741	BnC09g0900560,BnA02g0080110
GO:0034033	purine nucleoside bisphosphate biosynthetic process	biological_process	0.4472	1	2	2211	40	64741	BnC09g0900560,BnA02g0080110
GO:0015930	glutamate synthase activity	molecular_function	0.44817	1	2	2211	39	64741	BnC07g0820580,BnA01g0037200
GO:0005664	nuclear origin of replication recognition complex	cellular_component	0.44835	1	2	2211	42	64741	BnA09g0389560,BnA10g0397670
GO:0016888	endodeoxyribonuclease activity, producing 5'-phosphomonoesters	molecular_function	0.44856	1	3	2211	69	64741	BnC06g0774280,BnA08g0306580,BnA02g0066020
GO:0004809	tRNA (guanine-N2-)-methyltransferase activity	molecular_function	0.4493	1	1	2211	14	64741	BnC01g0469620
GO:0032501	multicellular organismal process	biological_process	0.44937	1	47	2211	1369	64741	BnA04g0182970,BnC05g0713100,BnC02g0488290,BnA02g0046980,BnA01g0043490,BnUnng0997150,BnA06g0250960,BnA08g0310680,BnA03g0098920,BnA04g0175020,BnA07g0284020,BnC07g0828270,BnA03g0140370,BnC08g0870130,BnC09g0896600,BnUnng0962410,BnC08g0849930,BnC06g0762420,BnA07g0291250,BnC01g0426040,BnA05g0219540,BnA09g0387380,BnA04g0177040,BnA01g0024580,BnUnng0999510,BnC01g0442340,BnA03g0101530,BnC02g0527810,BnC07g0…
GO:0001525	angiogenesis	biological_process	0.44952	1	1	2211	16	64741	BnA02g0060040
GO:0001568	blood vessel development	biological_process	0.44952	1	1	2211	16	64741	BnA02g0060040
GO:0001944	vasculature development	biological_process	0.44952	1	1	2211	16	64741	BnA02g0060040
GO:0045765	regulation of angiogenesis	biological_process	0.44952	1	1	2211	16	64741	BnA02g0060040
GO:0048514	blood vessel morphogenesis	biological_process	0.44952	1	1	2211	16	64741	BnA02g0060040
GO:0072358	cardiovascular system development	biological_process	0.44952	1	1	2211	16	64741	BnA02g0060040
GO:0072359	circulatory system development	biological_process	0.44952	1	1	2211	16	64741	BnA02g0060040
GO:1901342	regulation of vasculature development	biological_process	0.44952	1	1	2211	16	64741	BnA02g0060040
GO:0000176	nuclear exosome (RNase complex)	cellular_component	0.44953	1	1	2211	16	64741	BnA04g0185230
GO:0018205	peptidyl-lysine modification	biological_process	0.45079	1	2	2211	40	64741	BnC02g0488910,BnA02g0065360
GO:0006536	glutamate metabolic process	biological_process	0.45313	1	2	2211	40	64741	BnC07g0820580,BnA01g0037200
GO:0003013	circulatory system process	biological_process	0.45401	1	1	2211	17	64741	BnC02g0488290
GO:0003018	vascular process in circulatory system	biological_process	0.45401	1	1	2211	17	64741	BnC02g0488290
GO:0008015	blood circulation	biological_process	0.45401	1	1	2211	17	64741	BnC02g0488290
GO:0035150	regulation of tube size	biological_process	0.45401	1	1	2211	17	64741	BnC02g0488290
GO:0050880	regulation of blood vessel size	biological_process	0.45401	1	1	2211	17	64741	BnC02g0488290
GO:0003997	acyl-CoA oxidase activity	molecular_function	0.45491	1	1	2211	14	64741	BnA01g0021580
GO:0005778	peroxisomal membrane	cellular_component	0.45592	1	2	2211	45	64741	BnC01g0443330,BnA04g0160380
GO:0031903	microbody membrane	cellular_component	0.45592	1	2	2211	45	64741	BnC01g0443330,BnA04g0160380
GO:0044438	microbody part	cellular_component	0.45592	1	2	2211	45	64741	BnA04g0160380,BnC01g0443330
GO:0044439	peroxisomal part	cellular_component	0.45592	1	2	2211	45	64741	BnC01g0443330,BnA04g0160380
GO:0016756	glutathione gamma-glutamylcysteinyltransferase activity	molecular_function	0.45661	1	1	2211	16	64741	BnC03g0543010
GO:0046937	phytochelatin metabolic process	biological_process	0.45661	1	1	2211	16	64741	BnC03g0543010
GO:0046938	phytochelatin biosynthetic process	biological_process	0.45661	1	1	2211	16	64741	BnC03g0543010
GO:0016458	gene silencing	biological_process	0.45761	1	2	2211	37	64741	BnC08g0842160,BnA09g0386010
GO:0006383	transcription from RNA polymerase III promoter	biological_process	0.45765	1	4	2211	106	64741	BnA02g0052920,BnA10g0414650,BnUnng0997150,BnC04g0647000
GO:0016272	prefoldin complex	cellular_component	0.45812	1	3	2211	96	64741	BnA07g0293990,BnC02g0479380,BnC07g0799840
GO:0072528	pyrimidine-containing compound biosynthetic process	biological_process	0.45856	1	6	2211	150	64741	BnA03g0145690,BnC01g0437720,BnA01g0037200,BnA01g0015300,BnC07g0821650,BnC07g0820580
GO:0043412	macromolecule modification	biological_process	0.45952	1	230	2211	5971	64741	BnC02g0485460,BnA03g0100760,BnUnng0994500,BnA07g0271420,BnA05g0193030,BnC03g0579000,BnA03g0110010,BnC04g0665730,BnC03g0589710,BnC09g0922240,BnC03g0585060,BnC05g0684940,BnUnng1018160,BnA04g0167850,BnA02g0084620,BnC03g0612690,BnA10g0406600,BnA07g0277390,BnA07g0286620,BnC08g0872880,BnA10g0413570,BnA03g0156510,BnA07g0303210,BnA03g0131110,BnA02g0060320,BnA01g0032210,BnA02g0060450,BnC01g0458560,BnA07g0…
GO:0050840	extracellular matrix binding	molecular_function	0.46096	1	1	2211	24	64741	BnA09g0366990
GO:0046906	tetrapyrrole binding	molecular_function	0.46097	1	49	2211	1288	64741	BnUnng1003620,BnC03g0613970,BnC07g0808390,BnA06g0242160,BnC09g0891800,BnC09g0889660,BnA03g0145280,BnC07g0781850,BnA10g0420380,BnC03g0583550,BnA05g0211170,BnUnng0950900,BnC07g0821150,BnA05g0186630,BnC01g0427290,BnA03g0153610,BnA02g0081540,BnC07g0833850,BnC09g0897670,BnA05g0216810,BnA10g0417930,BnA03g0123030,BnA09g0386300,BnC01g0427400,BnA04g0171110,BnC09g0888770,BnC01g0425590,BnC01g0429640,BnUnng0…
GO:0006720	isoprenoid metabolic process	biological_process	0.46119	1	12	2211	293	64741	BnA09g0351430,BnA03g0142400,BnC03g0564860,BnA01g0018380,BnA08g0314190,BnA01g0002180,BnC09g0909870,BnC06g0769970,BnC03g0553930,BnC02g0496780,BnA02g0063500,BnA07g0297170
GO:0008299	isoprenoid biosynthetic process	biological_process	0.46119	1	12	2211	293	64741	BnA07g0297170,BnA02g0063500,BnC02g0496780,BnC03g0553930,BnC06g0769970,BnC09g0909870,BnA08g0314190,BnA01g0002180,BnA01g0018380,BnC03g0564860,BnA09g0351430,BnA03g0142400
GO:0001932	regulation of protein phosphorylation	biological_process	0.46137	1	2	2211	53	64741	BnUnng1018160,BnA07g0286620
GO:0016503	pheromone receptor activity	molecular_function	0.46244	1	1	2211	18	64741	BnA07g0270130
GO:0004721	phosphoprotein phosphatase activity	molecular_function	0.46307	1	5	2211	133	64741	BnA10g0401920,BnC09g0933980,BnC02g0475680,BnA07g0271420,BnC06g0774750
GO:0009166	nucleotide catabolic process	biological_process	0.46345	1	2	2211	49	64741	BnC06g0772170,BnA03g0151480
GO:0003964	RNA-directed DNA polymerase activity	molecular_function	0.46473	1	1	2211	18	64741	BnC03g0537210
GO:0016423	tRNA (guanine) methyltransferase activity	molecular_function	0.465	1	4	2211	95	64741	BnC01g0469620,BnA02g0084620,BnC06g0763830,BnC04g0668090
GO:0031640	killing of cells of other organism	biological_process	0.46588	1	2	2211	49	64741	BnC03g0542230,BnC07g0833290
GO:0044364	disruption of cells of other organism	biological_process	0.46588	1	2	2211	49	64741	BnC07g0833290,BnC03g0542230
GO:0009396	folic acid-containing compound biosynthetic process	biological_process	0.46637	1	3	2211	73	64741	BnA03g0156690,BnUnng0967790,BnC09g0887880
GO:0009154	purine ribonucleotide catabolic process	biological_process	0.4675	1	1	2211	18	64741	BnC06g0772170
GO:0009261	ribonucleotide catabolic process	biological_process	0.4675	1	1	2211	18	64741	BnC06g0772170
GO:0043138	3'-5' DNA helicase activity	molecular_function	0.46795	1	1	2211	15	64741	BnC08g0884030
GO:0043140	ATP-dependent 3'-5' DNA helicase activity	molecular_function	0.46795	1	1	2211	15	64741	BnC08g0884030
GO:0000270	peptidoglycan metabolic process	biological_process	0.46853	1	1	2211	21	64741	BnA06g0262720
GO:0009654	oxygen evolving complex	cellular_component	0.46916	1	3	2211	81	64741	BnA02g0072730,BnC03g0593690,BnA08g0310670
GO:0009967	positive regulation of signal transduction	biological_process	0.46948	1	3	2211	73	64741	BnC03g0591630,BnC07g0817150,BnA02g0060040
GO:0010647	positive regulation of cell communication	biological_process	0.46948	1	3	2211	73	64741	BnC07g0817150,BnC03g0591630,BnA02g0060040
GO:0023056	positive regulation of signaling	biological_process	0.46948	1	3	2211	73	64741	BnA02g0060040,BnC07g0817150,BnC03g0591630
GO:0004526	ribonuclease P activity	molecular_function	0.47097	1	2	2211	53	64741	BnA03g0123430,BnA05g0222070
GO:0009308	amine metabolic process	biological_process	0.47162	1	11	2211	307	64741	BnC09g0927690,BnC04g0681710,BnC06g0740600,BnA04g0183200,BnC05g0700080,BnA07g0298610,BnC09g0916380,BnA06g0265550,BnC06g0771160,BnC06g0754030,BnC06g0748680
GO:0005839	proteasome core complex	cellular_component	0.47204	1	4	2211	125	64741	BnC04g0634750,BnC02g0489490,BnA07g0287660,BnA06g0231280
GO:0005213	structural constituent of chorion	molecular_function	0.47209	1	2	2211	55	64741	BnC08g0870130,BnA06g0257480
GO:0007292	female gamete generation	biological_process	0.47209	1	2	2211	55	64741	BnC08g0870130,BnA06g0257480
GO:0007304	chorion-containing eggshell formation	biological_process	0.47209	1	2	2211	55	64741	BnC08g0870130,BnA06g0257480
GO:0030703	eggshell formation	biological_process	0.47209	1	2	2211	55	64741	BnA06g0257480,BnC08g0870130
GO:0030707	ovarian follicle cell development	biological_process	0.47209	1	2	2211	55	64741	BnC08g0870130,BnA06g0257480
GO:0048477	oogenesis	biological_process	0.47209	1	2	2211	55	64741	BnA06g0257480,BnC08g0870130
GO:0007155	cell adhesion	biological_process	0.47212	1	13	2211	373	64741	BnA04g0175020,BnA09g0387380,BnA07g0293990,BnA07g0291250,BnA02g0052470,BnA03g0136790,BnA08g0310040,BnUnng0997150,BnC01g0427470,BnA10g0413620,BnUnng0942080,BnA03g0101530,BnA04g0182970
GO:0009404	toxin metabolic process	biological_process	0.47265	1	2	2211	48	64741	BnA06g0244720,BnA04g0175150
GO:0019067	viral assembly, maturation, egress, and release	biological_process	0.47266	1	7	2211	195	64741	BnA03g0145930,BnA02g0089960,BnC06g0742400,BnC06g0749680,BnA03g0150040,BnA06g0224690,BnA05g0203610
GO:1901292	nucleoside phosphate catabolic process	biological_process	0.47324	1	2	2211	50	64741	BnA03g0151480,BnC06g0772170
GO:0006672	ceramide metabolic process	biological_process	0.47351	1	1	2211	20	64741	BnC07g0824190
GO:0003879	ATP phosphoribosyltransferase activity	molecular_function	0.47356	1	1	2211	19	64741	BnC04g0624050
GO:0006406	mRNA export from nucleus	biological_process	0.47445	1	2	2211	44	64741	BnC03g0559270,BnC06g0754030
GO:0004550	nucleoside diphosphate kinase activity	molecular_function	0.47512	1	1	2211	22	64741	BnA01g0015300
GO:0006165	nucleoside diphosphate phosphorylation	biological_process	0.47512	1	1	2211	22	64741	BnA01g0015300
GO:0006183	GTP biosynthetic process	biological_process	0.47512	1	1	2211	22	64741	BnA01g0015300
GO:0006228	UTP biosynthetic process	biological_process	0.47512	1	1	2211	22	64741	BnA01g0015300
GO:0006241	CTP biosynthetic process	biological_process	0.47512	1	1	2211	22	64741	BnA01g0015300
GO:0009148	pyrimidine nucleoside triphosphate biosynthetic process	biological_process	0.47512	1	1	2211	22	64741	BnA01g0015300
GO:0009208	pyrimidine ribonucleoside triphosphate metabolic process	biological_process	0.47512	1	1	2211	22	64741	BnA01g0015300
GO:0009209	pyrimidine ribonucleoside triphosphate biosynthetic process	biological_process	0.47512	1	1	2211	22	64741	BnA01g0015300
GO:0046036	CTP metabolic process	biological_process	0.47512	1	1	2211	22	64741	BnA01g0015300
GO:0046051	UTP metabolic process	biological_process	0.47512	1	1	2211	22	64741	BnA01g0015300
GO:0046132	pyrimidine ribonucleoside biosynthetic process	biological_process	0.47512	1	1	2211	22	64741	BnA01g0015300
GO:0046134	pyrimidine nucleoside biosynthetic process	biological_process	0.47512	1	1	2211	22	64741	BnA01g0015300
GO:0046939	nucleotide phosphorylation	biological_process	0.47512	1	1	2211	22	64741	BnA01g0015300
GO:0004842	ubiquitin-protein ligase activity	molecular_function	0.47534	1	40	2211	1164	64741	BnA03g0104220,BnA09g0385290,BnA05g0218300,BnC03g0589590,BnC03g0544360,BnA10g0401540,BnC08g0864580,BnA03g0098330,BnUnng1019130,BnC01g0445170,BnC04g0683820,BnC03g0545210,BnC03g0544010,BnA02g0066020,BnA09g0347000,BnC09g0896250,BnA02g0054600,BnA04g0169100,BnA05g0203610,BnA03g0097780,BnC07g0823340,BnA09g0382260,BnC08g0838550,BnA01g0033690,BnA05g0192080,BnC03g0606130,BnA05g0211500,BnC01g0428050,BnC03g0…
GO:0019787	small conjugating protein ligase activity	molecular_function	0.47534	1	40	2211	1164	64741	BnC03g0606130,BnA05g0211500,BnC08g0838550,BnA05g0192080,BnA01g0033690,BnA07g0281090,BnA03g0147290,BnA02g0067810,BnC06g0754060,BnC03g0558570,BnC01g0428050,BnC03g0550280,BnA03g0090530,BnC04g0667770,BnA03g0155570,BnA03g0156380,BnC05g0691250,BnA01g0003160,BnA09g0385290,BnA05g0218300,BnC03g0589590,BnA03g0104220,BnC08g0864580,BnA10g0401540,BnC03g0544360,BnA02g0054600,BnA02g0066020,BnC09g0896250,BnA09g0…
GO:0003896	DNA primase activity	molecular_function	0.47589	1	2	2211	46	64741	BnC07g0799310,BnC02g0491830
GO:0048878	chemical homeostasis	biological_process	0.47697	1	6	2211	162	64741	BnA02g0060030,BnA02g0052920,BnA07g0298990,BnA07g0293970,BnC09g0925730,BnA02g0065620
GO:0006739	NADP metabolic process	biological_process	0.47734	1	3	2211	67	64741	BnA03g0151940,BnC05g0706000,BnC07g0826900
GO:0001101	response to acid	biological_process	0.47751	1	1	2211	17	64741	BnC05g0686600
GO:0071229	cellular response to acid	biological_process	0.47751	1	1	2211	17	64741	BnC05g0686600
GO:0045263	proton-transporting ATP synthase complex, coupling factor F(o)	cellular_component	0.47761	1	5	2211	157	64741	BnA02g0057110,BnC04g0683280,BnA03g0150210,BnA10g0413030,BnA08g0304840
GO:0006821	chloride transport	biological_process	0.47767	1	2	2211	44	64741	BnA02g0045580,BnUnng0989720
GO:0005788	endoplasmic reticulum lumen	cellular_component	0.47806	1	1	2211	15	64741	BnA02g0058030
GO:0000145	exocyst	cellular_component	0.47815	1	7	2211	164	64741	BnC03g0541080,BnA07g0283220,BnUnng0951100,BnA03g0093600,BnUnng0962410,BnC07g0821150,BnA02g0063350
GO:0003724	RNA helicase activity	molecular_function	0.47912	1	23	2211	559	64741	BnA07g0298610,BnC07g0802340,BnC06g0771160,BnC06g0748680,BnA09g0369310,BnC08g0866840,BnC07g0819470,BnC02g0475590,BnC06g0740600,BnA02g0068310,BnA08g0315580,BnC03g0580270,BnA02g0054060,BnA04g0163950,BnA03g0095180,BnC01g0449610,BnC04g0626730,BnC09g0928150,BnA05g0204470,BnA10g0399370,BnC07g0825400,BnA03g0115310,BnA03g0105620
GO:0006220	pyrimidine nucleotide metabolic process	biological_process	0.47966	1	3	2211	72	64741	BnA03g0145690,BnC07g0821650,BnA01g0015300
GO:0032865	ERMES complex	cellular_component	0.4797	1	1	2211	22	64741	BnA06g0258830
GO:0044232	organelle membrane contact site	cellular_component	0.4797	1	1	2211	22	64741	BnA06g0258830
GO:0044233	ER-mitochondrion membrane contact site	cellular_component	0.4797	1	1	2211	22	64741	BnA06g0258830
GO:0043015	gamma-tubulin binding	molecular_function	0.48024	1	1	2211	18	64741	BnA10g0406180
GO:0051276	chromosome organization	biological_process	0.48037	1	35	2211	991	64741	BnUnng1003240,BnC07g0834550,BnA03g0116000,BnC09g0922240,BnC03g0570850,BnA06g0223410,BnC01g0437230,BnC08g0849370,BnC01g0428550,BnA06g0260490,BnA01g0003580,BnUnng1016280,BnC06g0769710,BnA09g0340680,BnA08g0333570,BnA06g0239840,BnA02g0063370,BnA06g0237640,BnA01g0037370,BnC08g0851130,BnA02g0078500,BnA02g0065360,BnA10g0394350,BnA03g0136790,BnC02g0488910,BnC03g0569850,BnC08g0884560,BnA01g0004240,BnUnng0…
GO:0006886	intracellular protein transport	biological_process	0.48081	1	66	2211	1790	64741	BnC03g0559270,BnA10g0397670,BnA01g0041810,BnA10g0413570,BnA02g0060160,BnA01g0003890,BnC02g0519910,BnC09g0923480,BnC07g0834360,BnUnng0990020,BnA03g0109850,BnA03g0151480,BnC04g0682600,BnC07g0824210,BnA10g0418510,BnC07g0781580,BnC08g0847160,BnA03g0120680,BnC02g0481810,BnC02g0494620,BnA04g0165360,BnC04g0654050,BnC04g0627430,BnA03g0114270,BnA09g0380470,BnC01g0424390,BnC01g0426060,BnA04g0172610,BnA05g0…
GO:0003924	GTPase activity	molecular_function	0.48114	1	42	2211	1129	64741	BnA04g0163950,BnC06g0740600,BnC01g0439670,BnA07g0285170,BnC05g0699060,BnA10g0416820,BnC08g0866840,BnA05g0186540,BnA03g0108310,BnC06g0748680,BnC08g0871500,BnUnng0970480,BnC08g0851130,BnA07g0299730,BnA03g0115310,BnA07g0271560,BnC04g0683150,BnA06g0258830,BnA07g0284150,BnA06g0260600,BnA05g0204470,BnC06g0754030,BnA06g0265550,BnC08g0864470,BnA04g0185110,BnC03g0580270,BnC08g0885840,BnA09g0365030,BnA08g0…
GO:0006625	protein targeting to peroxisome	biological_process	0.48232	1	1	2211	22	64741	BnC09g0924670
GO:0043574	peroxisomal transport	biological_process	0.48232	1	1	2211	22	64741	BnC09g0924670
GO:0072662	protein localization to peroxisome	biological_process	0.48232	1	1	2211	22	64741	BnC09g0924670
GO:0072663	establishment of protein localization to peroxisome	biological_process	0.48232	1	1	2211	22	64741	BnC09g0924670
GO:0004045	aminoacyl-tRNA hydrolase activity	molecular_function	0.48306	1	1	2211	23	64741	BnA02g0044810
GO:0016891	endoribonuclease activity, producing 5'-phosphomonoesters	molecular_function	0.48314	1	6	2211	177	64741	BnC03g0597850,BnA05g0222070,BnA05g0210060,BnC04g0678340,BnA03g0122210,BnA03g0123430
GO:0044707	single-multicellular organism process	biological_process	0.48339	1	41	2211	1207	64741	BnC04g0683820,BnC04g0681400,BnC06g0765460,BnC03g0574970,BnA04g0159280,BnA09g0349690,BnA03g0092920,BnC02g0514950,BnC02g0527810,BnC07g0788650,BnA05g0210200,BnA01g0024580,BnUnng0999510,BnC01g0442340,BnA03g0101530,BnC06g0762090,BnA02g0060040,BnA03g0110010,BnC05g0695090,BnA03g0138560,BnC03g0540830,BnA03g0098920,BnA04g0175020,BnA07g0284020,BnA08g0310680,BnA01g0043490,BnUnng0997150,BnA06g0250960,BnA04g0…
GO:0009894	regulation of catabolic process	biological_process	0.48397	1	10	2211	289	64741	BnC03g0542300,BnC08g0874730,BnC06g0772170,BnC01g0425770,BnA03g0151480,BnC07g0815600,BnA09g0380720,BnC01g0429300,BnA03g0150040,BnA02g0067810
GO:0009164	nucleoside catabolic process	biological_process	0.48415	1	1	2211	20	64741	BnC06g0772170
GO:0042454	ribonucleoside catabolic process	biological_process	0.48415	1	1	2211	20	64741	BnC06g0772170
GO:1901658	glycosyl compound catabolic process	biological_process	0.48415	1	1	2211	20	64741	BnC06g0772170
GO:0005654	nucleoplasm	cellular_component	0.48455	1	25	2211	724	64741	BnC01g0430440,BnUnng0942080,BnC09g0912010,BnUnng0997150,BnA06g0256980,BnA03g0092920,BnA07g0275650,BnC07g0818500,BnA10g0406900,BnA02g0069960,BnA10g0404080,BnC07g0808350,BnA02g0063350,BnA08g0320530,BnC09g0922500,BnUnng0951100,BnA03g0100830,BnC05g0686200,BnC09g0922240,BnA02g0052920,BnC05g0700660,BnC01g0428430,BnC09g0898570,BnA07g0293800,BnC09g0922040
GO:0044451	nucleoplasm part	cellular_component	0.48455	1	25	2211	724	64741	BnA02g0052920,BnC05g0700660,BnC09g0922240,BnC09g0922500,BnUnng0951100,BnC05g0686200,BnA03g0100830,BnC09g0922040,BnC09g0898570,BnA07g0293800,BnC01g0428430,BnUnng0997150,BnUnng0942080,BnC01g0430440,BnC09g0912010,BnA02g0063350,BnC07g0808350,BnA10g0404080,BnA08g0320530,BnC07g0818500,BnA10g0406900,BnA02g0069960,BnA06g0256980,BnA03g0092920,BnA07g0275650
GO:0005929	cilium	cellular_component	0.48547	1	7	2211	203	64741	BnA06g0224690,BnC04g0634270,BnA03g0151480,BnA03g0098920,BnC04g0629120,BnC03g0586400,BnC06g0742400
GO:0031514	motile cilium	cellular_component	0.48547	1	7	2211	203	64741	BnC06g0742400,BnC04g0634270,BnA03g0151480,BnA03g0098920,BnA06g0224690,BnC03g0586400,BnC04g0629120
GO:0003824	catalytic activity	molecular_function	0.48609	1	1105	2211	30600	64741	BnC03g0572430,BnA06g0231010,BnA04g0167850,BnA07g0300510,BnC05g0684940,BnA02g0074380,BnC04g0673650,BnC07g0782900,BnC01g0440870,BnC05g0685330,BnA02g0060320,BnC03g0579390,BnC06g0735270,BnA07g0293390,BnC05g0697220,BnC09g0909870,BnC03g0555350,BnA02g0068710,BnC03g0593690,BnA10g0394350,BnC02g0507940,BnA08g0324080,BnA07g0301100,BnA10g0413940,BnC03g0557240,BnA07g0275110,BnC08g0863890,BnC02g0496780,BnC06g0…
GO:0042262	DNA protection	biological_process	0.4867	1	1	2211	21	64741	BnC04g0640950
GO:0045202	synapse	cellular_component	0.48681	1	1	2211	21	64741	BnA07g0303210
GO:0008173	RNA methyltransferase activity	molecular_function	0.48734	1	8	2211	214	64741	BnC01g0469620,BnA06g0254800,BnA01g0017800,BnC06g0745150,BnC06g0763830,BnC04g0668090,BnA10g0412990,BnA02g0084620
GO:0006635	fatty acid beta-oxidation	biological_process	0.48735	1	1	2211	17	64741	BnA01g0021580
GO:0009062	fatty acid catabolic process	biological_process	0.48735	1	1	2211	17	64741	BnA01g0021580
GO:0019395	fatty acid oxidation	biological_process	0.48735	1	1	2211	17	64741	BnA01g0021580
GO:0034440	lipid oxidation	biological_process	0.48735	1	1	2211	17	64741	BnA01g0021580
GO:0004872	receptor activity	molecular_function	0.48792	1	22	2211	591	64741	BnA05g0219540,BnA07g0270130,BnC02g0479990,BnA05g0202480,BnC07g0801670,BnUnng0950970,BnA06g0254800,BnA04g0183060,BnA05g0195710,BnA07g0294900,BnA04g0172480,BnA06g0237780,BnC04g0667330,BnC06g0763760,BnA03g0098920,BnA08g0308960,BnC06g0739330,BnA10g0416390,BnA03g0101530,BnA09g0388340,BnC05g0692990,BnA06g0244720
GO:0005261	cation channel activity	molecular_function	0.48816	1	11	2211	319	64741	BnC02g0481670,BnA06g0254800,BnA05g0220610,BnA07g0293970,BnC06g0749680,BnA02g0065620,BnC09g0925730,BnA02g0060030,BnA05g0203610,BnA02g0052920,BnA07g0298990
GO:0006865	amino acid transport	biological_process	0.48869	1	6	2211	145	64741	BnC08g0840230,BnA03g0145930,BnC08g0877110,BnA07g0269220,BnA04g0169690,BnA06g0264960
GO:0016813	hydrolase activity, acting on carbon-nitrogen (but not peptide) bonds, in linear amidines	molecular_function	0.48907	1	1	2211	18	64741	BnC08g0870090
GO:0006487	protein N-linked glycosylation	biological_process	0.48925	1	2	2211	42	64741	BnA07g0303210,BnA10g0413570
GO:0016855	racemase and epimerase activity, acting on amino acids and derivatives	molecular_function	0.48948	1	1	2211	19	64741	BnC09g0894620
GO:0036361	racemase activity, acting on amino acids and derivatives	molecular_function	0.48948	1	1	2211	19	64741	BnC09g0894620
GO:0044422	organelle part	cellular_component	0.4898	1	164	2211	4887	64741	BnC07g0834670,BnC07g0808350,BnC03g0545210,BnA03g0151480,BnC09g0923480,BnA04g0169100,BnC06g0769710,BnA07g0303210,BnC04g0651150,BnC03g0616590,BnA05g0216300,BnA10g0412420,BnA08g0303500,BnA04g0160380,BnC01g0425770,BnC09g0922040,BnC03g0589590,BnC09g0922240,BnC04g0642100,BnA08g0322080,BnA08g0333740,BnC08g0864580,BnA01g0003070,BnA10g0406600,BnC04g0667330,BnC04g0649070,BnC02g0499030,BnA10g0413030,BnC03g0…
GO:0003872	6-phosphofructokinase activity	molecular_function	0.49048	1	2	2211	41	64741	BnA07g0300510,BnC01g0433060
GO:0044452	nucleolar part	cellular_component	0.49134	1	1	2211	19	64741	BnA10g0406900
GO:0009916	alternative oxidase activity	molecular_function	0.49146	1	1	2211	19	64741	BnC01g0437660
GO:0007608	sensory perception of smell	biological_process	0.4917	1	1	2211	20	64741	BnA05g0210200
GO:0001906	cell killing	biological_process	0.49174	1	2	2211	51	64741	BnC07g0833290,BnC03g0542230
GO:0048731	system development	biological_process	0.49367	1	6	2211	170	64741	BnC02g0527810,BnA01g0043490,BnA03g0138560,BnA02g0060040,BnC01g0426040,BnA02g0046980
GO:0004064	arylesterase activity	molecular_function	0.49409	1	2	2211	45	64741	BnA04g0161260,BnC02g0497780
GO:0006470	protein dephosphorylation	biological_process	0.49436	1	4	2211	103	64741	BnA07g0271420,BnA10g0401920,BnC09g0933980,BnC06g0774750
GO:0044003	modification by symbiont of host morphology or physiology	biological_process	0.49506	1	7	2211	191	64741	BnC05g0726540,BnA06g0250620,BnC07g0833290,BnA06g0241180,BnC03g0542230,BnA10g0410060,BnA03g0093690
GO:0009218	pyrimidine ribonucleotide metabolic process	biological_process	0.49545	1	1	2211	23	64741	BnA01g0015300
GO:0009220	pyrimidine ribonucleotide biosynthetic process	biological_process	0.49545	1	1	2211	23	64741	BnA01g0015300
GO:0008138	protein tyrosine/serine/threonine phosphatase activity	molecular_function	0.49558	1	3	2211	75	64741	BnA07g0271420,BnA10g0401920,BnC06g0774750
GO:0006269	DNA replication, synthesis of RNA primer	biological_process	0.49686	1	1	2211	17	64741	BnC02g0491830
GO:0014065	phosphatidylinositol 3-kinase cascade	biological_process	0.49802	1	1	2211	23	64741	BnC03g0591630
GO:0014066	regulation of phosphatidylinositol 3-kinase cascade	biological_process	0.49802	1	1	2211	23	64741	BnC03g0591630
GO:0014068	positive regulation of phosphatidylinositol 3-kinase cascade	biological_process	0.49802	1	1	2211	23	64741	BnC03g0591630
GO:0043548	phosphatidylinositol 3-kinase binding	molecular_function	0.49802	1	1	2211	23	64741	BnC03g0591630
GO:0048015	phosphatidylinositol-mediated signaling	biological_process	0.49802	1	1	2211	23	64741	BnC03g0591630
GO:0048017	inositol lipid-mediated signaling	biological_process	0.49802	1	1	2211	23	64741	BnC03g0591630
GO:0009074	aromatic amino acid family catabolic process	biological_process	0.49832	1	1	2211	20	64741	BnC07g0806040
GO:0031224	intrinsic to membrane	cellular_component	0.4985	1	237	2211	6775	64741	BnA09g0345990,BnA08g0310040,BnA06g0253780,BnA06g0260600,BnA09g0389560,BnC07g0822770,BnC01g0445380,BnC05g0698730,BnA07g0284020,BnA03g0142400,BnC07g0805460,BnUnng1013650,BnA02g0050770,BnA04g0180410,BnUnng0952050,BnC07g0833870,BnA06g0258790,BnA07g0271560,BnC05g0692070,BnC07g0824190,BnA03g0125360,BnA03g0120780,BnC06g0748680,BnC01g0455740,BnC04g0674880,BnA05g0211720,BnC01g0439670,BnC04g0624610,BnA09g0…
GO:0007623	circadian rhythm	biological_process	0.49904	1	2	2211	46	64741	BnA09g0378860,BnC08g0872000
GO:0008176	tRNA (guanine-N7-)-methyltransferase activity	molecular_function	0.4991	1	3	2211	75	64741	BnA02g0084620,BnC04g0668090,BnC06g0763830
GO:0016835	carbon-oxygen lyase activity	molecular_function	0.49929	1	16	2211	434	64741	BnA07g0290840,BnC02g0526160,BnA08g0322630,BnA01g0027020,BnC04g0656640,BnA02g0068220,BnA09g0350650,BnC01g0425830,BnA09g0360590,BnC01g0451940,BnUnng0999730,BnC01g0469060,BnC04g0654670,BnA01g0028840,BnA06g0231010,BnA02g0087360
GO:0032504	multicellular organism reproduction	biological_process	0.49948	1	6	2211	170	64741	BnC07g0828270,BnA06g0237270,BnC08g0870130,BnC04g0677160,BnC09g0896600,BnA06g0257480
GO:0017025	TBP-class protein binding	molecular_function	0.50038	1	2	2211	49	64741	BnA03g0101930,BnA05g0186090
GO:0044424	intracellular part	cellular_component	0.50059	1	434	2211	13224	64741	BnA06g0234490,BnC04g0620810,BnC08g0847380,BnA05g0213390,BnUnng0951360,BnA01g0037200,BnA03g0101930,BnC04g0637720,BnC03g0582810,BnA04g0162540,BnA09g0337550,BnA01g0003160,BnC04g0624050,BnC04g0683280,BnUnng0946510,BnA09g0346450,BnUnng1012250,BnA10g0417810,BnA10g0401920,BnC06g0773690,BnC02g0502520,BnC04g0632860,BnC01g0438520,BnA03g0139270,BnA06g0260780,BnC05g0686200,BnA07g0281090,BnA08g0306580,BnC04g0…
GO:0015370	solute:sodium symporter activity	molecular_function	0.50083	1	1	2211	18	64741	BnC04g0651240
GO:0043605	cellular amide catabolic process	biological_process	0.50092	1	1	2211	18	64741	BnC07g0801200
GO:0005741	mitochondrial outer membrane	cellular_component	0.50109	1	10	2211	309	64741	BnA07g0271560,BnC01g0424390,BnC09g0923480,BnA03g0134980,BnA06g0260780,BnA03g0139270,BnC01g0439670,BnC05g0699060,BnA06g0258830,BnC07g0781580
GO:0031968	organelle outer membrane	cellular_component	0.50109	1	10	2211	309	64741	BnC05g0699060,BnC01g0439670,BnA06g0260780,BnA03g0139270,BnA03g0134980,BnC09g0923480,BnA07g0271560,BnC01g0424390,BnC07g0781580,BnA06g0258830
GO:0010628	positive regulation of gene expression	biological_process	0.50269	1	4	2211	104	64741	BnC04g0675580,BnA07g0297450,BnC07g0782520,BnA07g0293800
GO:0045893	positive regulation of transcription, DNA-dependent	biological_process	0.50269	1	4	2211	104	64741	BnC07g0782520,BnA07g0293800,BnC04g0675580,BnA07g0297450
GO:0051336	regulation of hydrolase activity	biological_process	0.50313	1	3	2211	86	64741	BnA03g0151480,BnC08g0870130,BnC06g0772170
GO:0006006	glucose metabolic process	biological_process	0.50495	1	10	2211	251	64741	BnUnng0990630,BnA06g0227190,BnC07g0834960,BnC01g0433060,BnC09g0927690,BnC05g0690940,BnA08g0308500,BnC07g0806780,BnA07g0300510,BnA01g0043490
GO:0005727	extrachromosomal circular DNA	cellular_component	0.50521	1	1	2211	20	64741	BnA03g0093100
GO:0046821	extrachromosomal DNA	cellular_component	0.50521	1	1	2211	20	64741	BnA03g0093100
GO:0044420	extracellular matrix part	cellular_component	0.50533	1	1	2211	17	64741	BnC07g0812610
GO:0006777	Mo-molybdopterin cofactor biosynthetic process	biological_process	0.50575	1	2	2211	49	64741	BnC09g0927690,BnA07g0274090
GO:0019720	Mo-molybdopterin cofactor metabolic process	biological_process	0.50575	1	2	2211	49	64741	BnC09g0927690,BnA07g0274090
GO:0007548	sex differentiation	biological_process	0.50595	1	1	2211	22	64741	BnC07g0788650
GO:0006721	terpenoid metabolic process	biological_process	0.50625	1	9	2211	220	64741	BnA01g0018380,BnC03g0564860,BnA03g0142400,BnA09g0351430,BnA07g0297170,BnA02g0063500,BnC02g0496780,BnC03g0553930,BnC06g0769970
GO:0016114	terpenoid biosynthetic process	biological_process	0.50625	1	9	2211	220	64741	BnA01g0018380,BnC03g0564860,BnA09g0351430,BnA03g0142400,BnA07g0297170,BnC02g0496780,BnA02g0063500,BnC03g0553930,BnC06g0769970
GO:0051817	modification of morphology or physiology of other organism involved in symbiotic interaction	biological_process	0.50837	1	7	2211	193	64741	BnA06g0241180,BnC03g0542230,BnA03g0093690,BnA10g0410060,BnC05g0726540,BnA06g0250620,BnC07g0833290
GO:0010008	endosome membrane	cellular_component	0.50989	1	1	2211	21	64741	BnA10g0406600
GO:0006357	regulation of transcription from RNA polymerase II promoter	biological_process	0.51101	1	12	2211	353	64741	BnC05g0686200,BnUnng0951100,BnUnng0942080,BnC09g0922500,BnA06g0256980,BnA02g0069960,BnA07g0293800,BnC09g0898570,BnC09g0922040,BnC07g0808350,BnA02g0063350,BnA08g0320530
GO:0016197	endosomal transport	biological_process	0.5112	1	2	2211	48	64741	BnA10g0406600,BnA06g0240990
GO:0005938	cell cortex	cellular_component	0.51152	1	11	2211	282	64741	BnA07g0283220,BnA03g0093600,BnA03g0126380,BnC06g0742400,BnC07g0821150,BnC03g0594930,BnA06g0224690,BnA02g0063350,BnUnng0951100,BnC03g0541080,BnUnng0962410
GO:0000178	exosome (RNase complex)	cellular_component	0.51193	1	1	2211	20	64741	BnA04g0185230
GO:0030686	90S preribosome	cellular_component	0.51259	1	1	2211	21	64741	BnA03g0153500
GO:0010038	response to metal ion	biological_process	0.51305	1	2	2211	49	64741	BnC09g0934090,BnC03g0543010
GO:0008641	small protein activating enzyme activity	molecular_function	0.51344	1	3	2211	70	64741	BnA09g0386740,BnA05g0198310,BnC04g0638190
GO:0030312	external encapsulating structure	cellular_component	0.51419	1	18	2211	500	64741	BnC03g0595530,BnA06g0268500,BnA06g0244660,BnA10g0412420,BnA02g0077120,BnC08g0870130,BnA05g0193530,BnA06g0228340,BnA09g0371900,BnA06g0257480,BnC01g0430140,BnC06g0737950,BnA03g0130920,BnC06g0744310,BnA01g0005490,BnA07g0271780,BnC09g0916220,BnA06g0250960
GO:0007243	intracellular protein kinase cascade	biological_process	0.51444	1	2	2211	45	64741	BnC07g0817150,BnA02g0060040
GO:0006928	cellular component movement	biological_process	0.51447	1	21	2211	577	64741	BnA01g0043490,BnA06g0256220,BnC03g0586400,BnC04g0668630,BnA06g0224690,BnA03g0151480,BnA03g0098920,BnC04g0629120,BnC06g0742400,BnA08g0333570,BnA09g0367040,BnA03g0131400,BnA06g0256980,BnA01g0018220,BnC07g0811310,BnC08g0849370,BnA06g0223410,BnA02g0057930,BnA01g0015600,BnA10g0416820,BnC03g0533520
GO:0051920	peroxiredoxin activity	molecular_function	0.51468	1	1	2211	22	64741	BnA05g0217850
GO:0030435	sporulation resulting in formation of a cellular spore	biological_process	0.51547	1	1	2211	19	64741	BnA03g0156510
GO:2001070	starch binding	molecular_function	0.51589	1	2	2211	48	64741	BnA05g0194900,BnC05g0706540
GO:0022900	electron transport chain	biological_process	0.51625	1	8	2211	237	64741	BnUnng1003620,BnA02g0063350,BnA06g0265310,BnA06g0258790,BnA04g0169100,BnC03g0555350,BnC04g0634270,BnA01g0003070
GO:0019068	virion assembly	biological_process	0.51845	1	5	2211	144	64741	BnA06g0224690,BnA03g0150040,BnC06g0742400,BnA03g0145930,BnA02g0089960
GO:0042060	wound healing	biological_process	0.51853	1	9	2211	253	64741	BnA03g0098920,BnA08g0310680,BnC02g0514950,BnUnng0962410,BnA03g0138560,BnA01g0024580,BnC01g0442340,BnA03g0101530,BnC03g0540830
GO:0072686	mitotic spindle	cellular_component	0.51913	1	4	2211	105	64741	BnC03g0613120,BnC04g0632860,BnC04g0629120,BnA09g0360590
GO:0019076	viral release from host cell	biological_process	0.51949	1	2	2211	51	64741	BnA05g0203610,BnC06g0749680
GO:0031399	regulation of protein modification process	biological_process	0.51992	1	2	2211	58	64741	BnA07g0286620,BnUnng1018160
GO:0006544	glycine metabolic process	biological_process	0.5206	1	1	2211	17	64741	BnA09g0374200
GO:0044446	intracellular organelle part	cellular_component	0.52136	1	162	2211	4851	64741	BnA09g0359040,BnC01g0428050,BnC03g0606130,BnC01g0428430,BnA08g0308500,BnC01g0439670,BnA05g0211720,BnC09g0912010,BnC05g0691250,BnA09g0389560,BnA07g0271560,BnA10g0408320,BnA02g0069960,BnA05g0196990,BnA10g0404080,BnA03g0098920,BnA08g0325030,BnA04g0160870,BnC05g0700660,BnA05g0196730,BnC07g0801670,BnC07g0823340,BnA05g0203610,BnA01g0014010,BnUnng1019130,BnC03g0544010,BnC09g0923880,BnA03g0100830,BnC05g0…
GO:0008483	transaminase activity	molecular_function	0.523	1	3	2211	71	64741	BnA03g0116210,BnC07g0806040,BnA08g0323060
GO:0004520	endodeoxyribonuclease activity	molecular_function	0.52321	1	3	2211	77	64741	BnA02g0066020,BnA08g0306580,BnC06g0774280
GO:0016311	dephosphorylation	biological_process	0.52401	1	5	2211	139	64741	BnC06g0774750,BnC03g0574970,BnC09g0933980,BnA10g0401920,BnA07g0271420
GO:0005622	intracellular	cellular_component	0.52423	1	447	2211	13650	64741	BnA04g0185230,BnC07g0819770,BnA06g0229530,BnC08g0879310,BnC09g0898570,BnC08g0838550,BnC05g0699060,BnA09g0355560,BnA07g0270270,BnC05g0698530,BnA01g0028840,BnA01g0026050,BnA03g0140370,BnUnng0995510,BnA10g0412740,BnA05g0216400,BnA02g0052920,BnC09g0896600,BnA09g0340960,BnC05g0696010,BnA03g0153090,BnA06g0266330,BnC07g0799840,BnA10g0413030,BnA04g0172160,BnA01g0020840,BnC08g0879730,BnC04g0656160,BnC03g0…
GO:0015996	chlorophyll catabolic process	biological_process	0.52555	1	4	2211	105	64741	BnA09g0338000,BnC07g0824210,BnA01g0026060,BnA09g0368920
GO:0047746	chlorophyllase activity	molecular_function	0.52555	1	4	2211	105	64741	BnA09g0368920,BnA01g0026060,BnC07g0824210,BnA09g0338000
GO:0022836	gated channel activity	molecular_function	0.5261	1	14	2211	391	64741	BnA02g0065620,BnC09g0925730,BnA02g0045580,BnA07g0298990,BnA06g0244720,BnA02g0060030,BnA02g0052920,BnUnng0989720,BnA07g0294900,BnC02g0481670,BnA07g0293970,BnA05g0220610,BnC06g0763760,BnA04g0183060
GO:0022839	ion gated channel activity	molecular_function	0.5261	1	14	2211	391	64741	BnA02g0045580,BnA07g0298990,BnA02g0060030,BnA02g0052920,BnA06g0244720,BnA02g0065620,BnC09g0925730,BnA05g0220610,BnA04g0183060,BnC06g0763760,BnA07g0293970,BnC02g0481670,BnA07g0294900,BnUnng0989720
GO:0005739	mitochondrion	cellular_component	0.52811	1	34	2211	1088	64741	BnA06g0260780,BnA03g0139270,BnA10g0413030,BnC04g0683280,BnA03g0134980,BnC01g0424390,BnA10g0417810,BnA07g0271560,BnA06g0258830,BnC04g0620810,BnC05g0699060,BnA05g0211720,BnC01g0439670,BnUnng0989200,BnC07g0788770,BnA03g0153500,BnA09g0340960,BnC08g0870130,BnC07g0834670,BnC04g0670510,BnA03g0151480,BnC09g0923480,BnA06g0265310,BnC04g0651150,BnC09g0931980,BnA05g0216300,BnA02g0057110,BnC03g0533520,BnC03g0…
GO:0004177	aminopeptidase activity	molecular_function	0.52993	1	3	2211	73	64741	BnA09g0379580,BnC08g0873040,BnA09g0386010
GO:0005618	cell wall	cellular_component	0.53126	1	14	2211	379	64741	BnA10g0412420,BnC06g0744310,BnA02g0077120,BnA06g0244660,BnA06g0268500,BnA03g0130920,BnC01g0430140,BnC06g0737950,BnC03g0595530,BnA07g0271780,BnC09g0916220,BnA09g0371900,BnA05g0193530,BnA01g0005490
GO:0016769	transferase activity, transferring nitrogenous groups	molecular_function	0.53138	1	3	2211	72	64741	BnC07g0806040,BnA08g0323060,BnA03g0116210
GO:0043167	ion binding	molecular_function	0.53152	1	662	2211	18202	64741	BnA03g0116240,BnC03g0546290,BnA06g0228340,BnA02g0089580,BnA09g0359040,BnA01g0018220,BnC02g0527830,BnA04g0162970,BnC01g0437720,BnUnng0986090,BnA02g0079700,BnC03g0569850,BnC03g0613970,BnC07g0812790,BnC07g0822550,BnA09g0358730,BnC02g0518520,BnA05g0192770,BnA02g0046980,BnA01g0019090,BnA03g0098920,BnA02g0064180,BnA06g0258790,BnA10g0402960,BnC05g0691870,BnC02g0508120,BnA03g0149780,BnC02g0496780,BnC05g0…
GO:0001518	voltage-gated sodium channel complex	cellular_component	0.53208	1	1	2211	22	64741	BnA05g0220610
GO:0005248	voltage-gated sodium channel activity	molecular_function	0.53208	1	1	2211	22	64741	BnA05g0220610
GO:0034706	sodium channel complex	cellular_component	0.53208	1	1	2211	22	64741	BnA05g0220610
GO:0004558	alpha-glucosidase activity	molecular_function	0.53362	1	1	2211	22	64741	BnC08g0877110
GO:0004564	beta-fructofuranosidase activity	molecular_function	0.53362	1	1	2211	22	64741	BnC08g0877110
GO:0004575	sucrose alpha-glucosidase activity	molecular_function	0.53362	1	1	2211	22	64741	BnC08g0877110
GO:0072525	pyridine-containing compound biosynthetic process	biological_process	0.53366	1	3	2211	75	64741	BnC07g0826900,BnA03g0151940,BnC05g0706000
GO:0006568	tryptophan metabolic process	biological_process	0.53646	1	1	2211	24	64741	BnC05g0700080
GO:0006586	indolalkylamine metabolic process	biological_process	0.53646	1	1	2211	24	64741	BnC05g0700080
GO:0042430	indole-containing compound metabolic process	biological_process	0.53646	1	1	2211	24	64741	BnC05g0700080
GO:0044242	cellular lipid catabolic process	biological_process	0.53848	1	1	2211	20	64741	BnA01g0021580
GO:0008725	DNA-3-methyladenine glycosylase activity	molecular_function	0.53872	1	1	2211	24	64741	BnA01g0039730
GO:0043733	DNA-3-methylbase glycosylase activity	molecular_function	0.53872	1	1	2211	24	64741	BnA01g0039730
GO:0009615	response to virus	biological_process	0.53921	1	4	2211	118	64741	BnC09g0909510,BnA10g0406180,BnA02g0052470,BnC07g0811310
GO:0019362	pyridine nucleotide metabolic process	biological_process	0.54081	1	3	2211	74	64741	BnC07g0826900,BnC05g0706000,BnA03g0151940
GO:0046496	nicotinamide nucleotide metabolic process	biological_process	0.54081	1	3	2211	74	64741	BnC07g0826900,BnC05g0706000,BnA03g0151940
GO:0010876	lipid localization	biological_process	0.54131	1	8	2211	247	64741	BnC06g0772170,BnA10g0404550,BnA10g0404620,BnC04g0650860,BnC03g0553490,BnC09g0911800,BnA03g0106270,BnC04g0674880
GO:0042559	pteridine-containing compound biosynthetic process	biological_process	0.54163	1	3	2211	85	64741	BnA03g0156690,BnUnng0967790,BnC09g0887880
GO:0016881	acid-amino acid ligase activity	molecular_function	0.54164	1	42	2211	1242	64741	BnA03g0155570,BnC05g0691250,BnA01g0003160,BnA03g0156380,BnA03g0090530,BnC04g0667770,BnA07g0281090,BnA06g0241210,BnA01g0028800,BnC03g0550280,BnC01g0428050,BnC06g0754060,BnC03g0558570,BnA02g0067810,BnA03g0147290,BnA05g0211500,BnC03g0606130,BnC08g0838550,BnA01g0033690,BnA05g0192080,BnA03g0097780,BnC07g0823340,BnA09g0382260,BnA04g0169100,BnA05g0203610,BnA09g0347000,BnC09g0896250,BnA02g0066020,BnA02g0…
GO:0003830	beta-1,4-mannosylglycoprotein 4-beta-N-acetylglucosaminyltransferase activity	molecular_function	0.54164	1	1	2211	20	64741	BnA10g0413570
GO:0044448	cell cortex part	cellular_component	0.54202	1	10	2211	264	64741	BnC07g0821150,BnA02g0063350,BnA06g0224690,BnA03g0126380,BnA03g0093600,BnA07g0283220,BnC06g0742400,BnUnng0962410,BnC03g0541080,BnUnng0951100
GO:0008384	IkappaB kinase activity	molecular_function	0.54244	1	1	2211	20	64741	BnA03g0103830
GO:0006099	tricarboxylic acid cycle	biological_process	0.54263	1	2	2211	49	64741	BnC05g0708870,BnA05g0188860
GO:0032065	cortical protein anchoring	biological_process	0.54383	1	1	2211	18	64741	BnC03g0594930
GO:0051220	cytoplasmic sequestering of protein	biological_process	0.54383	1	1	2211	18	64741	BnC03g0594930
GO:0051224	negative regulation of protein transport	biological_process	0.54383	1	1	2211	18	64741	BnC03g0594930
GO:0043112	receptor metabolic process	biological_process	0.54403	1	2	2211	54	64741	BnC06g0749680,BnA05g0203610
GO:0045087	innate immune response	biological_process	0.54534	1	1	2211	26	64741	BnA08g0310680
GO:0050792	regulation of viral process	biological_process	0.54622	1	1	2211	25	64741	BnC07g0825400
GO:0006576	cellular biogenic amine metabolic process	biological_process	0.54627	1	8	2211	242	64741	BnC05g0700080,BnA07g0298610,BnA06g0265550,BnC06g0771160,BnC06g0754030,BnC06g0748680,BnC09g0927690,BnC06g0740600
GO:0044106	cellular amine metabolic process	biological_process	0.54627	1	8	2211	242	64741	BnC09g0927690,BnC06g0740600,BnA06g0265550,BnC05g0700080,BnA07g0298610,BnC06g0748680,BnC06g0754030,BnC06g0771160
GO:0008677	2-dehydropantoate 2-reductase activity	molecular_function	0.54769	1	4	2211	100	64741	BnA04g0182490,BnA01g0018380,BnA05g0188090,BnA09g0351430
GO:0000776	kinetochore	cellular_component	0.54851	1	9	2211	264	64741	BnC03g0593690,BnA09g0366440,BnC04g0649070,BnC04g0629120,BnC04g0632860,BnC01g0425770,BnC03g0613120,BnA09g0360590,BnC02g0519080
GO:0016788	hydrolase activity, acting on ester bonds	molecular_function	0.55053	1	105	2211	2973	64741	BnA09g0380470,BnA07g0275110,BnC04g0668630,BnA08g0304420,BnA03g0107020,BnC09g0916220,BnA03g0153250,BnC04g0654050,BnA04g0165360,BnC03g0561350,BnA06g0249930,BnUnng0996400,BnC07g0788770,BnA01g0037150,BnA04g0161260,BnA01g0026050,BnA03g0123430,BnA10g0403710,BnA04g0172610,BnA08g0318710,BnA05g0216400,BnC04g0679950,BnC03g0597850,BnA02g0066020,BnC06g0737950,BnC01g0430140,BnC02g0525780,BnC06g0742400,BnC07g0…
GO:0009279	cell outer membrane	cellular_component	0.55069	1	1	2211	23	64741	BnA06g0228340
GO:0006725	cellular aromatic compound metabolic process	biological_process	0.5509	1	443	2211	13001	64741	BnC02g0491790,BnA10g0419210,BnC04g0652220,BnC04g0651240,BnA01g0018380,BnA05g0196500,BnC04g0640950,BnC07g0833140,BnC02g0479990,BnC08g0884930,BnC06g0774280,BnA03g0115510,BnC05g0686200,BnA08g0306580,BnA10g0412990,BnA04g0158910,BnA02g0078500,BnC04g0675580,BnC03g0534420,BnA09g0346450,BnC04g0683280,BnA03g0151940,BnC04g0624050,BnC08g0883240,BnC04g0632860,BnC05g0724310,BnA02g0077920,BnC03g0581450,BnUnng0…
GO:0007617	mating behavior	biological_process	0.5512	1	1	2211	22	64741	BnC04g0677160
GO:0019098	reproductive behavior	biological_process	0.5512	1	1	2211	22	64741	BnC04g0677160
GO:0019201	nucleotide kinase activity	molecular_function	0.5513	1	6	2211	156	64741	BnC09g0900560,BnC01g0449610,BnC07g0819470,BnA02g0080110,BnA03g0115310,BnA05g0204470
GO:0016837	carbon-oxygen lyase activity, acting on polysaccharides	molecular_function	0.55346	1	2	2211	46	64741	BnC01g0425830,BnA08g0322630
GO:0004866	endopeptidase inhibitor activity	molecular_function	0.55392	1	7	2211	262	64741	BnA10g0396860,BnC03g0536690,BnC06g0770190,BnA05g0210310,BnA06g0257960,BnA09g0346600,BnC07g0826940
GO:0061135	endopeptidase regulator activity	molecular_function	0.55392	1	7	2211	262	64741	BnA06g0257960,BnA09g0346600,BnC07g0826940,BnA10g0396860,BnC03g0536690,BnA05g0210310,BnC06g0770190
GO:0016226	iron-sulfur cluster assembly	biological_process	0.55468	1	2	2211	58	64741	BnC04g0683130,BnC07g0822460
GO:0031163	metallo-sulfur cluster assembly	biological_process	0.55468	1	2	2211	58	64741	BnC04g0683130,BnC07g0822460
GO:0010467	gene expression	biological_process	0.55622	1	363	2211	11052	64741	BnC01g0442340,BnC06g0737600,BnA03g0092310,BnC06g0742400,BnA06g0259520,BnA02g0087040,BnA01g0017800,BnA06g0249500,BnA09g0367290,BnC05g0688240,BnA02g0050010,BnC03g0534730,BnA09g0386470,BnA07g0284340,BnC01g0446050,BnA07g0284480,BnA07g0275650,BnA07g0301390,BnA03g0122940,BnC02g0482490,BnA03g0107590,BnA09g0366440,BnA03g0103710,BnA07g0274730,BnA09g0371900,BnA03g0151810,BnA02g0065360,BnA07g0295030,BnA10g0…
GO:0006997	nucleus organization	biological_process	0.55775	1	1	2211	23	64741	BnC03g0559270
GO:0042030	ATPase inhibitor activity	molecular_function	0.55778	1	1	2211	26	64741	BnA03g0151480
GO:0016879	ligase activity, forming carbon-nitrogen bonds	molecular_function	0.55925	1	47	2211	1391	64741	BnA04g0169100,BnA05g0203610,BnA03g0097780,BnC07g0823340,BnA09g0382260,BnUnng1019130,BnC01g0445170,BnA03g0098330,BnC03g0545210,BnC04g0683820,BnC03g0544010,BnA02g0066020,BnC07g0821650,BnA09g0347000,BnC09g0896250,BnA02g0054600,BnC03g0544360,BnA10g0401540,BnC08g0864580,BnA03g0104220,BnA05g0218300,BnA09g0385290,BnC03g0589590,BnA03g0156380,BnA03g0156690,BnC05g0691250,BnA01g0003160,BnA03g0145690,BnA09g0…
GO:1901068	guanosine-containing compound metabolic process	biological_process	0.55927	1	2	2211	54	64741	BnC06g0772170,BnA01g0015300
GO:0030599	pectinesterase activity	molecular_function	0.55929	1	9	2211	236	64741	BnA01g0005490,BnC09g0916220,BnC06g0737950,BnC01g0430140,BnA06g0268500,BnA03g0130920,BnA06g0244660,BnC06g0744310,BnA02g0077120
GO:0042545	cell wall modification	biological_process	0.55929	1	9	2211	236	64741	BnA06g0244660,BnA02g0077120,BnC06g0744310,BnA06g0268500,BnA03g0130920,BnC06g0737950,BnC01g0430140,BnC09g0916220,BnA01g0005490
GO:0006839	mitochondrial transport	biological_process	0.56053	1	3	2211	97	64741	BnA09g0340960,BnA10g0417810,BnC04g0620810
GO:0042147	retrograde transport, endosome to Golgi	biological_process	0.56104	1	1	2211	19	64741	BnA06g0240990
GO:0072329	monocarboxylic acid catabolic process	biological_process	0.56123	1	1	2211	22	64741	BnA01g0021580
GO:0019079	viral genome replication	biological_process	0.56201	1	8	2211	214	64741	BnA10g0399370,BnA06g0223630,BnC03g0611760,BnC01g0449610,BnA06g0237200,BnC06g0769710,BnC06g0743180,BnA03g0103370
GO:0006206	pyrimidine nucleobase metabolic process	biological_process	0.56226	1	1	2211	23	64741	BnC01g0437720
GO:0019856	pyrimidine nucleobase biosynthetic process	biological_process	0.56226	1	1	2211	23	64741	BnC01g0437720
GO:0009893	positive regulation of metabolic process	biological_process	0.56245	1	13	2211	393	64741	BnC07g0782520,BnA03g0150040,BnA07g0294850,BnC04g0675580,BnA07g0297450,BnA02g0067810,BnC01g0425770,BnA07g0293800,BnA09g0380720,BnC07g0815600,BnA03g0151480,BnC08g0874730,BnC03g0542300
GO:0031325	positive regulation of cellular metabolic process	biological_process	0.56245	1	13	2211	393	64741	BnA02g0067810,BnC07g0782520,BnA03g0150040,BnC04g0675580,BnA07g0297450,BnA07g0294850,BnC07g0815600,BnA09g0380720,BnA03g0151480,BnC01g0425770,BnA07g0293800,BnC08g0874730,BnC03g0542300
GO:0019773	proteasome core complex, alpha-subunit complex	cellular_component	0.56311	1	2	2211	64	64741	BnA07g0287660,BnC02g0489490
GO:0048284	organelle fusion	biological_process	0.56321	1	3	2211	88	64741	BnA07g0271560,BnC05g0699060,BnC01g0439670
GO:0016705	oxidoreductase activity, acting on paired donors, with incorporation or reduction of molecular oxygen	molecular_function	0.56325	1	44	2211	1159	64741	BnA04g0171110,BnC01g0425590,BnC03g0564860,BnA08g0332180,BnC06g0763780,BnC02g0527710,BnA02g0048320,BnC02g0496780,BnC04g0626290,BnA02g0059430,BnA10g0412270,BnC09g0925530,BnC02g0520100,BnC01g0426360,BnA02g0079330,BnA08g0321230,BnC03g0553930,BnA02g0063500,BnA01g0018380,BnC07g0808390,BnA05g0217850,BnC03g0613970,BnC09g0891800,BnC09g0889660,BnC07g0781850,BnA03g0145280,BnA06g0228340,BnC06g0769970,BnA05g0…
GO:0009507	chloroplast	cellular_component	0.56328	1	2	2211	61	64741	BnA06g0252760,BnA05g0188860
GO:0009536	plastid	cellular_component	0.56328	1	2	2211	61	64741	BnA06g0252760,BnA05g0188860
GO:0005681	spliceosomal complex	cellular_component	0.56402	1	5	2211	150	64741	BnA08g0308500,BnC04g0651240,BnA05g0196990,BnA04g0158910,BnA08g0322080
GO:0005750	mitochondrial respiratory chain complex III	cellular_component	0.56582	1	1	2211	29	64741	BnA01g0003070
GO:0006122	mitochondrial electron transport, ubiquinol to cytochrome c	biological_process	0.56582	1	1	2211	29	64741	BnA01g0003070
GO:0045275	respiratory chain complex III	cellular_component	0.56582	1	1	2211	29	64741	BnA01g0003070
GO:1901565	organonitrogen compound catabolic process	biological_process	0.56617	1	11	2211	325	64741	BnA01g0026060,BnA03g0100830,BnC07g0824210,BnA09g0374200,BnC07g0801200,BnA09g0368920,BnC07g0806040,BnA03g0126550,BnA03g0151480,BnC06g0772170,BnA09g0338000
GO:0019748	secondary metabolic process	biological_process	0.56722	1	3	2211	87	64741	BnC03g0543010,BnA06g0244720,BnA04g0175150
GO:0016820	hydrolase activity, acting on acid anhydrides, catalyzing transmembrane movement of substances	molecular_function	0.56729	1	17	2211	472	64741	BnA09g0365030,BnC03g0580270,BnA03g0120680,BnC08g0853190,BnA05g0186540,BnC06g0748680,BnC08g0871500,BnC08g0870130,BnC07g0820340,BnC01g0445380,BnA07g0274090,BnA10g0394360,BnC09g0896250,BnA05g0204470,BnA03g0101450,BnA06g0260600,BnC06g0754030
GO:0016593	Cdc73/Paf1 complex	cellular_component	0.56783	1	1	2211	24	64741	BnC09g0922240
GO:0019901	protein kinase binding	molecular_function	0.56839	1	3	2211	98	64741	BnA07g0286620,BnC06g0762500,BnUnng1018160
GO:0016972	thiol oxidase activity	molecular_function	0.5698	1	1	2211	27	64741	BnA03g0097400
GO:0008535	respiratory chain complex IV assembly	biological_process	0.57121	1	1	2211	23	64741	BnA02g0057930
GO:0033617	mitochondrial respiratory chain complex IV assembly	biological_process	0.57121	1	1	2211	23	64741	BnA02g0057930
GO:0033644	host cell membrane	cellular_component	0.57159	1	3	2211	83	64741	BnUnng1011510,BnA05g0203610,BnC06g0749680
GO:0097367	carbohydrate derivative binding	molecular_function	0.57166	1	3	2211	88	64741	BnC06g0751040,BnA03g0149840,BnA03g0126550
GO:0051119	sugar transmembrane transporter activity	molecular_function	0.57202	1	2	2211	56	64741	BnC06g0736830,BnA05g0196730
GO:0009372	quorum sensing	biological_process	0.57237	1	1	2211	24	64741	BnC08g0884560
GO:0048872	homeostasis of number of cells	biological_process	0.57237	1	1	2211	24	64741	BnC08g0884560
GO:0048874	homeostasis of number of cells in a free-living population	biological_process	0.57237	1	1	2211	24	64741	BnC08g0884560
GO:0035821	modification of morphology or physiology of other organism	biological_process	0.57297	1	7	2211	204	64741	BnC05g0726540,BnC07g0833290,BnA06g0250620,BnA06g0241180,BnC03g0542230,BnA03g0093690,BnA10g0410060
GO:0006760	folic acid-containing compound metabolic process	biological_process	0.57315	1	3	2211	87	64741	BnC09g0887880,BnUnng0967790,BnA03g0156690
GO:0022610	biological adhesion	biological_process	0.57326	1	13	2211	400	64741	BnUnng0997150,BnC01g0427470,BnA10g0413620,BnA08g0310040,BnA04g0182970,BnA03g0101530,BnUnng0942080,BnA09g0387380,BnA07g0293990,BnA04g0175020,BnA02g0052470,BnA03g0136790,BnA07g0291250
GO:0016747	transferase activity, transferring acyl groups other than amino-acyl groups	molecular_function	0.57378	1	32	2211	906	64741	BnA08g0319070,BnA09g0348360,BnC06g0748210,BnA09g0365580,BnC05g0714680,BnC06g0746440,BnA01g0003680,BnA07g0273660,BnC01g0428650,BnC05g0687380,BnA06g0263100,BnA08g0314190,BnC08g0877110,BnUnng0984510,BnA02g0045710,BnA08g0317420,BnA10g0398380,BnC03g0562350,BnC05g0687480,BnC08g0886960,BnA03g0111660,BnA09g0392010,BnA03g0100830,BnC07g0833070,BnUnng0995510,BnA02g0065360,BnC09g0909870,BnA03g0156040,BnC08g0…
GO:0008047	enzyme activator activity	molecular_function	0.57403	1	8	2211	225	64741	BnC03g0572310,BnC08g0838660,BnA09g0362170,BnA03g0117440,BnA08g0316440,BnA10g0414900,BnUnng0979380,BnC03g0593690
GO:0015159	polysaccharide transmembrane transporter activity	molecular_function	0.57508	1	1	2211	35	64741	BnA09g0355250
GO:0043903	regulation of symbiosis, encompassing mutualism through parasitism	biological_process	0.57521	1	1	2211	27	64741	BnC07g0825400
GO:0004713	protein tyrosine kinase activity	molecular_function	0.5754	1	1	2211	25	64741	BnUnng0955320
GO:0008009	chemokine activity	molecular_function	0.57556	1	1	2211	23	64741	BnA06g0258260
GO:0042379	chemokine receptor binding	molecular_function	0.57556	1	1	2211	23	64741	BnA06g0258260
GO:0009611	response to wounding	biological_process	0.57557	1	9	2211	273	64741	BnA08g0310680,BnC02g0514950,BnA03g0098920,BnC01g0442340,BnA01g0024580,BnC03g0540830,BnA03g0101530,BnA03g0138560,BnUnng0962410
GO:0044275	cellular carbohydrate catabolic process	biological_process	0.57565	1	1	2211	24	64741	BnA09g0357640
GO:0004888	transmembrane signaling receptor activity	molecular_function	0.57615	1	11	2211	314	64741	BnC02g0479990,BnA04g0183060,BnC06g0763760,BnA07g0270130,BnA05g0219540,BnA07g0294900,BnA04g0172480,BnA06g0237780,BnA06g0244720,BnC06g0739330,BnA03g0101530
GO:0008250	oligosaccharyltransferase complex	cellular_component	0.57637	1	1	2211	26	64741	BnA07g0303210
GO:0046149	pigment catabolic process	biological_process	0.57642	1	4	2211	111	64741	BnA09g0338000,BnC07g0824210,BnA01g0026060,BnA09g0368920
GO:0051701	interaction with host	biological_process	0.57679	1	13	2211	388	64741	BnC04g0624610,BnC07g0833290,BnA03g0093690,BnA08g0333310,BnC05g0726540,BnC06g0754030,BnA06g0250620,BnA09g0369310,BnA03g0101450,BnUnng0942080,BnC03g0542230,BnA06g0241180,BnA10g0410060
GO:0003006	developmental process involved in reproduction	biological_process	0.57698	1	3	2211	98	64741	BnC07g0788650,BnA06g0257480,BnC08g0870130
GO:0046131	pyrimidine ribonucleoside metabolic process	biological_process	0.57724	1	1	2211	29	64741	BnA01g0015300
GO:0006020	inositol metabolic process	biological_process	0.57735	1	1	2211	24	64741	BnA09g0357640
GO:0008883	glutamyl-tRNA reductase activity	molecular_function	0.58123	1	1	2211	23	64741	BnA05g0216810
GO:0034645	cellular macromolecule biosynthetic process	biological_process	0.58191	1	348	2211	10666	64741	BnA05g0199970,BnA08g0303500,BnC08g0872000,BnC09g0922040,BnC05g0698540,BnC04g0665730,BnA09g0342750,BnA03g0094500,BnA02g0084610,BnA10g0406600,BnA10g0405300,BnA09g0378860,BnC08g0865660,BnC07g0808350,BnC05g0702480,BnA03g0122410,BnC08g0872880,BnC01g0437660,BnUnng0959610,BnA02g0079110,BnA08g0333570,BnA10g0413570,BnA07g0297450,BnA05g0194900,BnC03g0616590,BnC09g0898570,BnC02g0509770,BnC05g0698530,BnA06g0…
GO:0008283	cell proliferation	biological_process	0.58205	1	2	2211	66	64741	BnA03g0138560,BnA01g0026650
GO:0015399	primary active transmembrane transporter activity	molecular_function	0.58255	1	13	2211	367	64741	BnA05g0186540,BnC08g0853190,BnA09g0365030,BnC03g0580270,BnA07g0274090,BnA10g0394360,BnC07g0820340,BnC08g0871500,BnC06g0754030,BnA03g0101450,BnA05g0204470,BnC06g0748680,BnA06g0260600
GO:0015405	P-P-bond-hydrolysis-driven transmembrane transporter activity	molecular_function	0.58255	1	13	2211	367	64741	BnC08g0853190,BnA05g0186540,BnC07g0820340,BnC03g0580270,BnA09g0365030,BnA07g0274090,BnA10g0394360,BnC08g0871500,BnA05g0204470,BnA03g0101450,BnC06g0748680,BnA06g0260600,BnC06g0754030
GO:0044455	mitochondrial membrane part	cellular_component	0.5826	1	12	2211	397	64741	BnA05g0211720,BnC07g0834670,BnA10g0413030,BnUnng0989200,BnC04g0683280,BnA06g0265310,BnA03g0150210,BnC04g0651150,BnA06g0258830,BnC04g0620810,BnA01g0003070,BnA02g0057110
GO:0045502	dynein binding	molecular_function	0.58271	1	7	2211	210	64741	BnUnng1003240,BnC02g0529330,BnA06g0254210,BnC04g0649070,BnA03g0122940,BnC01g0438520,BnA03g0098920
GO:0015629	actin cytoskeleton	cellular_component	0.58278	1	7	2211	199	64741	BnA06g0224690,BnA03g0098920,BnA05g0195710,BnA09g0388340,BnA10g0412420,BnC04g0667330,BnC06g0742400
GO:0015099	nickel cation transmembrane transporter activity	molecular_function	0.58363	1	1	2211	25	64741	BnA04g0176740
GO:0015675	nickel cation transport	biological_process	0.58363	1	1	2211	25	64741	BnA04g0176740
GO:0035444	nickel cation transmembrane transport	biological_process	0.58363	1	1	2211	25	64741	BnA04g0176740
GO:0005768	endosome	cellular_component	0.58376	1	1	2211	25	64741	BnA10g0406600
GO:0044440	endosomal part	cellular_component	0.58376	1	1	2211	25	64741	BnA10g0406600
GO:0042221	response to chemical stimulus	biological_process	0.58385	1	34	2211	1114	64741	BnA02g0071710,BnC05g0686600,BnA03g0147920,BnA07g0271700,BnA07g0287280,BnA03g0153250,BnA01g0043490,BnC09g0920630,BnA10g0399930,BnC03g0543010,BnUnng0951360,BnA03g0155570,BnC01g0440810,BnA01g0012060,BnUnng0936890,BnC04g0633930,BnA07g0301390,BnC09g0934090,BnC07g0822590,BnC01g0437170,BnC05g0730150,BnA03g0152600,BnA02g0063160,BnA07g0295710,BnC06g0773920,BnC01g0424790,BnC07g0784960,BnA08g0316730,BnC06g0…
GO:0006308	DNA catabolic process	biological_process	0.5842	1	1	2211	24	64741	BnC08g0883240
GO:0003905	alkylbase DNA N-glycosylase activity	molecular_function	0.58473	1	1	2211	27	64741	BnA01g0039730
GO:0009147	pyrimidine nucleoside triphosphate metabolic process	biological_process	0.58573	1	1	2211	29	64741	BnA01g0015300
GO:1901070	guanosine-containing compound biosynthetic process	biological_process	0.58605	1	1	2211	28	64741	BnA01g0015300
GO:1901137	carbohydrate derivative biosynthetic process	biological_process	0.58659	1	30	2211	909	64741	BnC05g0685250,BnC08g0872880,BnC04g0683280,BnA09g0338010,BnA10g0413030,BnA07g0277070,BnC09g0900560,BnA01g0015300,BnA02g0055670,BnA02g0057110,BnA08g0304840,BnC01g0469370,BnC03g0545310,BnA10g0413570,BnA09g0380980,BnA07g0303210,BnA03g0136090,BnC04g0665730,BnA02g0080110,BnC05g0688430,BnA05g0203560,BnA04g0169370,BnA06g0241210,BnA10g0414730,BnUnng1009820,BnC09g0897130,BnA10g0406600,BnA07g0277390,BnA01g0…
GO:0004345	glucose-6-phosphate dehydrogenase activity	molecular_function	0.58742	1	1	2211	20	64741	BnC07g0806780
GO:0008654	phospholipid biosynthetic process	biological_process	0.58779	1	7	2211	211	64741	BnC09g0901980,BnA06g0242530,BnA10g0414730,BnA04g0177040,BnA04g0169370,BnA09g0380980,BnA09g0338010
GO:0044218	other organism cell membrane	cellular_component	0.58784	1	3	2211	85	64741	BnC06g0749680,BnA05g0203610,BnUnng1011510
GO:0044279	other organism membrane	cellular_component	0.58784	1	3	2211	85	64741	BnC06g0749680,BnA05g0203610,BnUnng1011510
GO:0004814	arginine-tRNA ligase activity	molecular_function	0.58801	1	1	2211	22	64741	BnA08g0330730
GO:0006420	arginyl-tRNA aminoacylation	biological_process	0.58801	1	1	2211	22	64741	BnA08g0330730
GO:0004812	aminoacyl-tRNA ligase activity	molecular_function	0.58835	1	12	2211	325	64741	BnA03g0104390,BnC04g0662460,BnA08g0330730,BnA03g0103710,BnA03g0146610,BnA09g0361330,BnC03g0589490,BnA01g0019090,BnA08g0324080,BnC03g0602960,BnA01g0044160,BnC03g0579000
GO:0008135	translation factor activity, nucleic acid binding	molecular_function	0.58866	1	12	2211	381	64741	BnC06g0763010,BnC07g0788650,BnA03g0156520,BnA07g0294850,BnA07g0294140,BnA07g0274730,BnC06g0737600,BnC06g0765240,BnC05g0688240,BnC04g0629050,BnUnng0943040,BnC04g0633820
GO:0016709	oxidoreductase activity, acting on paired donors, with incorporation or reduction of molecular oxygen, NAD(P)H as one donor, and incorporation of one atom of oxygen	molecular_function	0.58888	1	5	2211	131	64741	BnA01g0018380,BnA05g0193540,BnA03g0142400,BnA09g0351430,BnC04g0668100
GO:0006359	regulation of transcription from RNA polymerase III promoter	biological_process	0.58955	1	2	2211	62	64741	BnA10g0414650,BnUnng0997150
GO:0016814	hydrolase activity, acting on carbon-nitrogen (but not peptide) bonds, in cyclic amidines	molecular_function	0.58986	1	2	2211	59	64741	BnA01g0032210,BnA09g0350770
GO:0000922	spindle pole	cellular_component	0.59	1	2	2211	53	64741	BnA03g0151480,BnUnng0969120
GO:0009059	macromolecule biosynthetic process	biological_process	0.5915	1	351	2211	10769	64741	BnC05g0685250,BnA07g0275650,BnA07g0301390,BnC03g0568580,BnA09g0366440,BnA09g0338010,BnA03g0107590,BnC02g0482490,BnA03g0122940,BnA07g0277070,BnA07g0284340,BnA09g0386470,BnC06g0755920,BnA03g0093100,BnC03g0534730,BnA07g0284480,BnC01g0446050,BnC02g0489490,BnA10g0418030,BnA07g0295030,BnA06g0242160,BnA07g0293290,BnC07g0779090,BnA03g0103710,BnA07g0274730,BnA02g0065360,BnA03g0151810,BnA09g0371900,BnA03g0…
GO:0006303	double-strand break repair via nonhomologous end joining	biological_process	0.59156	1	1	2211	24	64741	BnC06g0762500
GO:0006418	tRNA aminoacylation for protein translation	biological_process	0.59182	1	12	2211	325	64741	BnA08g0330730,BnA03g0104390,BnC04g0662460,BnA01g0019090,BnA09g0361330,BnC03g0589490,BnA03g0103710,BnA03g0146610,BnA08g0324080,BnC03g0602960,BnA01g0044160,BnC03g0579000
GO:0044260	cellular macromolecule metabolic process	biological_process	0.59326	1	659	2211	19142	64741	BnA03g0122160,BnA09g0347830,BnA06g0242140,BnA03g0105620,BnC09g0896250,BnC08g0867670,BnA02g0068440,BnC04g0662460,BnA10g0397670,BnC06g0774330,BnA05g0202480,BnC04g0623730,BnC03g0611020,BnC03g0558450,BnC08g0857840,BnC07g0833150,BnA07g0298610,BnUnng0951100,BnA10g0410400,BnC02g0526510,BnA01g0036220,BnA06g0235230,BnC03g0616560,BnC04g0679510,BnA03g0150180,BnA02g0072400,BnA09g0380980,BnA03g0153250,BnA03g0…
GO:0006605	protein targeting	biological_process	0.59391	1	18	2211	543	64741	BnC05g0698530,BnC04g0640950,BnC04g0684020,BnA08g0315580,BnA03g0120680,BnC09g0930530,BnC06g0776160,BnC08g0847160,BnUnng1003240,BnC05g0686200,BnC04g0682600,BnA03g0151480,BnC09g0924670,BnUnng1012250,BnC02g0494620,BnC04g0620810,BnA10g0397670,BnA06g0234490
GO:0004970	ionotropic glutamate receptor activity	molecular_function	0.59404	1	4	2211	103	64741	BnA04g0183060,BnC06g0763760,BnA06g0244720,BnA07g0294900
GO:0008066	glutamate receptor activity	molecular_function	0.59404	1	4	2211	103	64741	BnA07g0294900,BnA04g0183060,BnC06g0763760,BnA06g0244720
GO:0043022	ribosome binding	molecular_function	0.59504	1	1	2211	30	64741	BnA07g0294850
GO:0015932	nucleobase-containing compound transmembrane transporter activity	molecular_function	0.59517	1	2	2211	58	64741	BnA06g0244720,BnA01g0029480
GO:0006260	DNA replication	biological_process	0.59606	1	46	2211	1368	64741	BnUnng0979380,BnC08g0849370,BnC01g0425770,BnA05g0199970,BnC08g0872000,BnC03g0563490,BnA09g0385290,BnC03g0542300,BnC03g0550520,BnA07g0298990,BnA10g0406600,BnA09g0378860,BnC02g0491830,BnA02g0049640,BnA03g0105620,BnC07g0799310,BnC01g0437660,BnA01g0014010,BnA08g0333570,BnA07g0286270,BnA07g0297450,BnA08g0304630,BnC01g0447180,BnA10g0397670,BnC01g0442340,BnUnng0987180,BnC06g0762500,BnC03g0537710,BnA05g0…
GO:0043631	RNA polyadenylation	biological_process	0.5964	1	2	2211	55	64741	BnA05g0221370,BnA08g0304630
GO:0051301	cell division	biological_process	0.59696	1	13	2211	417	64741	BnA03g0100830,BnC09g0912010,BnC04g0662980,BnUnng0988720,BnA01g0028840,BnA08g0304630,BnC02g0519080,BnA06g0241780,BnC04g0634400,BnC03g0542300,BnUnng0961770,BnC04g0632860,BnA09g0366440
GO:0002097	tRNA wobble base modification	biological_process	0.59723	1	1	2211	29	64741	BnA03g0092650
GO:0002098	tRNA wobble uridine modification	biological_process	0.59723	1	1	2211	29	64741	BnA03g0092650
GO:0008716	D-alanine-D-alanine ligase activity	molecular_function	0.59873	1	1	2211	21	64741	BnA01g0028800
GO:1901606	alpha-amino acid catabolic process	biological_process	0.60185	1	2	2211	55	64741	BnA03g0100830,BnA09g0374200
GO:0016682	oxidoreductase activity, acting on diphenols and related substances as donors, oxygen as acceptor	molecular_function	0.60268	1	1	2211	27	64741	BnC01g0437660
GO:0000166	nucleotide binding	molecular_function	0.60332	1	385	2211	10145	64741	BnC07g0806780,BnA02g0067810,BnC09g0904350,BnA06g0228000,BnA09g0360910,BnA10g0402660,BnA02g0062110,BnA04g0177040,BnC07g0835930,BnC03g0561350,BnA10g0419190,BnC06g0744860,BnA05g0219430,BnA05g0204470,BnA03g0156690,BnA06g0258830,BnA03g0095180,BnA07g0298900,BnA07g0303030,BnA07g0286290,BnA06g0223630,BnC08g0851490,BnC04g0679510,BnC03g0616560,BnA03g0133630,BnC06g0747730,BnA04g0164550,BnA03g0116000,BnA10g0…
GO:1901265	nucleoside phosphate binding	molecular_function	0.60332	1	385	2211	10145	64741	BnC07g0821740,BnA03g0135230,BnC03g0589710,BnA05g0199970,BnA02g0049750,BnA02g0060450,BnC04g0670560,BnA09g0340680,BnA08g0333570,BnUnng0959610,BnUnng0990630,BnA03g0129380,BnC03g0556230,BnC06g0769970,BnA03g0140370,BnA03g0091020,BnA07g0282970,BnA06g0234510,BnC01g0458560,BnA04g0168900,BnA09g0387380,BnC05g0698530,BnC08g0864470,BnC01g0461460,BnA10g0411910,BnC04g0668630,BnC03g0539180,BnA03g0107020,BnA08g0…
GO:0004602	glutathione peroxidase activity	molecular_function	0.60547	1	1	2211	33	64741	BnA04g0178390
GO:0015926	glucosidase activity	molecular_function	0.60643	1	1	2211	26	64741	BnC08g0877110
GO:0032324	molybdopterin cofactor biosynthetic process	biological_process	0.60663	1	2	2211	59	64741	BnA07g0274090,BnC09g0927690
GO:0043545	molybdopterin cofactor metabolic process	biological_process	0.60663	1	2	2211	59	64741	BnC09g0927690,BnA07g0274090
GO:0006139	nucleobase-containing compound metabolic process	biological_process	0.60697	1	413	2211	12221	64741	BnC04g0623730,BnC01g0437230,BnA07g0271270,BnC03g0536910,BnC05g0716710,BnC04g0647000,BnA07g0281130,BnA02g0056190,BnA05g0215650,BnC04g0640450,BnC06g0747730,BnC03g0558450,BnC08g0857840,BnA10g0410400,BnUnng0951100,BnA07g0298610,BnC02g0526510,BnA08g0322440,BnA03g0105620,BnA03g0122160,BnC01g0425950,BnA06g0242140,BnC02g0495030,BnC04g0662460,BnC08g0862530,BnC08g0865500,BnA09g0367850,BnC04g0626730,BnC04g0…
GO:0009636	response to toxic substance	biological_process	0.60772	1	3	2211	85	64741	BnC01g0437170,BnA03g0155570,BnA01g0012060
GO:0003899	DNA-directed RNA polymerase activity	molecular_function	0.60807	1	15	2211	499	64741	BnC05g0716710,BnA10g0418030,BnA04g0164400,BnC09g0920600,BnC01g0448060,BnC03g0608580,BnC07g0799310,BnUnng0957430,BnC02g0491830,BnC03g0534730,BnC04g0640570,BnA02g0052920,BnC08g0843510,BnA09g0342750,BnA09g0355250
GO:0017176	phosphatidylinositol N-acetylglucosaminyltransferase activity	molecular_function	0.60824	1	1	2211	29	64741	BnA03g0106200
GO:0022904	respiratory electron transport chain	biological_process	0.61125	1	5	2211	156	64741	BnA06g0258790,BnA01g0003070,BnC03g0555350,BnC04g0634270,BnA04g0169100
GO:0016485	protein processing	biological_process	0.61215	1	4	2211	124	64741	BnA08g0323060,BnUnng0973050,BnA01g0010650,BnC02g0490550
GO:0051604	protein maturation	biological_process	0.61215	1	4	2211	124	64741	BnA08g0323060,BnUnng0973050,BnC02g0490550,BnA01g0010650
GO:0000990	core RNA polymerase binding transcription factor activity	molecular_function	0.61258	1	4	2211	114	64741	BnA02g0051640,BnA02g0087040,BnC06g0742400,BnA10g0418030
GO:0000996	core DNA-dependent RNA polymerase binding promoter specificity activity	molecular_function	0.61258	1	4	2211	114	64741	BnA02g0051640,BnA02g0087040,BnC06g0742400,BnA10g0418030
GO:0016987	sigma factor activity	molecular_function	0.61258	1	4	2211	114	64741	BnA02g0087040,BnA02g0051640,BnA10g0418030,BnC06g0742400
GO:0015144	carbohydrate transmembrane transporter activity	molecular_function	0.61259	1	4	2211	130	64741	BnA09g0355250,BnA08g0310040,BnA05g0196730,BnC06g0736830
GO:1901476	carbohydrate transporter activity	molecular_function	0.61259	1	4	2211	130	64741	BnA05g0196730,BnC06g0736830,BnA08g0310040,BnA09g0355250
GO:0052689	carboxylic ester hydrolase activity	molecular_function	0.61267	1	19	2211	538	64741	BnC07g0824210,BnA02g0077880,BnC02g0497780,BnA09g0338000,BnA06g0268500,BnA04g0161260,BnA09g0368920,BnA06g0244660,BnA02g0077120,BnA01g0005490,BnA06g0243050,BnA08g0330730,BnC09g0916220,BnA02g0044810,BnA01g0026060,BnC06g0737950,BnC01g0430140,BnA03g0130920,BnC06g0744310
GO:0007618	mating	biological_process	0.61379	1	1	2211	26	64741	BnC04g0677160
GO:0005623	cell	cellular_component	0.6139	1	480	2211	14715	64741	BnC02g0489490,BnA05g0211500,BnUnng0973050,BnC06g0762420,BnA07g0291250,BnA10g0418030,BnC09g0930530,BnA06g0242160,BnA03g0136790,BnA05g0220610,BnC08g0870130,BnC03g0541080,BnA07g0274730,BnA03g0103710,BnC06g0775970,BnA02g0065360,BnA03g0151810,BnC06g0754060,BnC04g0634750,BnA09g0371900,BnA05g0195710,BnA07g0301390,BnA07g0275650,BnC03g0568580,BnC07g0822380,BnC07g0821150,BnC09g0925920,BnA09g0366440,BnA09g0…
GO:0044464	cell part	cellular_component	0.6139	1	480	2211	14715	64741	BnA09g0359040,BnC08g0870090,BnA04g0162970,BnC03g0562450,BnA06g0240990,BnA06g0228340,BnA10g0413770,BnC09g0895450,BnA01g0036320,BnA02g0079700,BnC01g0451940,BnA05g0219540,BnC03g0569850,BnC07g0815600,BnUnng0961770,BnA01g0004550,BnA03g0147920,BnUnng0986090,BnC01g0439670,BnA01g0019090,BnC03g0545310,BnC03g0586400,BnC02g0497390,BnA06g0258790,BnA07g0271560,BnUnng0952050,BnA09g0378180,BnA05g0196990,BnA03g0…
GO:0034637	cellular carbohydrate biosynthetic process	biological_process	0.61398	1	11	2211	314	64741	BnC09g0897600,BnC08g0856150,BnA09g0345300,BnC06g0766490,BnA03g0091370,BnC07g0835290,BnC07g0813720,BnA03g0146820,BnA03g0122550,BnC01g0469650,BnC01g0425410
GO:0000377	RNA splicing, via transesterification reactions with bulged adenosine as nucleophile	biological_process	0.61416	1	8	2211	261	64741	BnA04g0158910,BnA08g0322080,BnUnng0942080,BnA08g0332900,BnA05g0196990,BnC04g0651240,BnA05g0215650,BnA08g0308500
GO:0000398	mRNA splicing, via spliceosome	biological_process	0.61416	1	8	2211	261	64741	BnA08g0322080,BnA04g0158910,BnUnng0942080,BnA08g0332900,BnA05g0196990,BnA05g0215650,BnC04g0651240,BnA08g0308500
GO:0000921	septin ring assembly	biological_process	0.6142	1	2	2211	60	64741	BnC06g0742400,BnA06g0224690
GO:0005940	septin ring	cellular_component	0.6142	1	2	2211	60	64741	BnA06g0224690,BnC06g0742400
GO:0031106	septin ring organization	biological_process	0.6142	1	2	2211	60	64741	BnC06g0742400,BnA06g0224690
GO:0032156	septin cytoskeleton	cellular_component	0.6142	1	2	2211	60	64741	BnA06g0224690,BnC06g0742400
GO:0032185	septin cytoskeleton organization	biological_process	0.6142	1	2	2211	60	64741	BnC06g0742400,BnA06g0224690
GO:0004832	valine-tRNA ligase activity	molecular_function	0.61425	1	1	2211	26	64741	BnA08g0330730
GO:0006438	valyl-tRNA aminoacylation	biological_process	0.61425	1	1	2211	26	64741	BnA08g0330730
GO:0009975	cyclase activity	molecular_function	0.61553	1	1	2211	29	64741	BnC04g0677210
GO:0007610	behavior	biological_process	0.61578	1	2	2211	57	64741	BnC04g0677160,BnA07g0277070
GO:0072527	pyrimidine-containing compound metabolic process	biological_process	0.61584	1	6	2211	177	64741	BnC01g0437720,BnA03g0145690,BnA01g0037200,BnC07g0820580,BnC07g0821650,BnA01g0015300
GO:0015774	polysaccharide transport	biological_process	0.61618	1	1	2211	38	64741	BnA09g0355250
GO:0033037	polysaccharide localization	biological_process	0.61618	1	1	2211	38	64741	BnA09g0355250
GO:0019904	protein domain specific binding	molecular_function	0.61638	1	1	2211	24	64741	BnA06g0261660
GO:0016755	transferase activity, transferring amino-acyl groups	molecular_function	0.61666	1	3	2211	89	64741	BnC03g0543010,BnC09g0932750,BnA01g0000750
GO:0006887	exocytosis	biological_process	0.61703	1	8	2211	216	64741	BnA06g0229530,BnA07g0283220,BnA03g0093600,BnA02g0063350,BnC07g0821150,BnC03g0541080,BnUnng0951100,BnUnng0962410
GO:0009060	aerobic respiration	biological_process	0.61823	1	2	2211	56	64741	BnA05g0188860,BnC05g0708870
GO:0016620	oxidoreductase activity, acting on the aldehyde or oxo group of donors, NAD or NADP as acceptor	molecular_function	0.61838	1	5	2211	141	64741	BnA02g0056690,BnA01g0041020,BnA05g0216810,BnUnng0954290,BnA02g0049750
GO:0000287	magnesium ion binding	molecular_function	0.6194	1	12	2211	358	64741	BnC08g0862930,BnA10g0394030,BnA01g0027020,BnA02g0049570,BnC04g0624050,BnC03g0543370,BnC04g0683130,BnC03g0585060,BnA04g0185090,BnA08g0306580,BnC07g0828670,BnA10g0411910
GO:0044425	membrane part	cellular_component	0.61998	1	287	2211	8393	64741	BnA04g0160870,BnA08g0325030,BnA07g0294890,BnC09g0925730,BnA06g0252760,BnA09g0365030,BnC08g0877110,BnA05g0196730,BnA02g0060030,BnC08g0848180,BnA08g0304840,BnA06g0268060,BnA06g0228540,BnC07g0820340,BnA10g0394360,BnA01g0007600,BnA07g0293970,BnA06g0242530,BnA03g0093690,BnC09g0924670,BnC06g0748680,BnA06g0240990,BnC07g0824190,BnA03g0125360,BnA09g0359040,BnC07g0815600,BnC01g0439670,BnA05g0201690,BnA05g0…
GO:0044723	single-organism carbohydrate metabolic process	biological_process	0.62114	1	43	2211	1195	64741	BnA03g0091370,BnC07g0806780,BnC07g0813720,BnC07g0835290,BnA10g0413770,BnA03g0146820,BnC04g0668090,BnA06g0241210,BnA05g0203560,BnC09g0897600,BnC05g0688430,BnC07g0812610,BnA09g0345300,BnA08g0308500,BnA01g0043490,BnC03g0545310,BnC01g0428470,BnA07g0277070,BnA06g0227190,BnC08g0856150,BnC03g0577650,BnC05g0685250,BnA07g0300510,BnA10g0406600,BnA07g0277390,BnA04g0179570,BnC01g0469650,BnA10g0414730,BnC01g0…
GO:0006366	transcription from RNA polymerase II promoter	biological_process	0.6214	1	18	2211	560	64741	BnC09g0922240,BnUnng0951100,BnC05g0686200,BnC09g0922500,BnA07g0293800,BnC09g0898570,BnC09g0922040,BnC04g0647000,BnA09g0367850,BnUnng0997150,BnUnng0942080,BnC07g0818500,BnA02g0069960,BnC07g0808350,BnA10g0404080,BnA02g0063350,BnA08g0320530,BnA06g0256980
GO:0006730	one-carbon metabolic process	biological_process	0.62158	1	1	2211	28	64741	BnA09g0350770
GO:0004664	prephenate dehydratase activity	molecular_function	0.62176	1	1	2211	26	64741	BnA06g0231010
GO:0009094	L-phenylalanine biosynthetic process	biological_process	0.62176	1	1	2211	26	64741	BnA06g0231010
GO:1902223	erythrose 4-phosphate/phosphoenolpyruvate family amino acid biosynthetic process	biological_process	0.62176	1	1	2211	26	64741	BnA06g0231010
GO:0042710	biofilm formation	biological_process	0.62197	1	1	2211	29	64741	BnC05g0686600
GO:0009245	lipid A biosynthetic process	biological_process	0.62273	1	1	2211	31	64741	BnA10g0414730
GO:0046493	lipid A metabolic process	biological_process	0.62273	1	1	2211	31	64741	BnA10g0414730
GO:1901269	lipooligosaccharide metabolic process	biological_process	0.62273	1	1	2211	31	64741	BnA10g0414730
GO:1901271	lipooligosaccharide biosynthetic process	biological_process	0.62273	1	1	2211	31	64741	BnA10g0414730
GO:0032940	secretion by cell	biological_process	0.62315	1	11	2211	305	64741	BnC07g0821150,BnA02g0063350,BnA06g0229530,BnA07g0283220,BnA03g0093600,BnC05g0692070,BnUnng0962410,BnA02g0058030,BnA04g0160660,BnUnng0951100,BnC03g0541080
GO:0004185	serine-type carboxypeptidase activity	molecular_function	0.62367	1	6	2211	174	64741	BnA03g0125540,BnA05g0193540,BnA04g0166800,BnA05g0218910,BnC03g0601320,BnA07g0279900
GO:0042765	GPI-anchor transamidase complex	cellular_component	0.62395	1	1	2211	29	64741	BnA04g0160870
GO:0031090	organelle membrane	cellular_component	0.62462	1	49	2211	1531	64741	BnA09g0338010,BnA10g0413030,BnA03g0139270,BnA06g0260780,BnC04g0683280,BnA03g0134980,BnA07g0271560,BnA10g0417810,BnC01g0424390,BnA09g0380980,BnA06g0258830,BnA03g0114270,BnC04g0620810,BnC08g0847380,BnC02g0481810,BnC01g0439670,BnC05g0699060,BnA05g0211720,BnUnng0989200,BnUnng0973050,BnA05g0211500,BnA09g0340960,BnC05g0696010,BnA09g0359040,BnC07g0834670,BnC01g0443330,BnC09g0923480,BnC09g0896250,BnC08g0…
GO:0008484	sulfuric ester hydrolase activity	molecular_function	0.62504	1	1	2211	23	64741	BnA08g0319470
GO:0016874	ligase activity	molecular_function	0.62565	1	64	2211	1888	64741	BnA01g0044160,BnC09g0887880,BnC03g0606130,BnC03g0558570,BnC01g0428050,BnC03g0550280,BnC01g0441310,BnA06g0241210,BnA07g0281090,BnC04g0667770,BnA03g0145690,BnA01g0003160,BnA08g0330730,BnC05g0691250,BnA01g0019090,BnA03g0155570,BnC03g0602960,BnA03g0104220,BnA02g0057930,BnA09g0385290,BnA10g0401540,BnC03g0544360,BnA03g0146610,BnA09g0361330,BnC03g0589490,BnC09g0916380,BnC03g0544010,BnA03g0098330,BnUnng1…
GO:0042597	periplasmic space	cellular_component	0.62574	1	2	2211	62	64741	BnUnng1003620,BnA02g0063350
GO:0030054	cell junction	cellular_component	0.62582	1	1	2211	29	64741	BnUnng0955320
GO:0000726	non-recombinational repair	biological_process	0.62669	1	1	2211	26	64741	BnC06g0762500
GO:0006270	DNA replication initiation	biological_process	0.62711	1	11	2211	342	64741	BnA02g0071710,BnA02g0052920,BnA07g0298990,BnC06g0765700,BnA03g0093100,BnA05g0192080,BnA09g0378860,BnUnng0979380,BnA05g0199970,BnC08g0872000,BnC03g0550520
GO:0044702	single organism reproductive process	biological_process	0.62792	1	5	2211	164	64741	BnA06g0237270,BnC07g0828270,BnC08g0870130,BnC09g0896600,BnA06g0257480
GO:0002115	store-operated calcium entry	biological_process	0.62859	1	1	2211	30	64741	BnC07g0801670
GO:0010959	regulation of metal ion transport	biological_process	0.62859	1	1	2211	30	64741	BnC07g0801670
GO:0043269	regulation of ion transport	biological_process	0.62859	1	1	2211	30	64741	BnC07g0801670
GO:0051924	regulation of calcium ion transport	biological_process	0.62859	1	1	2211	30	64741	BnC07g0801670
GO:2001256	regulation of store-operated calcium entry	biological_process	0.62859	1	1	2211	30	64741	BnC07g0801670
GO:0016903	oxidoreductase activity, acting on the aldehyde or oxo group of donors	molecular_function	0.62893	1	7	2211	197	64741	BnA09g0376950,BnA02g0049750,BnA02g0056690,BnUnng0954290,BnA01g0041020,BnC05g0687380,BnA05g0216810
GO:0031491	nucleosome binding	molecular_function	0.62893	1	1	2211	29	64741	BnC02g0499030
GO:0005669	transcription factor TFIID complex	cellular_component	0.62893	1	2	2211	72	64741	BnA03g0092920,BnA07g0275650
GO:0004112	cyclic-nucleotide phosphodiesterase activity	molecular_function	0.62926	1	1	2211	30	64741	BnA01g0011120
GO:0019238	cyclohydrolase activity	molecular_function	0.62955	1	1	2211	30	64741	BnA09g0350770
GO:0006732	coenzyme metabolic process	biological_process	0.63029	1	15	2211	471	64741	BnA07g0274090,BnC05g0724310,BnA02g0080110,BnA07g0271270,BnC09g0927690,BnC05g0706000,BnA03g0151940,BnC05g0687380,BnC01g0437660,BnC09g0887880,BnUnng0967790,BnC07g0826900,BnA03g0156690,BnA02g0084620,BnC09g0900560
GO:0006261	DNA-dependent DNA replication	biological_process	0.63055	1	12	2211	371	64741	BnA02g0071710,BnA02g0052920,BnA07g0298990,BnC06g0765700,BnA03g0093100,BnC02g0491830,BnA09g0378860,BnA05g0192080,BnUnng0979380,BnA05g0199970,BnC08g0872000,BnC03g0550520
GO:0008242	omega peptidase activity	molecular_function	0.63077	1	1	2211	30	64741	BnC08g0863360
GO:0000910	cytokinesis	biological_process	0.63087	1	10	2211	328	64741	BnUnng0961770,BnC04g0632860,BnC03g0542300,BnC04g0634400,BnA06g0241780,BnA01g0028840,BnA08g0304630,BnC04g0662980,BnA03g0100830,BnC09g0912010
GO:0009306	protein secretion	biological_process	0.63141	1	3	2211	90	64741	BnC05g0692070,BnA04g0160660,BnA02g0058030
GO:0046148	pigment biosynthetic process	biological_process	0.63239	1	12	2211	333	64741	BnA03g0103830,BnC06g0769970,BnC03g0553930,BnA07g0297170,BnA02g0063500,BnC02g0496780,BnA09g0351430,BnA09g0365430,BnA03g0142400,BnC03g0564860,BnC02g0515860,BnA01g0018380
GO:0030414	peptidase inhibitor activity	molecular_function	0.63336	1	7	2211	277	64741	BnC07g0826940,BnA09g0346600,BnA06g0257960,BnC06g0770190,BnA05g0210310,BnA10g0396860,BnC03g0536690
GO:0061134	peptidase regulator activity	molecular_function	0.63336	1	7	2211	277	64741	BnA09g0346600,BnC07g0826940,BnA06g0257960,BnC06g0770190,BnA05g0210310,BnC03g0536690,BnA10g0396860
GO:0005882	intermediate filament	cellular_component	0.63435	1	4	2211	119	64741	BnA03g0151480,BnA07g0303210,BnA09g0335640,BnC04g0642100
GO:0045111	intermediate filament cytoskeleton	cellular_component	0.63435	1	4	2211	119	64741	BnC04g0642100,BnA09g0335640,BnA07g0303210,BnA03g0151480
GO:0005986	sucrose biosynthetic process	biological_process	0.63445	1	1	2211	27	64741	BnC06g0766490
GO:0050307	sucrose-phosphate phosphatase activity	molecular_function	0.63445	1	1	2211	27	64741	BnC06g0766490
GO:0005230	extracellular ligand-gated ion channel activity	molecular_function	0.63582	1	4	2211	111	64741	BnA07g0294900,BnC06g0763760,BnA04g0183060,BnA06g0244720
GO:0016591	DNA-directed RNA polymerase II, holoenzyme	cellular_component	0.63615	1	7	2211	227	64741	BnC09g0922240,BnC07g0818500,BnA10g0404080,BnUnng0997150,BnA03g0092920,BnA07g0275650,BnC01g0428430
GO:0032990	cell part morphogenesis	biological_process	0.63668	1	2	2211	62	64741	BnC04g0634270,BnA01g0043490
GO:0048858	cell projection morphogenesis	biological_process	0.63668	1	2	2211	62	64741	BnC04g0634270,BnA01g0043490
GO:0046903	secretion	biological_process	0.63699	1	11	2211	308	64741	BnA06g0229530,BnA07g0283220,BnA03g0093600,BnA02g0063350,BnC07g0821150,BnC03g0541080,BnUnng0951100,BnA04g0160660,BnA02g0058030,BnUnng0962410,BnC05g0692070
GO:0048511	rhythmic process	biological_process	0.63772	1	2	2211	60	64741	BnA09g0378860,BnC08g0872000
GO:0000428	DNA-directed RNA polymerase complex	cellular_component	0.63813	1	8	2211	260	64741	BnA03g0092920,BnA07g0275650,BnC01g0428430,BnC07g0818500,BnA10g0404080,BnC09g0922240,BnA02g0052920,BnUnng0997150
GO:0030880	RNA polymerase complex	cellular_component	0.63813	1	8	2211	260	64741	BnC07g0818500,BnA10g0404080,BnA07g0275650,BnA03g0092920,BnC01g0428430,BnC09g0922240,BnUnng0997150,BnA02g0052920
GO:0055029	nuclear DNA-directed RNA polymerase complex	cellular_component	0.63813	1	8	2211	260	64741	BnC07g0818500,BnA10g0404080,BnA07g0275650,BnA03g0092920,BnC01g0428430,BnC09g0922240,BnUnng0997150,BnA02g0052920
GO:0000346	transcription export complex	cellular_component	0.63898	1	1	2211	31	64741	BnA06g0224690
GO:0000445	THO complex part of transcription export complex	cellular_component	0.63898	1	1	2211	31	64741	BnA06g0224690
GO:0006733	oxidoreduction coenzyme metabolic process	biological_process	0.63903	1	4	2211	117	64741	BnC05g0706000,BnC01g0437660,BnA03g0151940,BnC07g0826900
GO:0016772	transferase activity, transferring phosphorus-containing groups	molecular_function	0.63949	1	249	2211	6670	64741	BnA01g0031180,BnC06g0774570,BnC01g0437720,BnA09g0373230,BnA04g0163950,BnA06g0255060,BnC04g0624610,BnA09g0361630,BnC05g0689210,BnC01g0434660,BnC07g0812790,BnA06g0240990,BnA10g0419890,BnA02g0089580,BnUnng0937380,BnC07g0807330,BnC02g0527830,BnA04g0162970,BnA03g0098920,BnA03g0115310,BnA01g0031060,BnA02g0064180,BnC05g0691870,BnA07g0303090,BnA06g0260600,BnC06g0762590,BnA06g0237300,BnC05g0692990,BnA08g0…
GO:0000049	tRNA binding	molecular_function	0.63954	1	3	2211	89	64741	BnA03g0103710,BnC04g0662460,BnA03g0092650
GO:0016634	oxidoreductase activity, acting on the CH-CH group of donors, oxygen as acceptor	molecular_function	0.63984	1	1	2211	25	64741	BnA01g0021580
GO:0016011	dystroglycan complex	cellular_component	0.64075	1	1	2211	28	64741	BnC03g0545310
GO:0016012	sarcoglycan complex	cellular_component	0.64075	1	1	2211	28	64741	BnC03g0545310
GO:0004523	ribonuclease H activity	molecular_function	0.64108	1	2	2211	76	64741	BnA03g0122210,BnC04g0678340
GO:0017080	sodium channel regulator activity	molecular_function	0.6427	1	1	2211	29	64741	BnA03g0126380
GO:0019871	sodium channel inhibitor activity	molecular_function	0.6427	1	1	2211	29	64741	BnA03g0126380
GO:0016307	phosphatidylinositol phosphate kinase activity	molecular_function	0.64301	1	2	2211	51	64741	BnC05g0685330,BnA01g0043160
GO:0004003	ATP-dependent DNA helicase activity	molecular_function	0.64334	1	2	2211	56	64741	BnA02g0084810,BnC08g0884030
GO:0071944	cell periphery	cellular_component	0.64415	1	50	2211	1475	64741	BnUnng0951100,BnA05g0193530,BnA10g0408710,BnA06g0257480,BnA03g0098990,BnC03g0595530,BnA06g0244660,BnC06g0749680,BnA10g0412420,BnA06g0268500,BnC07g0802590,BnA04g0174380,BnA03g0110780,BnC04g0654550,BnA07g0271780,BnA07g0283220,BnC01g0430140,BnC06g0737950,BnC03g0608170,BnC06g0742400,BnA06g0224690,BnA02g0063350,BnC08g0870130,BnC03g0541080,BnUnng0962410,BnA09g0371900,BnA06g0228340,BnA04g0158910,BnA05g0…
GO:0019843	rRNA binding	molecular_function	0.64427	1	2	2211	76	64741	BnA04g0168570,BnA02g0087510
GO:0033202	DNA helicase complex	cellular_component	0.64524	1	1	2211	28	64741	BnC04g0619380
GO:0019900	kinase binding	molecular_function	0.64638	1	3	2211	109	64741	BnUnng1018160,BnA07g0286620,BnC06g0762500
GO:0016765	transferase activity, transferring alkyl or aryl (other than methyl) groups	molecular_function	0.64817	1	9	2211	274	64741	BnC07g0820580,BnA01g0037200,BnC09g0919850,BnC02g0513080,BnUnng1013190,BnA01g0028580,BnUnng1014460,BnUnng0977500,BnA02g0073230
GO:0034641	cellular nitrogen compound metabolic process	biological_process	0.64823	1	444	2211	13192	64741	BnA04g0172950,BnA03g0151480,BnC04g0656640,BnA02g0049640,BnA05g0200310,BnC08g0865310,BnA02g0083430,BnA09g0348360,BnA01g0024580,BnC07g0820580,BnC01g0447180,BnC06g0773920,BnC03g0564860,BnC01g0425770,BnA09g0365430,BnA10g0412420,BnC04g0683340,BnA05g0217480,BnC03g0579000,BnC05g0706000,BnC03g0542300,BnA07g0298990,BnC09g0922240,BnA02g0048830,BnC04g0668100,BnC07g0825400,BnUnng0936890,BnC04g0649070,BnC03g0…
GO:0019205	nucleobase-containing compound kinase activity	molecular_function	0.64866	1	7	2211	213	64741	BnC01g0449610,BnC09g0900560,BnA01g0015300,BnC07g0819470,BnA02g0080110,BnA05g0204470,BnA03g0115310
GO:0005753	mitochondrial proton-transporting ATP synthase complex	cellular_component	0.64874	1	4	2211	144	64741	BnA10g0413030,BnA03g0150210,BnC04g0683280,BnA02g0057110
GO:0042470	melanosome	cellular_component	0.64899	1	2	2211	63	64741	BnA03g0153090,BnC09g0909510
GO:0048770	pigment granule	cellular_component	0.64899	1	2	2211	63	64741	BnA03g0153090,BnC09g0909510
GO:0005525	GTP binding	molecular_function	0.65137	1	51	2211	1466	64741	BnC08g0864470,BnA06g0234490,BnC07g0833710,BnA06g0265550,BnUnng1005430,BnC03g0539180,BnC06g0754030,BnA05g0204470,BnA07g0284150,BnA06g0260600,BnA06g0258830,BnA01g0027570,BnC04g0683150,BnC02g0508120,BnA03g0115310,BnA03g0107590,BnC08g0851130,BnUnng0970480,BnC08g0871500,BnC06g0748680,BnA03g0108310,BnA05g0186540,BnC08g0866840,BnC06g0776160,BnA10g0416820,BnA07g0285170,BnC06g0740600,BnA04g0163950,BnC05g0…
GO:0046483	heterocycle metabolic process	biological_process	0.65183	1	437	2211	12970	64741	BnA06g0259520,BnA02g0066020,BnC07g0799310,BnC06g0742400,BnA03g0092310,BnA07g0286270,BnC01g0442340,BnA02g0050010,BnA09g0367290,BnA06g0249500,BnA01g0017800,BnA06g0250150,BnC09g0925650,BnA03g0103830,BnA02g0087040,BnA03g0150210,BnC07g0824210,BnA09g0366440,BnA03g0107590,BnC02g0482490,BnA03g0122940,BnA07g0275650,BnA07g0301390,BnC03g0568580,BnC08g0838660,BnA07g0284480,BnC01g0446050,BnA08g0317430,BnA07g0…
GO:0005577	fibrinogen complex	cellular_component	0.65184	1	6	2211	195	64741	BnA03g0098920,BnUnng0962410,BnC01g0442340,BnA01g0024580,BnC02g0514950,BnC03g0540830
GO:0030168	platelet activation	biological_process	0.65184	1	6	2211	195	64741	BnA01g0024580,BnC01g0442340,BnC02g0514950,BnC03g0540830,BnA03g0098920,BnUnng0962410
GO:0019207	kinase regulator activity	molecular_function	0.65239	1	3	2211	106	64741	BnC06g0737310,BnA03g0131920,BnC03g0587060
GO:0007599	hemostasis	biological_process	0.65289	1	7	2211	226	64741	BnUnng0962410,BnA03g0098920,BnC03g0540830,BnC02g0514950,BnA01g0024580,BnA08g0310680,BnC01g0442340
GO:0050817	coagulation	biological_process	0.65289	1	7	2211	226	64741	BnA01g0024580,BnA08g0310680,BnC01g0442340,BnC02g0514950,BnC03g0540830,BnA03g0098920,BnUnng0962410
GO:0050878	regulation of body fluid levels	biological_process	0.65289	1	7	2211	226	64741	BnC03g0540830,BnC02g0514950,BnA08g0310680,BnC01g0442340,BnA01g0024580,BnUnng0962410,BnA03g0098920
GO:0016670	oxidoreductase activity, acting on a sulfur group of donors, oxygen as acceptor	molecular_function	0.65337	1	1	2211	32	64741	BnA03g0097400
GO:0016796	exonuclease activity, active with either ribo- or deoxyribonucleic acids and producing 5'-phosphomonoesters	molecular_function	0.65431	1	7	2211	220	64741	BnA02g0087950,BnA01g0026050,BnA02g0079700,BnC04g0674880,BnC06g0742400,BnC03g0553850,BnA06g0224690
GO:0008408	3'-5' exonuclease activity	molecular_function	0.65464	1	4	2211	118	64741	BnA07g0297450,BnA01g0026050,BnA02g0087950,BnA02g0079700
GO:1901505	carbohydrate derivative transporter activity	molecular_function	0.65773	1	2	2211	72	64741	BnA01g0029480,BnA06g0244720
GO:0016998	cell wall macromolecule catabolic process	biological_process	0.65774	1	2	2211	70	64741	BnA02g0052840,BnA03g0126550
GO:0009725	response to hormone stimulus	biological_process	0.65852	1	10	2211	442	64741	BnC01g0424790,BnA03g0147920,BnUnng0936890,BnC06g0773920,BnA03g0126770,BnA07g0301390,BnA07g0287280,BnA03g0153250,BnC06g0758520,BnUnng0951360
GO:0019104	DNA N-glycosylase activity	molecular_function	0.65926	1	1	2211	33	64741	BnA01g0039730
GO:0030154	cell differentiation	biological_process	0.65928	1	8	2211	267	64741	BnC08g0870130,BnA05g0205500,BnA03g0138560,BnA06g0257480,BnA03g0156510,BnA01g0043490,BnA09g0380980,BnA05g0211720
GO:0046914	transition metal ion binding	molecular_function	0.65939	1	199	2211	5915	64741	BnC03g0589590,BnA03g0139740,BnC06g0763780,BnA06g0233030,BnA03g0100760,BnC03g0568040,BnC08g0872000,BnC08g0864580,BnC06g0769120,BnC02g0527710,BnA09g0373460,BnC04g0683130,BnA07g0298990,BnC02g0521890,BnA03g0093880,BnA06g0263660,BnC02g0520100,BnC03g0545210,BnA01g0032210,BnC02g0495800,BnA04g0169100,BnA03g0110780,BnA02g0079330,BnC07g0808390,BnA03g0132100,BnC09g0891800,BnA05g0199790,BnC08g0838550,BnA05g0…
GO:0042302	structural constituent of cuticle	molecular_function	0.6623	1	1	2211	33	64741	BnUnng1019130
GO:0000502	proteasome complex	cellular_component	0.66283	1	4	2211	150	64741	BnA06g0231280,BnC02g0489490,BnA07g0287660,BnC04g0634750
GO:0042440	pigment metabolic process	biological_process	0.66326	1	16	2211	457	64741	BnA01g0018380,BnA09g0338000,BnC02g0515860,BnA09g0365430,BnA09g0368920,BnC03g0564860,BnC07g0824210,BnC06g0769970,BnC02g0496780,BnA07g0297170,BnA03g0103830,BnA09g0351430,BnA03g0142400,BnC03g0553930,BnA02g0063500,BnA01g0026060
GO:0008146	sulfotransferase activity	molecular_function	0.66326	1	4	2211	136	64741	BnC09g0932890,BnA07g0298460,BnA02g0077900,BnC09g0902520
GO:0030173	integral to Golgi membrane	cellular_component	0.66374	1	1	2211	35	64741	BnC01g0425770
GO:0031228	intrinsic to Golgi membrane	cellular_component	0.66374	1	1	2211	35	64741	BnC01g0425770
GO:0019013	viral nucleocapsid	cellular_component	0.66394	1	3	2211	101	64741	BnA07g0303030,BnA05g0191740,BnA05g0210860
GO:0048584	positive regulation of response to stimulus	biological_process	0.66517	1	3	2211	96	64741	BnC03g0591630,BnC07g0817150,BnA02g0060040
GO:0004180	carboxypeptidase activity	molecular_function	0.66527	1	6	2211	182	64741	BnA07g0279900,BnC03g0601320,BnA05g0218910,BnA04g0166800,BnA05g0193540,BnA03g0125540
GO:0006787	porphyrin-containing compound catabolic process	biological_process	0.66598	1	4	2211	124	64741	BnA01g0026060,BnA09g0368920,BnC07g0824210,BnA09g0338000
GO:0033015	tetrapyrrole catabolic process	biological_process	0.66598	1	4	2211	124	64741	BnA09g0368920,BnA01g0026060,BnC07g0824210,BnA09g0338000
GO:0005244	voltage-gated ion channel activity	molecular_function	0.66609	1	4	2211	131	64741	BnC02g0481670,BnUnng0989720,BnA05g0220610,BnA02g0045580
GO:0022832	voltage-gated channel activity	molecular_function	0.66609	1	4	2211	131	64741	BnA05g0220610,BnA02g0045580,BnUnng0989720,BnC02g0481670
GO:0009966	regulation of signal transduction	biological_process	0.66682	1	6	2211	193	64741	BnC06g0765460,BnC08g0864580,BnC07g0817150,BnC03g0591630,BnA02g0060040,BnUnng0955320
GO:0005985	sucrose metabolic process	biological_process	0.66723	1	2	2211	56	64741	BnC07g0812610,BnC06g0766490
GO:0052547	regulation of peptidase activity	biological_process	0.66758	1	1	2211	33	64741	BnC08g0870130
GO:0052548	regulation of endopeptidase activity	biological_process	0.66758	1	1	2211	33	64741	BnC08g0870130
GO:0019048	modulation by virus of host morphology or physiology	biological_process	0.6678	1	5	2211	157	64741	BnA06g0241180,BnA10g0410060,BnA03g0093690,BnC05g0726540,BnA06g0250620
GO:0005801	cis-Golgi network	cellular_component	0.66789	1	2	2211	75	64741	BnA02g0063350,BnC02g0497390
GO:0004719	protein-L-isoaspartate (D-aspartate) O-methyltransferase activity	molecular_function	0.67028	1	4	2211	127	64741	BnUnng1000230,BnA02g0084620,BnC04g0668090,BnC02g0485460
GO:0042558	pteridine-containing compound metabolic process	biological_process	0.67059	1	3	2211	103	64741	BnUnng0967790,BnA03g0156690,BnC09g0887880
GO:0034227	tRNA thio-modification	biological_process	0.67391	1	1	2211	36	64741	BnA03g0092650
GO:0032561	guanyl ribonucleotide binding	molecular_function	0.67473	1	51	2211	1478	64741	BnA07g0298610,BnC06g0771160,BnA05g0210000,BnC08g0853190,BnC02g0475590,BnC07g0819470,BnC08g0885840,BnC03g0580270,BnA08g0315580,BnA09g0365030,BnUnng0941210,BnA04g0185110,BnC07g0797280,BnA04g0171260,BnC09g0928150,BnC06g0763010,BnA09g0364820,BnC09g0927690,BnA04g0176340,BnA07g0274090,BnC07g0820340,BnC08g0851130,BnUnng0970480,BnC08g0871500,BnC06g0748680,BnA03g0108310,BnA05g0186540,BnC08g0866840,BnC06g0…
GO:0044427	chromosomal part	cellular_component	0.67505	1	21	2211	673	64741	BnA02g0078500,BnUnng1003240,BnC01g0425770,BnA08g0303500,BnA01g0004240,BnA02g0056190,BnA06g0230240,BnC03g0593690,BnA09g0360590,BnC02g0519080,BnA09g0389560,BnA10g0397670,BnC03g0613120,BnC02g0499030,BnC04g0632860,BnC04g0629120,BnA09g0366440,BnC04g0649070,BnC04g0619380,BnA06g0239840,BnA01g0014010
GO:0008238	exopeptidase activity	molecular_function	0.67536	1	11	2211	333	64741	BnA07g0279900,BnC03g0601320,BnC09g0922040,BnA05g0218910,BnA09g0386010,BnC08g0863360,BnA09g0379580,BnA04g0166800,BnA05g0193540,BnA03g0125540,BnC08g0873040
GO:0009584	detection of visible light	biological_process	0.67622	1	1	2211	28	64741	BnC05g0692990
GO:0019953	sexual reproduction	biological_process	0.67645	1	5	2211	172	64741	BnC08g0870130,BnC07g0828270,BnA06g0237270,BnA06g0257480,BnC09g0896600
GO:0031300	intrinsic to organelle membrane	cellular_component	0.67734	1	6	2211	209	64741	BnC07g0801670,BnA04g0160380,BnC01g0443330,BnC01g0425770,BnA04g0160870,BnA08g0325030
GO:0031301	integral to organelle membrane	cellular_component	0.67734	1	6	2211	209	64741	BnC01g0425770,BnA04g0160870,BnC07g0801670,BnC01g0443330,BnA04g0160380,BnA08g0325030
GO:0005759	mitochondrial matrix	cellular_component	0.67735	1	2	2211	73	64741	BnC07g0788770,BnC04g0670510
GO:0051302	regulation of cell division	biological_process	0.67741	1	1	2211	34	64741	BnUnng0988720
GO:0005375	copper ion transmembrane transporter activity	molecular_function	0.67809	1	1	2211	42	64741	BnA02g0073230
GO:0035434	copper ion transmembrane transport	biological_process	0.67809	1	1	2211	42	64741	BnA02g0073230
GO:0009132	nucleoside diphosphate metabolic process	biological_process	0.67812	1	1	2211	38	64741	BnA01g0015300
GO:0051493	regulation of cytoskeleton organization	biological_process	0.67845	1	5	2211	168	64741	BnC07g0810430,BnA09g0366440,BnUnng0973420,BnC04g0634270,BnC02g0519080
GO:0034062	RNA polymerase activity	molecular_function	0.67977	1	19	2211	642	64741	BnC07g0799310,BnC01g0448060,BnC09g0920600,BnC04g0633930,BnC02g0491830,BnC07g0817150,BnC03g0534730,BnA02g0068220,BnA09g0355250,BnC03g0608580,BnA10g0418030,BnA04g0164400,BnC05g0716710,BnC03g0537710,BnUnng0957430,BnA09g0342750,BnC08g0843510,BnA02g0052920,BnC04g0640570
GO:0048869	cellular developmental process	biological_process	0.68164	1	12	2211	381	64741	BnC08g0884560,BnA05g0211720,BnUnng1003620,BnC08g0870130,BnA03g0138560,BnA05g0205500,BnA06g0257480,BnA03g0126590,BnA09g0380980,BnC04g0634270,BnA01g0043490,BnA03g0156510
GO:0032270	positive regulation of cellular protein metabolic process	biological_process	0.68169	1	1	2211	33	64741	BnA07g0294850
GO:0051247	positive regulation of protein metabolic process	biological_process	0.68169	1	1	2211	33	64741	BnA07g0294850
GO:0008236	serine-type peptidase activity	molecular_function	0.68177	1	32	2211	930	64741	BnUnng0954700,BnA04g0166800,BnA05g0193540,BnA09g0365140,BnA09g0341620,BnA08g0329810,BnA07g0298500,BnA04g0172610,BnUnng0995510,BnA10g0412380,BnA05g0186390,BnA05g0218910,BnA07g0279900,BnC04g0678340,BnA09g0368920,BnA06g0243050,BnA03g0125540,BnC06g0748210,BnC09g0892630,BnA09g0386010,BnA06g0263660,BnA02g0049640,BnA09g0375790,BnC07g0824210,BnA07g0301420,BnC01g0437170,BnA10g0417960,BnC05g0721950,BnA09g0…
GO:0017171	serine hydrolase activity	molecular_function	0.68177	1	32	2211	930	64741	BnA09g0375790,BnA02g0049640,BnA09g0386010,BnA06g0263660,BnC09g0892630,BnA06g0243050,BnC06g0748210,BnA03g0125540,BnC03g0601320,BnC09g0922040,BnC06g0773940,BnC05g0721950,BnA09g0338000,BnA07g0301420,BnC07g0824210,BnA10g0417960,BnC01g0437170,BnA09g0341620,BnA08g0329810,BnA07g0298500,BnA05g0193540,BnA09g0365140,BnUnng0954700,BnA04g0166800,BnC04g0678340,BnA07g0279900,BnA09g0368920,BnA05g0218910,BnA10g0…
GO:0044706	multi-multicellular organism process	biological_process	0.68232	1	6	2211	162	64741	BnC04g0677160,BnA09g0387380,BnC05g0695090,BnC06g0762090,BnA09g0349690,BnA03g0110010
GO:0003840	gamma-glutamyltransferase activity	molecular_function	0.68274	1	1	2211	31	64741	BnA01g0000750
GO:1901264	carbohydrate derivative transport	biological_process	0.68511	1	1	2211	41	64741	BnA06g0244720
GO:0046474	glycerophospholipid biosynthetic process	biological_process	0.68658	1	3	2211	103	64741	BnA09g0338010,BnA04g0169370,BnA09g0380980
GO:0036094	small molecule binding	molecular_function	0.68709	1	385	2211	10255	64741	BnC07g0832610,BnA01g0018380,BnC08g0866840,BnA01g0012530,BnC03g0581230,BnC07g0822350,BnC07g0829770,BnC03g0605240,BnA01g0008580,BnA09g0386740,BnC03g0547580,BnC03g0534420,BnA10g0417810,BnUnng0946510,BnA04g0182490,BnC04g0683280,BnA10g0412760,BnC02g0502520,BnC01g0432730,BnC09g0900560,BnC07g0817150,BnA06g0234490,BnA02g0067750,BnC07g0797990,BnA01g0043000,BnC02g0521900,BnUnng0971020,BnUnng0981900,BnA08g0…
GO:0000785	chromatin	cellular_component	0.68725	1	3	2211	104	64741	BnC04g0619380,BnC02g0499030,BnA02g0078500
GO:0044087	regulation of cellular component biogenesis	biological_process	0.6874	1	3	2211	105	64741	BnC07g0782520,BnUnng0973420,BnA07g0297450
GO:0033108	mitochondrial respiratory chain complex assembly	biological_process	0.68796	1	1	2211	34	64741	BnA02g0057930
GO:0051187	cofactor catabolic process	biological_process	0.68838	1	4	2211	128	64741	BnA09g0338000,BnC07g0824210,BnA09g0368920,BnA01g0026060
GO:0019318	hexose metabolic process	biological_process	0.68921	1	12	2211	357	64741	BnA07g0300510,BnC07g0806780,BnA10g0413770,BnA01g0043490,BnA04g0179570,BnUnng0990630,BnA06g0227190,BnC07g0834960,BnC01g0433060,BnC09g0927690,BnC05g0690940,BnA08g0308500
GO:0031683	G-protein beta/gamma-subunit complex binding	molecular_function	0.69099	1	5	2211	179	64741	BnA05g0186540,BnA06g0260600,BnC07g0820340,BnC06g0740600,BnA08g0315580
GO:0006558	L-phenylalanine metabolic process	biological_process	0.69123	1	1	2211	31	64741	BnA06g0231010
GO:1902221	erythrose 4-phosphate/phosphoenolpyruvate family amino acid metabolic process	biological_process	0.69123	1	1	2211	31	64741	BnA06g0231010
GO:0016780	phosphotransferase activity, for other substituted phosphate groups	molecular_function	0.69166	1	2	2211	70	64741	BnA04g0177040,BnUnng1007280
GO:0051225	spindle assembly	biological_process	0.693	1	1	2211	34	64741	BnA02g0079740
GO:0032502	developmental process	biological_process	0.69388	1	29	2211	972	64741	BnUnng0995210,BnUnng1003620,BnA05g0211720,BnC06g0762420,BnC08g0884560,BnA02g0060040,BnC01g0426040,BnC06g0773940,BnA03g0126590,BnA05g0205500,BnA03g0138560,BnA06g0257480,BnA03g0140370,BnC08g0870130,BnC04g0681400,BnC06g0765460,BnC03g0574970,BnA04g0159280,BnA03g0092920,BnC04g0634270,BnC02g0527810,BnA09g0380980,BnA01g0043490,BnA03g0156510,BnC07g0788650,BnA06g0250960,BnUnng0999510,BnA03g0101530,BnA02g0…
GO:0007264	small GTPase mediated signal transduction	biological_process	0.69436	1	17	2211	599	64741	BnC07g0819470,BnA10g0416820,BnA03g0108310,BnC01g0427630,BnUnng0979380,BnC08g0885840,BnC06g0740600,BnA07g0298610,BnC06g0771160,BnA03g0115310,BnA04g0171260,BnA06g0265550,BnA03g0117440,BnUnng1005430,BnC07g0833710,BnA06g0258830,BnC03g0539180
GO:0001775	cell activation	biological_process	0.69746	1	6	2211	205	64741	BnA03g0098920,BnUnng0962410,BnC01g0442340,BnA01g0024580,BnC02g0514950,BnC03g0540830
GO:0005666	DNA-directed RNA polymerase III complex	cellular_component	0.69798	1	1	2211	36	64741	BnA02g0052920
GO:0015980	energy derivation by oxidation of organic compounds	biological_process	0.69812	1	10	2211	321	64741	BnA06g0258790,BnA07g0283100,BnC04g0634270,BnC03g0555350,BnA05g0188860,BnA01g0025520,BnA03g0091370,BnA04g0169100,BnA01g0003070,BnC05g0708870
GO:0043066	negative regulation of apoptotic process	biological_process	0.69892	1	1	2211	33	64741	BnA02g0060040
GO:0043069	negative regulation of programmed cell death	biological_process	0.69892	1	1	2211	33	64741	BnA02g0060040
GO:0060548	negative regulation of cell death	biological_process	0.69892	1	1	2211	33	64741	BnA02g0060040
GO:0019001	guanyl nucleotide binding	molecular_function	0.69911	1	51	2211	1491	64741	BnC06g0776160,BnA10g0416820,BnA03g0108310,BnA05g0186540,BnC08g0866840,BnC01g0427630,BnA04g0163950,BnC05g0698530,BnA07g0285170,BnC06g0740600,BnUnng0970480,BnC08g0871500,BnC08g0851130,BnC06g0748680,BnC04g0683150,BnC02g0508120,BnA01g0027570,BnA03g0115310,BnA03g0107590,BnA06g0265550,BnUnng1005430,BnC07g0833710,BnC08g0864470,BnA06g0234490,BnA05g0204470,BnA06g0258830,BnA06g0260600,BnA07g0284150,BnC06g0…
GO:0051051	negative regulation of transport	biological_process	0.69941	1	1	2211	28	64741	BnC03g0594930
GO:0015293	symporter activity	molecular_function	0.69954	1	2	2211	69	64741	BnA05g0196730,BnC04g0651240
GO:0015294	solute:cation symporter activity	molecular_function	0.69954	1	2	2211	69	64741	BnA05g0196730,BnC04g0651240
GO:0097034	mitochondrial respiratory chain complex IV biogenesis	biological_process	0.69959	1	1	2211	34	64741	BnA02g0057930
GO:0006040	amino sugar metabolic process	biological_process	0.70053	1	3	2211	111	64741	BnC09g0897130,BnA03g0126550,BnA06g0262720
GO:0009719	response to endogenous stimulus	biological_process	0.7006	1	10	2211	455	64741	BnC06g0773920,BnC01g0424790,BnUnng0936890,BnA03g0147920,BnA07g0287280,BnA07g0301390,BnA03g0126770,BnA03g0153250,BnC06g0758520,BnUnng0951360
GO:0042803	protein homodimerization activity	molecular_function	0.70114	1	8	2211	269	64741	BnA06g0254210,BnUnng1003240,BnC02g0529330,BnC04g0649070,BnC01g0438520,BnA03g0098920,BnA07g0293990,BnA03g0122940
GO:0001664	G-protein coupled receptor binding	molecular_function	0.7037	1	1	2211	33	64741	BnA06g0258260
GO:0006066	alcohol metabolic process	biological_process	0.70382	1	4	2211	130	64741	BnC06g0746440,BnA10g0411910,BnC03g0543370,BnA09g0357640
GO:0006534	cysteine metabolic process	biological_process	0.70603	1	1	2211	35	64741	BnA01g0044160
GO:0009225	nucleotide-sugar metabolic process	biological_process	0.70665	1	1	2211	33	64741	BnC09g0897130
GO:0070647	protein modification by small protein conjugation or removal	biological_process	0.7089	1	16	2211	442	64741	BnC09g0896250,BnC04g0667770,BnC02g0488280,BnA03g0097780,BnA01g0032210,BnC02g0475680,BnC08g0884560,BnC07g0796900,BnA03g0144050,BnUnng0994500,BnA01g0033690,BnA06g0241210,BnA02g0067810,BnC02g0496000,BnA03g0147290,BnC03g0544360
GO:0004576	oligosaccharyl transferase activity	molecular_function	0.70962	1	1	2211	38	64741	BnC03g0545310
GO:0006614	SRP-dependent cotranslational protein targeting to membrane	biological_process	0.71039	1	6	2211	194	64741	BnC06g0776160,BnC02g0494620,BnC04g0682600,BnA06g0234490,BnC05g0698530,BnA08g0315580
GO:0045047	protein targeting to ER	biological_process	0.71039	1	6	2211	194	64741	BnC05g0698530,BnA08g0315580,BnC02g0494620,BnC06g0776160,BnC04g0682600,BnA06g0234490
GO:0072599	establishment of protein localization to endoplasmic reticulum	biological_process	0.71039	1	6	2211	194	64741	BnC04g0682600,BnA06g0234490,BnC06g0776160,BnC02g0494620,BnA08g0315580,BnC05g0698530
GO:0004525	ribonuclease III activity	molecular_function	0.7105	1	1	2211	33	64741	BnC03g0597850
GO:0015698	inorganic anion transport	biological_process	0.71118	1	7	2211	216	64741	BnUnng0989720,BnC09g0920600,BnUnng0999510,BnA03g0141730,BnA03g0130520,BnA10g0416880,BnA02g0045580
GO:0005543	phospholipid binding	molecular_function	0.71123	1	6	2211	188	64741	BnA03g0111430,BnA10g0416840,BnUnng0949630,BnC03g0594930,BnC03g0562110,BnA02g0060030
GO:0033180	proton-transporting V-type ATPase, V1 domain	cellular_component	0.71136	1	3	2211	89	64741	BnA03g0120680,BnC09g0896250,BnA09g0387840
GO:0008982	protein-N(PI)-phosphohistidine-sugar phosphotransferase activity	molecular_function	0.71154	1	1	2211	32	64741	BnA08g0310040
GO:0006944	cellular membrane fusion	biological_process	0.71177	1	3	2211	108	64741	BnC05g0699060,BnC01g0439670,BnA07g0271560
GO:0009791	post-embryonic development	biological_process	0.71214	1	2	2211	112	64741	BnC06g0765460,BnC01g0426040
GO:0006525	arginine metabolic process	biological_process	0.71261	1	1	2211	37	64741	BnA03g0100830
GO:0022414	reproductive process	biological_process	0.71276	1	12	2211	371	64741	BnC09g0896600,BnC07g0788650,BnA06g0257480,BnC05g0695090,BnC07g0828270,BnC08g0870130,BnC04g0677160,BnA09g0387380,BnC06g0762090,BnA09g0349690,BnA06g0237270,BnA03g0110010
GO:0010646	regulation of cell communication	biological_process	0.71289	1	6	2211	203	64741	BnC06g0765460,BnC03g0591630,BnC08g0864580,BnC07g0817150,BnA02g0060040,BnUnng0955320
GO:2000026	regulation of multicellular organismal development	biological_process	0.71305	1	2	2211	75	64741	BnC01g0426040,BnA02g0060040
GO:0018298	protein-chromophore linkage	biological_process	0.71345	1	1	2211	32	64741	BnC05g0692990
GO:0005488	binding	molecular_function	0.71417	1	1337	2211	38243	64741	BnUnng0946480,BnA02g0083430,BnA05g0200310,BnA03g0151480,BnC04g0677160,BnA03g0131110,BnC03g0542300,BnA02g0060040,BnC03g0579000,BnC03g0589590,BnA06g0233030,BnC08g0853190,BnA02g0062980,BnC03g0564860,BnC06g0773920,BnA03g0149840,BnC08g0864580,BnC03g0585060,BnA06g0257960,BnA09g0366990,BnC02g0517760,BnC04g0649070,BnC02g0499030,BnC07g0825400,BnA02g0077670,BnA02g0048830,BnA05g0193540,BnA02g0081540,BnC06g0…
GO:0022607	cellular component assembly	biological_process	0.71798	1	54	2211	1755	64741	BnC09g0912010,BnA02g0079740,BnUnng0973420,BnC03g0590680,BnC04g0634270,BnC07g0822380,BnUnng0955320,BnC04g0632860,BnC04g0649070,BnA03g0098920,BnA03g0100830,BnA01g0028840,BnA06g0241780,BnA05g0191740,BnUnng0962410,BnUnng0969120,BnA02g0078500,BnA01g0004240,BnA03g0133190,BnC09g0912850,BnC03g0542440,BnUnng0939660,BnUnng0961770,BnA07g0270270,BnA03g0145930,BnUnng0942080,BnUnng1004110,BnA08g0304630,BnC04g0…
GO:0044057	regulation of system process	biological_process	0.71827	1	1	2211	34	64741	BnC02g0488290
GO:0032403	protein complex binding	molecular_function	0.7194	1	6	2211	214	64741	BnC07g0820340,BnA06g0260600,BnC06g0740600,BnA08g0315580,BnC06g0748210,BnA05g0186540
GO:0072524	pyridine-containing compound metabolic process	biological_process	0.71997	1	3	2211	99	64741	BnA03g0151940,BnC05g0706000,BnC07g0826900
GO:0048856	anatomical structure development	biological_process	0.72028	1	16	2211	566	64741	BnC08g0870130,BnA03g0126590,BnA06g0257480,BnA03g0138560,BnC08g0884560,BnA02g0060040,BnC01g0426040,BnUnng1003620,BnA02g0046980,BnA03g0101530,BnC02g0527810,BnC04g0634270,BnA03g0156510,BnA01g0043490,BnA03g0092920,BnC06g0765460
GO:0070008	serine-type exopeptidase activity	molecular_function	0.72233	1	8	2211	250	64741	BnA04g0166800,BnA05g0193540,BnA03g0125540,BnA09g0386010,BnA05g0218910,BnA07g0279900,BnC03g0601320,BnC09g0922040
GO:0045444	fat cell differentiation	biological_process	0.72251	1	1	2211	35	64741	BnA09g0380980
GO:0005088	Ras guanyl-nucleotide exchange factor activity	molecular_function	0.72279	1	2	2211	67	64741	BnC04g0626230,BnA10g0408580
GO:0005089	Rho guanyl-nucleotide exchange factor activity	molecular_function	0.72279	1	2	2211	67	64741	BnA10g0408580,BnC04g0626230
GO:0030261	chromosome condensation	biological_process	0.72391	1	1	2211	36	64741	BnC01g0437230
GO:0051346	negative regulation of hydrolase activity	biological_process	0.72406	1	1	2211	41	64741	BnA03g0151480
GO:0045786	negative regulation of cell cycle	biological_process	0.72406	1	3	2211	114	64741	BnC06g0737310,BnA03g0131920,BnC03g0587060
GO:0018193	peptidyl-amino acid modification	biological_process	0.72413	1	5	2211	188	64741	BnC02g0488910,BnC09g0920600,BnA05g0193030,BnA02g0065360,BnC07g0782520
GO:0015298	solute:cation antiporter activity	molecular_function	0.72436	1	5	2211	145	64741	BnA07g0283560,BnA07g0303070,BnA05g0196500,BnA02g0050770,BnC01g0441440
GO:0015299	solute:hydrogen antiporter activity	molecular_function	0.72436	1	5	2211	145	64741	BnA07g0283560,BnA07g0303070,BnA05g0196500,BnA02g0050770,BnC01g0441440
GO:0016746	transferase activity, transferring acyl groups	molecular_function	0.72496	1	39	2211	1165	64741	BnC05g0714680,BnC05g0710330,BnA08g0319070,BnA09g0348360,BnC06g0748210,BnA09g0365580,BnC08g0877110,BnUnng0984510,BnA08g0317420,BnA02g0045710,BnA01g0000750,BnC05g0687380,BnA06g0263100,BnA08g0314190,BnA07g0273660,BnC01g0428650,BnC06g0746440,BnA01g0003680,BnA03g0111660,BnA09g0392010,BnC08g0886960,BnC09g0932750,BnC05g0687480,BnC03g0543010,BnC04g0622300,BnA09g0380980,BnA10g0398380,BnC03g0562350,BnA03g0…
GO:0003713	transcription coactivator activity	molecular_function	0.7251	1	1	2211	37	64741	BnA07g0293800
GO:0016706	oxidoreductase activity, acting on paired donors, with incorporation or reduction of molecular oxygen, 2-oxoglutarate as one donor, and incorporation of one atom each of oxygen into both donors	molecular_function	0.72536	1	1	2211	36	64741	BnA02g0059430
GO:0009581	detection of external stimulus	biological_process	0.72604	1	1	2211	32	64741	BnC05g0692990
GO:0009582	detection of abiotic stimulus	biological_process	0.72604	1	1	2211	32	64741	BnC05g0692990
GO:0009583	detection of light stimulus	biological_process	0.72604	1	1	2211	32	64741	BnC05g0692990
GO:0000347	THO complex	cellular_component	0.7264	1	1	2211	40	64741	BnA06g0224690
GO:0009891	positive regulation of biosynthetic process	biological_process	0.72696	1	5	2211	174	64741	BnA07g0294850,BnC04g0675580,BnA07g0297450,BnC07g0782520,BnA07g0293800
GO:0010557	positive regulation of macromolecule biosynthetic process	biological_process	0.72696	1	5	2211	174	64741	BnC04g0675580,BnA07g0294850,BnA07g0297450,BnC07g0782520,BnA07g0293800
GO:0031328	positive regulation of cellular biosynthetic process	biological_process	0.72696	1	5	2211	174	64741	BnC07g0782520,BnA07g0293800,BnA07g0294850,BnC04g0675580,BnA07g0297450
GO:0023051	regulation of signaling	biological_process	0.7274	1	6	2211	207	64741	BnC06g0765460,BnUnng0955320,BnA02g0060040,BnC08g0864580,BnC07g0817150,BnC03g0591630
GO:0044267	cellular protein metabolic process	biological_process	0.72808	1	300	2211	8700	64741	BnUnng0979380,BnC07g0807010,BnUnng0941210,BnC07g0823150,BnA07g0279300,BnA03g0136090,BnUnng0943040,BnA03g0146610,BnA09g0361330,BnC04g0681400,BnA01g0042590,BnA04g0159280,BnA09g0349690,BnA06g0239840,BnC02g0520980,BnC07g0782520,BnC04g0664220,BnC07g0833530,BnC06g0739330,BnC04g0681360,BnA09g0339580,BnC07g0795320,BnA01g0001010,BnC08g0884560,BnC02g0488910,BnC05g0691620,BnA03g0114780,BnC06g0756250,BnA03g0…
GO:0030684	preribosome	cellular_component	0.72841	1	7	2211	236	64741	BnUnng0997150,BnC08g0872000,BnA03g0153500,BnA02g0060620,BnA08g0304850,BnC03g0555000,BnA07g0281130
GO:0008652	cellular amino acid biosynthetic process	biological_process	0.72868	1	20	2211	619	64741	BnC04g0624050,BnA02g0073230,BnC02g0526160,BnUnng0977500,BnA01g0037200,BnC07g0820580,BnA08g0319070,BnC05g0700080,BnA03g0156690,BnA07g0295760,BnA05g0210200,BnC09g0887880,BnUnng1013190,BnA05g0196500,BnA04g0169370,BnUnng1014460,BnA06g0231010,BnC02g0513080,BnUnng0967790,BnA06g0250150
GO:0051189	prosthetic group metabolic process	biological_process	0.72885	1	2	2211	75	64741	BnA07g0274090,BnC09g0927690
GO:0044703	multi-organism reproductive process	biological_process	0.72895	1	6	2211	174	64741	BnA09g0349690,BnA03g0110010,BnC04g0677160,BnA09g0387380,BnC05g0695090,BnC06g0762090
GO:0016157	sucrose synthase activity	molecular_function	0.72913	1	1	2211	29	64741	BnC07g0812610
GO:0007131	reciprocal meiotic recombination	biological_process	0.73161	1	1	2211	39	64741	BnC07g0833140
GO:0035825	reciprocal DNA recombination	biological_process	0.73161	1	1	2211	39	64741	BnC07g0833140
GO:0009539	photosystem II reaction center	cellular_component	0.732	1	2	2211	71	64741	BnC08g0847380,BnA09g0385420
GO:0022402	cell cycle process	biological_process	0.73272	1	24	2211	792	64741	BnC04g0632860,BnA09g0366440,BnA03g0151480,BnC06g0737310,BnC02g0519080,BnC03g0587060,BnC04g0634270,BnA06g0256220,BnC09g0912010,BnA03g0131920,BnC04g0662980,BnA08g0304630,BnA02g0079740,BnUnng0961770,BnC07g0833140,BnA01g0004240,BnC03g0542300,BnA06g0241780,BnC04g0634400,BnUnng0969120,BnA03g0100830,BnUnng1003240,BnA01g0028840,BnC07g0811310
GO:0044767	single-organism developmental process	biological_process	0.7332	1	14	2211	467	64741	BnA03g0126590,BnC04g0634270,BnA03g0156510,BnA01g0043490,BnA06g0257480,BnA03g0138560,BnC08g0870130,BnA03g0101530,BnUnng0995210,BnUnng1003620,BnC06g0773940,BnC08g0884560,BnA02g0060040,BnA03g0092920
GO:0044262	cellular carbohydrate metabolic process	biological_process	0.73534	1	16	2211	502	64741	BnA09g0345300,BnC06g0766490,BnC09g0897600,BnC07g0812610,BnA03g0146820,BnC01g0425410,BnC01g0469650,BnA05g0193530,BnA03g0091370,BnC07g0835290,BnC07g0813720,BnC08g0856150,BnC01g0428470,BnA03g0122550,BnA09g0357640,BnA07g0271780
GO:0007186	G-protein coupled receptor signaling pathway	biological_process	0.7355	1	13	2211	444	64741	BnA04g0158910,BnA06g0260600,BnA03g0098990,BnC07g0826900,BnC05g0713100,BnC07g0820340,BnC06g0740600,BnC06g0765460,BnC02g0479990,BnA08g0315580,BnA05g0186540,BnA03g0151940,BnA07g0270130
GO:0009108	coenzyme biosynthetic process	biological_process	0.73599	1	11	2211	360	64741	BnC09g0900560,BnUnng0967790,BnC07g0826900,BnA03g0156690,BnC09g0927690,BnC05g0706000,BnC01g0437660,BnA03g0151940,BnC09g0887880,BnA07g0274090,BnA02g0080110
GO:0004843	ubiquitin-specific protease activity	molecular_function	0.73601	1	1	2211	33	64741	BnUnng0994500
GO:0034702	ion channel complex	cellular_component	0.73638	1	1	2211	41	64741	BnA05g0220610
GO:0034703	cation channel complex	cellular_component	0.73638	1	1	2211	41	64741	BnA05g0220610
GO:0008649	rRNA methyltransferase activity	molecular_function	0.73694	1	1	2211	37	64741	BnA06g0254800
GO:0007275	multicellular organismal development	biological_process	0.7374	1	16	2211	602	64741	BnA06g0250960,BnA01g0043490,BnC02g0527810,BnC07g0788650,BnA02g0046980,BnUnng0999510,BnC06g0765460,BnC03g0574970,BnA04g0159280,BnC04g0681400,BnA03g0092920,BnA03g0138560,BnA03g0140370,BnA02g0060040,BnC01g0426040,BnC06g0762420
GO:0045333	cellular respiration	biological_process	0.73753	1	9	2211	303	64741	BnA06g0258790,BnA07g0283100,BnA01g0003070,BnC05g0708870,BnA01g0025520,BnC04g0634270,BnC03g0555350,BnA05g0188860,BnA04g0169100
GO:0009086	methionine biosynthetic process	biological_process	0.73756	1	1	2211	38	64741	BnA08g0319070
GO:0009112	nucleobase metabolic process	biological_process	0.73821	1	1	2211	38	64741	BnC01g0437720
GO:0046112	nucleobase biosynthetic process	biological_process	0.73821	1	1	2211	38	64741	BnC01g0437720
GO:0017053	transcriptional repressor complex	cellular_component	0.73857	1	1	2211	37	64741	BnC01g0430440
GO:0003968	RNA-directed RNA polymerase activity	molecular_function	0.73882	1	4	2211	143	64741	BnC03g0537710,BnC07g0817150,BnA02g0068220,BnC04g0633930
GO:0005730	nucleolus	cellular_component	0.73907	1	1	2211	37	64741	BnA10g0406900
GO:0016782	transferase activity, transferring sulfur-containing groups	molecular_function	0.73951	1	4	2211	153	64741	BnA02g0077900,BnC09g0932890,BnA07g0298460,BnC09g0902520
GO:0009095	aromatic amino acid family biosynthetic process, prephenate pathway	biological_process	0.73961	1	1	2211	36	64741	BnA06g0231010
GO:0005798	Golgi-associated vesicle	cellular_component	0.74009	1	2	2211	68	64741	BnA05g0211500,BnC04g0654550
GO:0030660	Golgi-associated vesicle membrane	cellular_component	0.74009	1	2	2211	68	64741	BnA05g0211500,BnC04g0654550
GO:0005506	iron ion binding	molecular_function	0.74087	1	38	2211	1104	64741	BnC07g0825340,BnA02g0081540,BnC07g0833850,BnA05g0216810,BnA09g0386300,BnC01g0427400,BnA03g0123030,BnC07g0821150,BnC05g0724950,BnUnng0950900,BnA05g0186630,BnC09g0889660,BnC07g0781850,BnA03g0145280,BnA05g0211170,BnC03g0583550,BnUnng1003620,BnA01g0044160,BnC07g0808390,BnC03g0613970,BnC09g0891800,BnA02g0079330,BnA09g0357640,BnA08g0321230,BnC07g0822460,BnC02g0520100,BnA02g0063350,BnC01g0426360,BnC08g0…
GO:0042802	identical protein binding	molecular_function	0.74156	1	11	2211	362	64741	BnA10g0406180,BnA06g0254210,BnC02g0529330,BnUnng1003240,BnA01g0036320,BnA07g0293990,BnC01g0438520,BnA03g0098920,BnA03g0122940,BnC07g0809400,BnC04g0649070
GO:0006091	generation of precursor metabolites and energy	biological_process	0.74184	1	20	2211	638	64741	BnA06g0227190,BnA02g0063350,BnA07g0283100,BnA06g0265310,BnA06g0258790,BnC03g0582810,BnA04g0169100,BnC04g0634270,BnA01g0043490,BnA01g0025520,BnA05g0188860,BnUnng1003620,BnC01g0433060,BnC05g0690940,BnA07g0298990,BnA03g0091370,BnA07g0300510,BnC03g0555350,BnC05g0708870,BnA01g0003070
GO:0032880	regulation of protein localization	biological_process	0.74265	1	1	2211	36	64741	BnC03g0594930
GO:0051223	regulation of protein transport	biological_process	0.74265	1	1	2211	36	64741	BnC03g0594930
GO:0070201	regulation of establishment of protein localization	biological_process	0.74265	1	1	2211	36	64741	BnC03g0594930
GO:0009165	nucleotide biosynthetic process	biological_process	0.74303	1	15	2211	527	64741	BnC07g0826900,BnA08g0304840,BnA03g0150210,BnC04g0683130,BnA03g0145690,BnC09g0900560,BnA01g0015300,BnA04g0185090,BnA02g0057110,BnA02g0080110,BnA10g0413030,BnC04g0683280,BnC05g0706000,BnC07g0821650,BnA03g0151940
GO:1901293	nucleoside phosphate biosynthetic process	biological_process	0.74303	1	15	2211	527	64741	BnC04g0683130,BnA03g0150210,BnA03g0145690,BnA08g0304840,BnC07g0826900,BnA04g0185090,BnA02g0057110,BnA01g0015300,BnC09g0900560,BnA10g0413030,BnA02g0080110,BnC04g0683280,BnC07g0821650,BnC05g0706000,BnA03g0151940
GO:0009360	DNA polymerase III complex	cellular_component	0.7434	1	1	2211	36	64741	BnA07g0297450
GO:0042575	DNA polymerase complex	cellular_component	0.7434	1	1	2211	36	64741	BnA07g0297450
GO:0009653	anatomical structure morphogenesis	biological_process	0.74386	1	10	2211	372	64741	BnC08g0884560,BnA02g0060040,BnUnng1003620,BnC06g0765460,BnC08g0870130,BnA06g0257480,BnA03g0126590,BnC04g0634270,BnA03g0156510,BnA01g0043490
GO:0030118	clathrin coat	cellular_component	0.74472	1	2	2211	69	64741	BnC04g0654550,BnA05g0211500
GO:0016757	transferase activity, transferring glycosyl groups	molecular_function	0.74531	1	58	2211	1665	64741	BnA02g0055670,BnA02g0085730,BnA07g0271780,BnC01g0469370,BnA10g0413570,BnC04g0630550,BnC03g0611630,BnA06g0238670,BnC08g0872880,BnC03g0577390,BnC04g0670510,BnA03g0139250,BnA03g0106200,BnA01g0007790,BnUnng1009820,BnC09g0897130,BnA10g0406600,BnA07g0277390,BnA05g0193530,BnA07g0278180,BnA10g0414730,BnA01g0007060,BnC04g0665730,BnA07g0271420,BnA03g0136090,BnC09g0930870,BnC07g0782900,BnC03g0560060,BnA03g0…
GO:0007596	blood coagulation	biological_process	0.74608	1	6	2211	215	64741	BnA01g0024580,BnC01g0442340,BnC03g0540830,BnC02g0514950,BnA03g0098920,BnUnng0962410
GO:0006213	pyrimidine nucleoside metabolic process	biological_process	0.74751	1	1	2211	42	64741	BnA01g0015300
GO:0050660	flavin adenine dinucleotide binding	molecular_function	0.74754	1	19	2211	546	64741	BnA01g0021580,BnA03g0142400,BnC02g0502520,BnA09g0351430,BnC04g0668100,BnC07g0820580,BnA05g0193540,BnC03g0553930,BnA02g0063500,BnA09g0360590,BnA07g0295760,BnA01g0018380,BnC03g0564860,BnC07g0821740,BnC06g0769970,BnA03g0091020,BnC09g0904350,BnA07g0297170,BnC02g0496780
GO:0051240	positive regulation of multicellular organismal process	biological_process	0.74775	1	1	2211	40	64741	BnC01g0426040
GO:0005184	neuropeptide hormone activity	molecular_function	0.74875	1	1	2211	38	64741	BnC05g0713100
GO:0009081	branched-chain amino acid metabolic process	biological_process	0.75053	1	1	2211	36	64741	BnA05g0210200
GO:0009082	branched-chain amino acid biosynthetic process	biological_process	0.75053	1	1	2211	36	64741	BnA05g0210200
GO:0009856	pollination	biological_process	0.75409	1	5	2211	148	64741	BnC06g0762090,BnC05g0695090,BnA09g0387380,BnA03g0110010,BnA09g0349690
GO:0009875	pollen-pistil interaction	biological_process	0.75409	1	5	2211	148	64741	BnA09g0387380,BnC06g0762090,BnC05g0695090,BnA09g0349690,BnA03g0110010
GO:0048544	recognition of pollen	biological_process	0.75409	1	5	2211	148	64741	BnA03g0110010,BnA09g0349690,BnC05g0695090,BnC06g0762090,BnA09g0387380
GO:0004197	cysteine-type endopeptidase activity	molecular_function	0.7545	1	8	2211	276	64741	BnA04g0171290,BnC04g0633930,BnC01g0441440,BnC07g0791640,BnA09g0346230,BnA01g0016490,BnA02g0068220,BnC02g0490550
GO:0030150	protein import into mitochondrial matrix	biological_process	0.75545	1	1	2211	46	64741	BnC04g0620810
GO:0016044	cellular membrane organization	biological_process	0.75622	1	7	2211	243	64741	BnUnng0939660,BnC05g0699060,BnC01g0439670,BnUnng1004110,BnC03g0559270,BnA03g0128760,BnA07g0271560
GO:1901681	sulfur compound binding	molecular_function	0.7563	1	3	2211	101	64741	BnA02g0049570,BnA03g0149840,BnC06g0751040
GO:0043086	negative regulation of catalytic activity	biological_process	0.75658	1	1	2211	45	64741	BnA03g0151480
GO:0044092	negative regulation of molecular function	biological_process	0.75658	1	1	2211	45	64741	BnA03g0151480
GO:0048522	positive regulation of cellular process	biological_process	0.75825	1	17	2211	577	64741	BnA03g0151480,BnA09g0380720,BnC03g0591630,BnC08g0874730,BnA07g0294850,BnA07g0297450,BnC07g0782520,BnC07g0817150,BnC01g0425770,BnA07g0293800,BnC07g0815600,BnC03g0542300,BnA02g0060040,BnC04g0675580,BnA03g0150040,BnA02g0067810,BnA07g0298610
GO:0016758	transferase activity, transferring hexosyl groups	molecular_function	0.75859	1	38	2211	1117	64741	BnA03g0108350,BnA09g0379580,BnUnng0972740,BnC08g0873040,BnC03g0557220,BnC05g0688430,BnC07g0812610,BnA05g0203560,BnC09g0897600,BnA01g0004550,BnA07g0280170,BnC04g0623370,BnC03g0545310,BnA07g0277070,BnC07g0826410,BnC05g0685250,BnUnng0971490,BnC03g0577650,BnA08g0310680,BnA01g0007060,BnA05g0193530,BnA07g0278180,BnA10g0414730,BnUnng1009820,BnC09g0897130,BnA07g0277390,BnC07g0782900,BnA03g0136090,BnC01g0…
GO:0006811	ion transport	biological_process	0.75884	1	100	2211	3054	64741	BnC06g0748680,BnC08g0870090,BnA10g0420680,BnA07g0303070,BnC04g0674880,BnC04g0640950,BnA09g0368920,BnC04g0651240,BnA01g0018380,BnA05g0196500,BnA09g0367030,BnC08g0840230,BnC01g0431330,BnA10g0416820,BnA08g0310040,BnC05g0700590,BnC09g0917260,BnA02g0045580,BnC09g0912010,BnC05g0698730,BnC07g0805460,BnA04g0176740,BnC07g0783160,BnA02g0050770,BnC04g0683280,BnC02g0481670,BnA09g0367040,BnA07g0271560,BnA10g0…
GO:0051049	regulation of transport	biological_process	0.75972	1	2	2211	76	64741	BnC03g0594930,BnC07g0801670
GO:0008175	tRNA methyltransferase activity	molecular_function	0.76103	1	4	2211	146	64741	BnC01g0469620,BnA02g0084620,BnC04g0668090,BnC06g0763830
GO:0000902	cell morphogenesis	biological_process	0.76128	1	5	2211	168	64741	BnUnng1003620,BnA03g0126590,BnA01g0043490,BnC04g0634270,BnC08g0884560
GO:0032989	cellular component morphogenesis	biological_process	0.76128	1	5	2211	168	64741	BnC08g0884560,BnUnng1003620,BnA03g0126590,BnC04g0634270,BnA01g0043490
GO:0016838	carbon-oxygen lyase activity, acting on phosphates	molecular_function	0.76191	1	3	2211	107	64741	BnA07g0290840,BnA01g0027020,BnC02g0526160
GO:0000148	1,3-beta-D-glucan synthase complex	cellular_component	0.76282	1	1	2211	35	64741	BnC09g0897600
GO:0003843	1,3-beta-D-glucan synthase activity	molecular_function	0.76282	1	1	2211	35	64741	BnC09g0897600
GO:0006074	(1->3)-beta-D-glucan metabolic process	biological_process	0.76282	1	1	2211	35	64741	BnC09g0897600
GO:0006075	(1->3)-beta-D-glucan biosynthetic process	biological_process	0.76282	1	1	2211	35	64741	BnC09g0897600
GO:0010035	response to inorganic substance	biological_process	0.76313	1	3	2211	126	64741	BnC09g0934090,BnA02g0071710,BnC03g0543010
GO:0016161	beta-amylase activity	molecular_function	0.76388	1	1	2211	37	64741	BnA08g0310610
GO:0000184	nuclear-transcribed mRNA catabolic process, nonsense-mediated decay	biological_process	0.76423	1	1	2211	42	64741	BnC08g0871500
GO:0048610	cellular process involved in reproduction	biological_process	0.76449	1	17	2211	553	64741	BnA01g0004240,BnA03g0110010,BnA02g0089960,BnA09g0387380,BnC07g0833140,BnC06g0762090,BnC08g0870130,BnUnng1003240,BnA09g0374460,BnC07g0809020,BnA06g0257480,BnC05g0695090,BnA03g0150040,BnA09g0349690,BnC06g0742400,BnA06g0224690,BnA03g0145930
GO:1901615	organic hydroxy compound metabolic process	biological_process	0.76493	1	4	2211	143	64741	BnC03g0543370,BnA09g0357640,BnA10g0411910,BnC06g0746440
GO:0043044	ATP-dependent chromatin remodeling	biological_process	0.76507	1	1	2211	43	64741	BnA06g0239840
GO:0004536	deoxyribonuclease activity	molecular_function	0.76534	1	7	2211	250	64741	BnA02g0066020,BnA08g0306580,BnC06g0742400,BnC04g0674880,BnC06g0774280,BnA06g0224690,BnC03g0553850
GO:0006817	phosphate ion transport	biological_process	0.76582	1	1	2211	39	64741	BnC09g0920600
GO:0009116	nucleoside metabolic process	biological_process	0.76629	1	15	2211	566	64741	BnC04g0683280,BnC06g0772170,BnA02g0080110,BnC05g0724310,BnA10g0413030,BnA03g0151480,BnA07g0271270,BnC09g0900560,BnA01g0015300,BnA04g0185090,BnA02g0057110,BnA08g0304840,BnA08g0317430,BnC04g0683130,BnA03g0150210
GO:0030246	carbohydrate binding	molecular_function	0.76633	1	19	2211	568	64741	BnA08g0322630,BnA02g0064180,BnC04g0679510,BnA09g0364220,BnA04g0172480,BnC01g0425830,BnA06g0237300,BnA03g0106530,BnC01g0469370,BnA05g0194900,BnA06g0240980,BnA07g0277070,BnUnng0972680,BnC04g0661420,BnA06g0240990,BnC01g0427470,BnC05g0706540,BnA07g0277390,BnA03g0136460
GO:0006665	sphingolipid metabolic process	biological_process	0.76646	1	1	2211	41	64741	BnC07g0824190
GO:0009512	cytochrome b6f complex	cellular_component	0.76651	1	1	2211	39	64741	BnUnng1014460
GO:0000394	RNA splicing, via endonucleolytic cleavage and ligation	biological_process	0.76682	1	1	2211	39	64741	BnA03g0101440
GO:0006388	tRNA splicing, via endonucleolytic cleavage and ligation	biological_process	0.76682	1	1	2211	39	64741	BnA03g0101440
GO:0009117	nucleotide metabolic process	biological_process	0.76689	1	20	2211	710	64741	BnA01g0015300,BnC09g0900560,BnA02g0057110,BnA08g0304840,BnA03g0145690,BnC07g0821650,BnA03g0151940,BnC04g0683280,BnC05g0724310,BnA10g0413030,BnA03g0151480,BnC09g0897130,BnA04g0185090,BnC07g0826900,BnC04g0683130,BnA03g0150210,BnC05g0706000,BnC06g0772170,BnA02g0080110,BnA07g0271270
GO:0048519	negative regulation of biological process	biological_process	0.76692	1	14	2211	472	64741	BnUnng0973420,BnC08g0842160,BnC04g0634270,BnA10g0414650,BnC03g0587060,BnC03g0616590,BnA03g0131920,BnA06g0240420,BnC03g0594930,BnC08g0838460,BnA02g0060040,BnA09g0386010,BnC03g0613970,BnC06g0737310
GO:0006950	response to stress	biological_process	0.76706	1	100	2211	3124	64741	BnA01g0017580,BnA08g0333570,BnC03g0580720,BnA02g0066020,BnC02g0514950,BnA03g0105620,BnA04g0178390,BnA06g0242140,BnA01g0024580,BnC04g0626730,BnC01g0442340,BnA03g0101530,BnA08g0308960,BnA02g0081220,BnA02g0060320,BnC06g0735270,BnA04g0159310,BnA05g0217480,BnA10g0402060,BnC03g0589590,BnA02g0056190,BnA10g0412420,BnC02g0521490,BnA07g0298610,BnA04g0166350,BnA06g0257960,BnC09g0925650,BnA03g0138560,BnC01g0…
GO:0006400	tRNA modification	biological_process	0.76714	1	5	2211	191	64741	BnA03g0092650,BnA02g0084620,BnA07g0271420,BnC04g0668090,BnC06g0763830
GO:0000775	chromosome, centromeric region	cellular_component	0.76733	1	12	2211	422	64741	BnA06g0239840,BnC03g0593690,BnA06g0230240,BnC04g0649070,BnA09g0366440,BnA08g0303500,BnC04g0629120,BnC04g0632860,BnC01g0425770,BnC03g0613120,BnC02g0519080,BnA09g0360590
GO:0006520	cellular amino acid metabolic process	biological_process	0.76818	1	45	2211	1344	64741	BnA05g0196500,BnC09g0887880,BnUnng1014460,BnA01g0044160,BnA04g0169370,BnA08g0324080,BnA03g0100830,BnA03g0103710,BnC01g0441310,BnUnng0967790,BnA04g0167250,BnC04g0624050,BnA01g0019090,BnA03g0116210,BnC05g0700080,BnA01g0037200,BnA03g0093100,BnA03g0145690,BnA03g0156690,BnA08g0330730,BnA01g0000750,BnUnng1013190,BnC03g0579000,BnC07g0806040,BnC03g0602960,BnA07g0269320,BnC09g0916380,BnA09g0361330,BnC03g0…
GO:0006399	tRNA metabolic process	biological_process	0.76829	1	33	2211	994	64741	BnA03g0146610,BnC02g0496780,BnC09g0916380,BnA02g0084620,BnC03g0589490,BnA09g0361330,BnC03g0579000,BnA07g0271420,BnC03g0564860,BnC03g0602960,BnC07g0820580,BnA07g0295760,BnC04g0662460,BnA05g0222070,BnA03g0104390,BnA03g0103710,BnC04g0668090,BnC01g0441310,BnA03g0123430,BnA01g0018380,BnA01g0044160,BnA08g0324080,BnC06g0774280,BnC06g0763830,BnA09g0380000,BnA03g0101440,BnA01g0019090,BnA08g0330730,BnA03g0…
GO:0032040	small-subunit processome	cellular_component	0.76884	1	6	2211	214	64741	BnC08g0872000,BnUnng0997150,BnA08g0304850,BnA02g0060620,BnC03g0555000,BnA07g0281130
GO:0005685	U1 snRNP	cellular_component	0.76991	1	1	2211	50	64741	BnUnng0942080
GO:0006376	mRNA splice site selection	biological_process	0.76991	1	1	2211	50	64741	BnUnng0942080
GO:0030532	small nuclear ribonucleoprotein complex	cellular_component	0.76991	1	1	2211	50	64741	BnUnng0942080
GO:0008037	cell recognition	biological_process	0.77069	1	5	2211	152	64741	BnA03g0110010,BnA09g0349690,BnC05g0695090,BnC06g0762090,BnA09g0387380
GO:0019684	photosynthesis, light reaction	biological_process	0.77118	1	2	2211	79	64741	BnC03g0582810,BnA07g0298990
GO:0003995	acyl-CoA dehydrogenase activity	molecular_function	0.77152	1	1	2211	37	64741	BnA01g0021580
GO:0043168	anion binding	molecular_function	0.77211	1	379	2211	10205	64741	BnC09g0916380,BnC03g0589490,BnA06g0257070,BnC07g0811310,BnC06g0771160,BnC02g0513890,BnA07g0270130,BnC03g0533520,BnA06g0230180,BnA06g0223410,BnC03g0618300,BnA08g0317220,BnC03g0580270,BnC07g0806040,BnC07g0797280,BnC01g0449610,BnC03g0611760,BnA09g0388340,BnA09g0360590,BnA03g0104390,BnA06g0256980,BnC03g0608170,BnC06g0751040,BnC06g0765460,BnA10g0394030,BnC07g0834960,BnC03g0547580,BnC08g0866840,BnA01g0…
GO:0004298	threonine-type endopeptidase activity	molecular_function	0.77272	1	2	2211	100	64741	BnA06g0231280,BnC04g0634750
GO:0070003	threonine-type peptidase activity	molecular_function	0.77272	1	2	2211	100	64741	BnC04g0634750,BnA06g0231280
GO:0044743	intracellular protein transmembrane import	biological_process	0.77292	1	2	2211	91	64741	BnC04g0620810,BnC09g0924670
GO:0065002	intracellular protein transmembrane transport	biological_process	0.77292	1	2	2211	91	64741	BnC04g0620810,BnC09g0924670
GO:0005886	plasma membrane	cellular_component	0.77406	1	21	2211	707	64741	BnA06g0224520,BnC09g0897600,BnA07g0270270,BnA05g0220610,BnC06g0749680,BnA06g0229530,BnA05g0219540,BnA05g0211500,BnA04g0158910,BnA03g0098990,BnA10g0408710,BnC01g0445380,BnC03g0608170,BnUnng0952050,BnC04g0654550,BnA03g0110780,BnC03g0545310,BnA07g0292140,BnA04g0174380,BnA09g0365140,BnC07g0802590
GO:0006313	transposition, DNA-mediated	biological_process	0.77461	1	5	2211	187	64741	BnC03g0578190,BnC02g0479990,BnA10g0405300,BnC02g0521890,BnA05g0197130
GO:0032196	transposition	biological_process	0.77461	1	5	2211	187	64741	BnC02g0521890,BnA05g0197130,BnC02g0479990,BnC03g0578190,BnA10g0405300
GO:0048870	cell motility	biological_process	0.77507	1	8	2211	308	64741	BnC03g0586400,BnA09g0367040,BnC06g0742400,BnA10g0416820,BnA06g0224690,BnA03g0151480,BnA03g0098920,BnC04g0629120
GO:0051674	localization of cell	biological_process	0.77507	1	8	2211	308	64741	BnC04g0629120,BnA06g0224690,BnA03g0098920,BnA03g0151480,BnC06g0742400,BnA09g0367040,BnA10g0416820,BnC03g0586400
GO:0022412	cellular process involved in reproduction in multicellular organism	biological_process	0.77528	1	2	2211	90	64741	BnA06g0257480,BnC08g0870130
GO:1901657	glycosyl compound metabolic process	biological_process	0.77622	1	15	2211	572	64741	BnA08g0317430,BnC04g0683130,BnA03g0150210,BnA08g0304840,BnA04g0185090,BnA02g0057110,BnA01g0015300,BnC09g0900560,BnA03g0151480,BnA10g0413030,BnA07g0271270,BnA02g0080110,BnC05g0724310,BnC06g0772170,BnC04g0683280
GO:0005996	monosaccharide metabolic process	biological_process	0.77823	1	12	2211	384	64741	BnA04g0179570,BnA01g0043490,BnA10g0413770,BnA07g0300510,BnC07g0806780,BnA08g0308500,BnC05g0690940,BnC09g0927690,BnC07g0834960,BnC01g0433060,BnA06g0227190,BnUnng0990630
GO:0002161	aminoacyl-tRNA editing activity	molecular_function	0.77869	1	1	2211	37	64741	BnA08g0330730
GO:0016849	phosphorus-oxygen lyase activity	molecular_function	0.7789	1	1	2211	43	64741	BnC04g0677210
GO:0048518	positive regulation of biological process	biological_process	0.77895	1	18	2211	617	64741	BnA07g0298610,BnC04g0675580,BnA03g0150040,BnA02g0067810,BnC03g0542300,BnA02g0060040,BnC01g0426040,BnA07g0293800,BnC01g0425770,BnC07g0815600,BnC07g0817150,BnA07g0294850,BnA07g0297450,BnC07g0782520,BnC03g0591630,BnC08g0874730,BnA03g0151480,BnA09g0380720
GO:0016787	hydrolase activity	molecular_function	0.78233	1	407	2211	11632	64741	BnA01g0008370,BnUnng0959400,BnA05g0190070,BnA06g0223630,BnA05g0219430,BnA05g0204470,BnA03g0153250,BnA06g0258830,BnA03g0095180,BnC06g0740940,BnA06g0254800,BnC07g0835930,BnC03g0561350,BnC07g0788770,BnA04g0164470,BnC01g0432200,BnA05g0186390,BnC03g0597850,BnA03g0123430,BnA04g0172610,BnA10g0415250,BnA07g0274090,BnA03g0105620,BnC09g0896250,BnA09g0364220,BnA04g0159310,BnUnng1016280,BnA09g0364820,BnA08g0…
GO:0006613	cotranslational protein targeting to membrane	biological_process	0.78246	1	6	2211	212	64741	BnC05g0698530,BnA08g0315580,BnC02g0494620,BnC06g0776160,BnC04g0682600,BnA06g0234490
GO:0006259	DNA metabolic process	biological_process	0.78247	1	106	2211	3206	64741	BnC03g0562450,BnA08g0306580,BnA09g0359040,BnA10g0406180,BnC07g0802340,BnC06g0748680,BnUnng1019350,BnA02g0078500,BnA10g0412430,BnA01g0001010,BnC02g0491790,BnC06g0774280,BnC02g0479990,BnC07g0833140,BnA01g0044160,BnC04g0640950,BnC02g0519690,BnC03g0578190,BnA09g0389560,BnA10g0399370,BnC03g0534420,BnA02g0077920,BnC01g0445380,BnC08g0883240,BnA03g0115310,BnC08g0884030,BnC08g0853000,BnC06g0771160,BnC08g0…
GO:0016071	mRNA metabolic process	biological_process	0.78287	1	18	2211	616	64741	BnC07g0788650,BnC08g0838660,BnC02g0475680,BnUnng0942080,BnA05g0196990,BnA06g0224690,BnA05g0200310,BnC04g0619380,BnA08g0322080,BnA04g0158910,BnC08g0871500,BnA08g0332900,BnA01g0026050,BnA08g0308500,BnA02g0079700,BnA05g0215650,BnC04g0651240,BnA01g0017800
GO:0006825	copper ion transport	biological_process	0.78338	1	1	2211	55	64741	BnA02g0073230
GO:0005635	nuclear envelope	cellular_component	0.78351	1	2	2211	74	64741	BnC03g0559270,BnA08g0325030
GO:0004518	nuclease activity	molecular_function	0.78446	1	25	2211	822	64741	BnA08g0318710,BnA05g0210060,BnA06g0263850,BnC04g0679950,BnC03g0597850,BnA03g0123430,BnA01g0026050,BnA08g0306580,BnC04g0674880,BnC04g0678340,BnC06g0774280,BnC03g0612710,BnC03g0553850,BnA02g0079700,BnA07g0297450,BnA05g0222070,BnA03g0107020,BnA03g0153250,BnA02g0087950,BnA03g0101440,BnA03g0122210,BnC08g0883240,BnA06g0224690,BnA02g0066020,BnC06g0742400
GO:0004803	transposase activity	molecular_function	0.78502	1	3	2211	112	64741	BnC03g0578190,BnA05g0197130,BnC02g0521890
GO:0000375	RNA splicing, via transesterification reactions	biological_process	0.78503	1	8	2211	297	64741	BnA05g0196990,BnA08g0308500,BnA05g0215650,BnC04g0651240,BnA04g0158910,BnA08g0322080,BnA08g0332900,BnUnng0942080
GO:0001539	ciliary or bacterial-type flagellar motility	biological_process	0.78589	1	2	2211	95	64741	BnA09g0367040,BnA10g0416820
GO:0071973	bacterial-type flagellar cell motility	biological_process	0.78589	1	2	2211	95	64741	BnA10g0416820,BnA09g0367040
GO:0007051	spindle organization	biological_process	0.78712	1	1	2211	43	64741	BnA02g0079740
GO:0044462	external encapsulating structure part	cellular_component	0.78731	1	1	2211	44	64741	BnA06g0228340
GO:0007219	Notch signaling pathway	biological_process	0.7876	1	1	2211	46	64741	BnA07g0293800
GO:0044036	cell wall macromolecule metabolic process	biological_process	0.78772	1	2	2211	90	64741	BnA02g0052840,BnA03g0126550
GO:0004435	phosphatidylinositol phospholipase C activity	molecular_function	0.78845	1	1	2211	38	64741	BnA10g0403710
GO:0004629	phospholipase C activity	molecular_function	0.78845	1	1	2211	38	64741	BnA10g0403710
GO:0043234	protein complex	cellular_component	0.78945	1	174	2211	5440	64741	BnA02g0060280,BnC03g0541080,BnC04g0634750,BnC06g0754060,BnA05g0195710,BnUnng0962410,BnA06g0242160,BnA09g0387840,BnC02g0489490,BnA05g0211500,BnUnng0973050,BnA05g0220610,BnC09g0897600,BnC02g0481810,BnA03g0114270,BnUnng0997150,BnA06g0258830,BnA03g0156380,BnA03g0090530,BnA07g0275650,BnA10g0406900,BnA09g0366440,BnUnng0959400,BnC07g0821150,BnUnng0951100,BnA03g0150210,BnC04g0637750,BnA02g0056190,BnA05g0…
GO:0051606	detection of stimulus	biological_process	0.78993	1	1	2211	39	64741	BnC05g0692990
GO:0045259	proton-transporting ATP synthase complex	cellular_component	0.79088	1	5	2211	226	64741	BnA02g0057110,BnC04g0683280,BnA03g0150210,BnA10g0413030,BnA08g0304840
GO:0006743	ubiquinone metabolic process	biological_process	0.79109	1	1	2211	43	64741	BnC01g0437660
GO:0006744	ubiquinone biosynthetic process	biological_process	0.79109	1	1	2211	43	64741	BnC01g0437660
GO:0040011	locomotion	biological_process	0.79246	1	15	2211	539	64741	BnC06g0754030,BnC03g0586400,BnA08g0333310,BnA03g0101450,BnA09g0369310,BnA01g0043490,BnUnng0942080,BnC04g0629120,BnC04g0624610,BnA06g0224690,BnA03g0151480,BnA03g0098920,BnA09g0367040,BnC06g0742400,BnA10g0416820
GO:0004386	helicase activity	molecular_function	0.79358	1	37	2211	1066	64741	BnC03g0580270,BnC08g0849370,BnA08g0315580,BnA02g0068310,BnA02g0084810,BnC08g0853190,BnA06g0223410,BnC02g0475590,BnC07g0819470,BnC06g0771160,BnA07g0298610,BnA03g0105620,BnA05g0222240,BnA08g0333570,BnC06g0743180,BnC06g0769710,BnC09g0928150,BnC03g0611760,BnC01g0449610,BnC04g0626730,BnC06g0740600,BnA04g0163950,BnA02g0054060,BnC08g0866840,BnC07g0802340,BnA09g0369310,BnC06g0748680,BnC08g0851130,BnC08g0…
GO:0007049	cell cycle	biological_process	0.79413	1	37	2211	1270	64741	BnUnng0961770,BnC07g0833140,BnC03g0537710,BnA01g0004240,BnUnng0969120,BnA06g0241780,BnA03g0100830,BnA09g0374460,BnA01g0028840,BnA01g0020840,BnC01g0445380,BnC04g0632860,BnC03g0594930,BnA09g0366440,BnC06g0737310,BnC04g0634270,BnC09g0912010,BnC01g0430440,BnA02g0079740,BnC01g0425770,BnC03g0542300,BnUnng1018160,BnC07g0809020,BnC04g0634400,BnC07g0811310,BnUnng1003240,BnA06g0224690,BnA03g0151480,BnA07g0…
GO:0033014	tetrapyrrole biosynthetic process	biological_process	0.7943	1	11	2211	372	64741	BnA07g0270270,BnC07g0801670,BnC04g0656640,BnA09g0365430,BnA05g0214100,BnC02g0515860,BnA02g0052920,BnA03g0103830,BnA05g0216810,BnC03g0581330,BnA03g0130020
GO:0030983	mismatched DNA binding	molecular_function	0.79434	1	2	2211	83	64741	BnA07g0279900,BnA05g0217480
GO:0050661	NADP binding	molecular_function	0.79538	1	5	2211	171	64741	BnC07g0806780,BnC04g0668100,BnA05g0216810,BnA04g0182490,BnA05g0193540
GO:0071555	cell wall organization	biological_process	0.79577	1	11	2211	365	64741	BnA01g0005490,BnA08g0308960,BnC09g0916220,BnC06g0737950,BnC01g0430140,BnA02g0077120,BnC06g0744310,BnA05g0202480,BnA06g0244660,BnA03g0130920,BnA06g0268500
GO:0016010	dystrophin-associated glycoprotein complex	cellular_component	0.79752	1	1	2211	43	64741	BnC03g0545310
GO:0006753	nucleoside phosphate metabolic process	biological_process	0.79786	1	20	2211	727	64741	BnA03g0151940,BnC07g0821650,BnC04g0683280,BnC05g0724310,BnA10g0413030,BnA03g0151480,BnA01g0015300,BnC09g0900560,BnA02g0057110,BnA08g0304840,BnA03g0145690,BnC05g0706000,BnC06g0772170,BnA02g0080110,BnA07g0271270,BnA04g0185090,BnC09g0897130,BnC07g0826900,BnA03g0150210,BnC04g0683130
GO:0010340	carboxyl-O-methyltransferase activity	molecular_function	0.7981	1	4	2211	154	64741	BnUnng1000230,BnA02g0084620,BnC04g0668090,BnC02g0485460
GO:0051998	protein carboxyl O-methyltransferase activity	molecular_function	0.7981	1	4	2211	154	64741	BnA02g0084620,BnUnng1000230,BnC04g0668090,BnC02g0485460
GO:0005524	ATP binding	molecular_function	0.79887	1	301	2211	8111	64741	BnA09g0380000,BnC07g0822940,BnA10g0413940,BnC03g0557240,BnC06g0754030,BnC04g0672350,BnA03g0147530,BnC04g0667330,BnC07g0825400,BnC08g0851130,BnC07g0834900,BnA03g0115500,BnA02g0054830,BnA05g0217470,BnA10g0394350,BnA01g0015600,BnC03g0593690,BnA07g0279900,BnA07g0301100,BnC06g0762500,BnA08g0324080,BnC07g0789370,BnC04g0661420,BnC02g0507940,BnC04g0622870,BnC06g0769710,BnA03g0156510,BnA03g0131110,BnA03g0…
GO:0004527	exonuclease activity	molecular_function	0.79902	1	9	2211	317	64741	BnA02g0079700,BnC06g0742400,BnC03g0612710,BnC03g0553850,BnA06g0224690,BnA01g0026050,BnA02g0087950,BnC04g0674880,BnA07g0297450
GO:0048523	negative regulation of cellular process	biological_process	0.7991	1	11	2211	402	64741	BnC03g0613970,BnC06g0737310,BnA02g0060040,BnC08g0838460,BnA06g0240420,BnA03g0131920,BnC03g0616590,BnA10g0414650,BnC03g0587060,BnC04g0634270,BnUnng0973420
GO:0048468	cell development	biological_process	0.80141	1	3	2211	135	64741	BnC08g0870130,BnA06g0257480,BnA01g0043490
GO:0000723	telomere maintenance	biological_process	0.80228	1	4	2211	156	64741	BnC08g0849370,BnC08g0851130,BnA06g0223410,BnA08g0333570
GO:0032200	telomere organization	biological_process	0.80228	1	4	2211	156	64741	BnC08g0849370,BnA06g0223410,BnA08g0333570,BnC08g0851130
GO:0060249	anatomical structure homeostasis	biological_process	0.80228	1	4	2211	156	64741	BnC08g0849370,BnA08g0333570,BnA06g0223410,BnC08g0851130
GO:0070009	serine-type aminopeptidase activity	molecular_function	0.80246	1	1	2211	40	64741	BnA09g0386010
GO:0045229	external encapsulating structure organization	biological_process	0.80384	1	11	2211	369	64741	BnC06g0737950,BnC01g0430140,BnA03g0130920,BnA06g0268500,BnA06g0244660,BnC06g0744310,BnA05g0202480,BnA02g0077120,BnA08g0308960,BnA01g0005490,BnC09g0916220
GO:0007409	axonogenesis	biological_process	0.8039	1	1	2211	47	64741	BnA01g0043490
GO:0007411	axon guidance	biological_process	0.8039	1	1	2211	47	64741	BnA01g0043490
GO:0048667	cell morphogenesis involved in neuron differentiation	biological_process	0.8039	1	1	2211	47	64741	BnA01g0043490
GO:0048812	neuron projection morphogenesis	biological_process	0.8039	1	1	2211	47	64741	BnA01g0043490
GO:0061564	axon development	biological_process	0.8039	1	1	2211	47	64741	BnA01g0043490
GO:0097485	neuron projection guidance	biological_process	0.8039	1	1	2211	47	64741	BnA01g0043490
GO:0090407	organophosphate biosynthetic process	biological_process	0.80405	1	24	2211	838	64741	BnA10g0413030,BnA07g0274090,BnA09g0338010,BnA06g0242530,BnC04g0683280,BnC09g0927690,BnA03g0151940,BnC07g0821650,BnA03g0145690,BnA09g0380980,BnA08g0304840,BnC09g0901980,BnA02g0057110,BnC09g0900560,BnA01g0015300,BnA04g0177040,BnA04g0169370,BnA02g0080110,BnC05g0706000,BnC04g0683130,BnA03g0150210,BnC07g0826900,BnA04g0185090,BnA10g0414730
GO:0003690	double-stranded DNA binding	molecular_function	0.80405	1	6	2211	221	64741	BnC04g0640950,BnA07g0279900,BnC06g0747730,BnA05g0217480,BnC03g0550520,BnC03g0533520
GO:0030269	tetrahydromethanopterin S-methyltransferase activity	molecular_function	0.80474	1	1	2211	46	64741	BnA07g0283100
GO:0042086	5-methyl-5,6,7,8-tetrahydromethanopterin-dependent methyltransferase activity	molecular_function	0.80474	1	1	2211	46	64741	BnA07g0283100
[truncated: 526 more rows]

## Sheet: SA
GO_accession	Description	Term_type	Over_represented_pValue	Corrected_pValue	DEG_item	DEG_list	Bg_item	Bg_list	Gene_names
GO:0005984	disaccharide metabolic process	biological_process	1.5414e-08	5.5184e-05	39	6104	143	64741	BnUnng1008690,BnA09g0371200,BnC03g0539570,BnC01g0441800,BnC05g0688150,BnA10g0407410,BnA01g0014570,BnC03g0545940,BnUnng0941490,BnA02g0068160,BnA03g0146820,BnC02g0500070,BnC01g0428470,BnC06g0758800,BnA02g0080420,BnA09g0345300,BnUnng0991670,BnA03g0094540,BnC06g0766490,BnA10g0408080,BnC07g0820070,BnA03g0147980,BnC09g0921140,BnA07g0297460,BnUnng1013430,BnC07g0809760,BnC09g0908310,BnUnng0957610,BnC06g0…
GO:2001141	regulation of RNA biosynthetic process	biological_process	4.6717e-08	5.5184e-05	664	6104	5944	64741	BnC04g0631420,BnA03g0119720,BnA03g0107100,BnA10g0415970,BnA03g0148310,BnA02g0051290,BnC03g0610110,BnA07g0299280,BnA02g0060290,BnA06g0249440,BnA03g0139260,BnC05g0707250,BnC01g0427200,BnC03g0590180,BnC04g0650000,BnA04g0164910,BnC06g0752770,BnA06g0244750,BnA04g0159800,BnC03g0551310,BnC06g0752000,BnUnng0978120,BnA10g0401930,BnC08g0853380,BnC01g0446090,BnA01g0034330,BnC08g0886820,BnA03g0118570,BnC03g0…
GO:0051252	regulation of RNA metabolic process	biological_process	5.1391e-08	5.5184e-05	664	6104	5948	64741	BnA09g0382700,BnA06g0252790,BnC03g0597490,BnC02g0529630,BnC03g0548560,BnC04g0632810,BnC08g0864090,BnA09g0373130,BnA01g0014690,BnA05g0204360,BnC05g0685040,BnA03g0099660,BnC03g0613970,BnA03g0154740,BnA03g0156220,BnA03g0121320,BnC07g0781700,BnC01g0426670,BnC08g0886890,BnA08g0311460,BnA07g0299990,BnUnng1014260,BnA03g0157030,BnA10g0419070,BnUnng0997150,BnC02g0491010,BnA09g0344530,BnA06g0246880,BnC07g0…
GO:0006355	regulation of transcription, DNA-dependent	biological_process	7.8453e-08	5.5184e-05	660	6104	5928	64741	BnA09g0382700,BnC03g0597490,BnC02g0529630,BnA06g0252790,BnA09g0373130,BnC08g0864090,BnC03g0548560,BnC04g0632810,BnA03g0099660,BnC03g0613970,BnA01g0014690,BnA05g0204360,BnC05g0685040,BnA03g0154740,BnA03g0121320,BnA03g0156220,BnA08g0311460,BnC08g0886890,BnA07g0299990,BnC07g0781700,BnC01g0426670,BnUnng1014260,BnA03g0157030,BnUnng0997150,BnA10g0419070,BnA09g0344530,BnC02g0491010,BnA06g0246880,BnC07g0…
GO:0015979	photosynthesis	biological_process	8.1434e-08	5.5184e-05	69	6104	400	64741	BnC03g0602890,BnUnng0950090,BnA09g0363640,BnA05g0199840,BnA06g0242160,BnA06g0263440,BnC08g0859030,BnA07g0300920,BnC07g0828170,BnC02g0507370,BnA04g0175370,BnA03g0098100,BnC04g0657050,BnA02g0072730,BnA08g0303790,BnA03g0103830,BnC04g0664410,BnUnng0958910,BnC03g0555190,BnA06g0223290,BnA03g0120760,BnA04g0163760,BnC08g0885400,BnC04g0626950,BnA03g0115490,BnC01g0439610,BnA07g0281310,BnA04g0163950,BnA05g0…
GO:0019219	regulation of nucleobase-containing compound metabolic process	biological_process	8.3994e-08	5.5184e-05	670	6104	6031	64741	BnUnng0990480,BnA01g0005830,BnC01g0442530,BnC04g0684050,BnC01g0466870,BnA03g0127620,BnC07g0824170,BnA03g0157790,BnA05g0196890,BnA03g0130840,BnA02g0055710,BnA06g0247510,BnC07g0834530,BnC09g0906290,BnC08g0854770,BnA04g0179250,BnA06g0251180,BnC09g0906110,BnC04g0679440,BnC04g0628000,BnA10g0410010,BnA08g0324180,BnC01g0438650,BnA01g0031400,BnC04g0649070,BnA07g0298380,BnA09g0344400,BnA06g0261940,BnUnng0…
GO:0051171	regulation of nitrogen compound metabolic process	biological_process	8.3994e-08	5.5184e-05	670	6104	6031	64741	BnA03g0130280,BnC08g0842470,BnA03g0150290,BnA06g0265460,BnUnng0942080,BnA03g0122750,BnA08g0319710,BnUnng1004100,BnA10g0400810,BnA08g0325240,BnC03g0558020,BnC07g0834500,BnA09g0337890,BnC09g0895950,BnC02g0472750,BnA08g0305590,BnA02g0082880,BnA09g0371250,BnA10g0413160,BnC03g0569340,BnA03g0092110,BnA10g0413150,BnC02g0524820,BnA08g0322440,BnA05g0211370,BnA09g0340090,BnA01g0008450,BnC07g0799920,BnA09g0…
[truncated: 3,460 more rows]
