# Supplementary material for: Genome-wide identification of the restorer-of-fertility-like (RFL) gene family in Brassica napus and expression analysis in Shaan2A cytoplasmic male sterility
Source: BMC Genomics. 2020 Nov 4;21:765. doi: 10.1186/s12864-020-07163-z (PMC7641866; doi:10.1186/s12864-020-07163-z)
Supplement: Supplementary file 9 — Additional file 9. List of primers used in this study. [file 12864_2020_7163_MOESM9_ESM.xls]

## Sheet: Sheet1
actin	GCTGACCGTATGAGCAAAGAG
	GTTGGAAAGTGCTGAGGGATG
BnaA01g09760D	CGCCGAAATTGACTACATGCA
	CCTGCGGATGAGTAATGGTGAT
BnaA10g23720D	GCTTCTCTTGGGAACTTGAAAG
	GGTTCCTGTCAACAAGTTAACG
BnaA10g23620D	CATAAGGCACAGAAACATCGTG
	CGTTCTCCATGTAGTCGTAGAA
BnaA01g23670D	TATACTGGATGAAGAAGGCGTC
	GCATTGTTGAACATCACGTCTA
BnaC04g45570D	GTCTACGTTTCCTCAAGTGAGA
	CTCCGTAGCAGCCTAGAAAATA
BnaA04g21720D	GACGTGAACAGAGTAATGCTTT
	GTTGTTCTCGGCTATGTCTTTG
BnaA03g34780D	GATCCAATTCCGACAAACAAGA
	CACCCTTTTGCATCAAAGTGTA
BnaA01g16350D	CGATGATTTCCAAGGAAACTCG
	AGCTTCAAGGACAGATCGATAG
BnaA03g58770D	CTCCTCAAGTGTATAACCCCTC
	GAAGAAAATGAGGAAACCCACC
BnaCnng57900D	AACAACATTCTGGTGATGTGTG
	GAAGATCTTAGCAGCGTTATGC
BnaC03g26980D	AACAAAAGGAAATAGCGCAGAG
	GGGGTCATCGCATTTTATTTCA
BnRFL2	ATGCCTGCTTCTGAGCCTTTCTTCT
	ACGCGTGCTTGAGATTGCGTCACTTTGTTTC
BnRFL3	CCAATGTTCCTCCCTTATACACGTT
	ACGCGTGTACTTCGTTTTCAGACAACAGATT
BnRFL4	CTAGAGGAAGCCCTGGAAAT
	GGCAGTGACCCTTTCTTACA
BnRFL5	AAGAGGGAGAAACAGCTTGG
	CCTGTCTTCAAACACCCACA
BnRFL6	CAAAGAGAGACTGAGAAGTGGT
	GATCATACTGTTTCGTTCTGGC
BnRFL8	TATTGCTCCTTCCTTCACCA
	TCTGCCATTTAGCACAGCAC
BnRFL10	TTAAGGTCTGAAACGTAGAGGAAAG
	ACGCGTTAGGAGCAATATGGGAGCTGGTAAG
BnRFL13	ATACCAAACAGAGGCTCGTTGATGC
	ACGCGTTCATTTAGCTTCATGTGTGGACTGC
BnRFL15	ATATTGTCTTTTAGCAGGAAACTCC
	ACGCGTAGAAACGAAACACTTGAAGCGACAA
BnRFL41	CTTATCTAAACTCGGAACTAATGGG
	ACGCGT TTACTCGTTTAGACAACAGTCGCTT
BnRFL42	ACTTTCATCATGTGGAGACTACTGG
	ACGCGTAATCAATCGGTCAGAAGAGAATCTA
